# Supplementary material for: Reactivity of highly Lewis acidic diborane(4) towards pyridine and isocyanide: formation of boraalkene–pyridine complex and ortho-functionalized pyridine derivatives
Source: Chem Sci. 2017 Dec 11;9(5):1301–10. doi: 10.1039/c7sc04759b (PMC5887101; doi:10.1039/c7sc04759b)
Supplement: Supplementary file 2 [file SC-009-C7SC04759B-s002.xyz]

92
"4"
O      -1.598100   -1.008600   -1.701800
O      -1.929800   -2.704500   -0.181900
N      -0.101800   -1.134100    0.305000
N       1.224900    2.549400   -0.446700
C      -0.622300   -1.657300    2.674100
C       2.188500   -0.256200   -0.236100
C      -0.279500   -2.282100    3.880200
H      -0.883000   -2.084300    4.764300
C      -2.546100   -1.920800   -2.318100
C      -3.062900   -2.755800   -1.082100
C       2.202000    4.717000   -0.074200
H       2.246100    5.606800    0.545400
C      -1.905900   -0.865600    2.623000
H      -1.886700   -0.069600    1.881000
H      -2.139100   -0.429000    3.599900
H      -2.734100   -1.535200    2.356600
C       1.329500    3.698000    0.272800
H       0.684700    3.769000    1.137600
C       0.171700   -1.886000    1.522600
C      -2.078300    2.473800   -0.702500
C      -1.203300    2.090900    0.353300
C       1.978200    2.432300   -1.569400
H       1.820600    1.535500   -2.147600
C       0.728400    0.051900    0.017900
C       1.182000   -2.874600    1.565500
C      -1.587800    2.436200    1.672700
C       2.879000    3.411800   -1.965700
H       3.457500    3.256500   -2.870500
C       2.812400    0.544900    2.121300
H       2.519500    1.601400    2.073500
H       3.669500    0.472600    2.800300
H       1.975900   -0.000000    2.567300
C       3.005500    4.576900   -1.209300
H       3.697700    5.360700   -1.502300
B      -1.176300   -1.578700   -0.505700
C      -3.299000    3.097900   -0.424900
H      -3.954500    3.366900   -1.253200
C       2.625200   -0.772500   -1.484500
C       4.958600   -0.763700   -0.740900
B       0.208300    1.420300    0.002200
C      -3.617300   -1.099800   -3.036500
H      -4.083900   -0.372400   -2.368200
H      -4.397900   -1.752700   -3.445900
H      -3.165600   -0.551200   -3.870300
C       1.657300   -1.081100   -2.605300
H       2.134800   -0.945200   -3.583700
H       0.753900   -0.467800   -2.555200
H       1.317900   -2.124300   -2.559600
C      -1.772900   -2.769400   -3.339000
H      -1.284500   -2.104600   -4.059300
H      -2.440100   -3.441500   -3.890500
H      -0.998000   -3.372900   -2.855700
C      -2.818400    3.068800    1.915900
H      -3.091800    3.309700    2.943200
C       3.171500   -0.003500    0.756600
C       3.987600   -1.002000   -1.717300
H       4.296200   -1.380400   -2.692000
C       4.523200   -0.262900    0.489400
H       5.257600   -0.066700    1.269900
C      -4.253100   -2.098800   -0.365800
H      -4.432900   -2.625500    0.577400
H      -5.167200   -2.154700   -0.967900
H      -4.053600   -1.047900   -0.133900
C       1.491500   -3.481100    2.793400
H       2.282600   -4.228400    2.821400
C       1.901400   -3.387700    0.338700
H       2.909400   -2.971200    0.242000
H       1.354500   -3.150900   -0.574600
H       1.998700   -4.478400    0.402900
C       0.793900   -3.167700    3.955500
H       1.054600   -3.640000    4.899900
C      -0.683200    2.195300    2.867200
H      -0.117500    3.102800    3.129600
H       0.038700    1.398300    2.680600
H      -1.264400    1.929500    3.756900
C      -3.698400    3.395200    0.884200
C      -3.382700   -4.221600   -1.376500
H      -2.509000   -4.758700   -1.753800
H      -4.192700   -4.306800   -2.111500
H      -3.707700   -4.716300   -0.454900
C      -1.692800    2.255400   -2.151000
H      -0.880000    2.932300   -2.451800
H      -2.539400    2.457300   -2.817400
H      -1.358000    1.229100   -2.321800
C       6.419500   -1.060700   -0.994800
H       7.071400   -0.359200   -0.461100
H       6.661000   -1.002700   -2.062400
H       6.685200   -2.071700   -0.655900
C      -5.039000    4.036200    1.163600
H      -5.067600    4.485800    2.162400
H      -5.851300    3.298000    1.112800
H      -5.270000    4.820500    0.432600
73
"7"
O       1.368500   -1.338200   -1.420400
O       1.848100   -1.530600    0.796200
N      -0.848000   -0.165200    1.855300
C      -4.032900    0.714200   -1.316300
H      -4.685800    1.570400   -1.490100
C      -1.863100   -0.126900   -0.497300
C       0.473900    1.446400    0.003900
C      -2.770500    0.944200   -0.738300
C      -3.613700   -1.618800   -1.401600
H      -3.935700   -2.632100   -1.641000
C      -4.477800   -0.554300   -1.670900
C      -2.350000   -1.431100   -0.829400
C       1.948600    3.291200    0.711200
H       2.506800    3.775700    1.512000
C      -1.727500    0.703200    2.401400
H      -1.988100    1.556400    1.793600
C       1.325000    3.139500   -1.573400
H       1.382200    3.505900   -2.598400
C       1.988200    3.844100   -0.566300
C       1.240700    2.112500    1.005700
C      -1.550400   -2.698600   -0.589900
H      -2.168200   -3.581200   -0.790700
H      -1.195000   -2.785600    0.443100
H      -0.675100   -2.752600   -1.243100
C       0.594200    1.971300   -1.324000
C      -0.032200    1.318800   -2.545400
H      -1.092400    1.571000   -2.653100
H       0.040300    0.231100   -2.522100
H       0.478900    1.666800   -3.450900
C      -2.518600    2.413900   -0.417800
H      -2.532600    3.018400   -1.334200
H      -1.564600    2.611700    0.066100
H      -3.323000    2.805700    0.221000
C      -0.490400   -1.242400    2.584000
H       0.247200   -1.893800    2.136200
B      -0.378500    0.038600    0.237600
C      -2.272500    0.528400    3.665600
H      -2.970400    1.265700    4.049000
C       2.726500    5.130700   -0.856000
H       3.445000    5.367400   -0.062700
H       2.034000    5.980500   -0.934900
H       3.276200    5.075300   -1.803700
C      -5.825200   -0.777100   -2.318600
H      -6.460900    0.111500   -2.234500
H      -6.358900   -1.618500   -1.859000
H      -5.721100   -1.007500   -3.387800
C       1.415600    1.602200    2.429100
H       2.258000    2.117000    2.903900
H       1.633800    0.531400    2.453800
H       0.541000    1.780600    3.066700
C      -1.003800   -1.491000    3.854800
H      -0.680500   -2.378400    4.389500
B       0.932100   -1.036500   -0.139300
C       3.075600   -1.913100    0.107200
C      -1.913200   -0.595700    4.411600
H      -2.329800   -0.764800    5.400700
C       4.040700   -0.724900    0.228000
H       3.625500    0.178900   -0.227900
H       5.006700   -0.943100   -0.241300
H       4.216000   -0.514600    1.288400
C       2.564700   -2.161800   -1.362500
C       3.517900   -1.700900   -2.466300
H       3.061400   -1.888800   -3.444100
H       4.465400   -2.252400   -2.422900
H       3.730800   -0.631700   -2.395800
C       3.667300   -3.135100    0.809400
H       3.955600   -2.866900    1.831900
H       4.565900   -3.487600    0.288500
H       2.953300   -3.960900    0.864800
C       2.134800   -3.612400   -1.627300
H       1.445000   -3.978500   -0.860600
H       2.998200   -4.286400   -1.666300
H       1.620500   -3.659700   -2.593000
81
"8"
O       2.085400   -0.592800   -1.845800
O       0.845300   -2.107400   -0.674900
C      -1.405300    4.063100   -0.216200
H      -1.643700    4.875000    0.470400
C      -0.424900    1.840600   -0.574900
C       1.581300    0.723900    1.095800
C      -0.770000    2.918600    0.288200
C      -1.473300    3.106000   -2.396900
H      -1.764300    3.158000   -3.445700
C      -1.751600    4.190600   -1.562700
C      -0.837200    1.945800   -1.930200
C       2.846000    0.249800    3.146700
H       2.922400   -0.299000    4.084900
C       3.729300    1.807500    1.578600
H       4.512100    2.498900    1.267300
C       3.858500    1.144300    2.801700
C       1.730100    0.027100    2.324100
C      -0.625000    0.835500   -2.939200
H      -1.148800    1.062300   -3.874700
H      -1.004200   -0.128800   -2.578800
H       0.434900    0.696400   -3.172400
C       2.633200    1.613200    0.727800
C       2.631300    2.396600   -0.570700
H       1.901000    3.213800   -0.553100
H       2.389800    1.765300   -1.429300
H       3.619100    2.837900   -0.746600
C      -0.486100    2.903300    1.778600
H       0.577000    3.052400    1.996800
H      -0.765900    1.954200    2.248800
H      -1.046100    3.700900    2.280000
B       0.330400    0.494900    0.043900
C       5.043000    1.392100    3.708200
H       5.095400    0.646700    4.509800
H       4.985100    2.381800    4.181800
H       5.989100    1.356600    3.153600
C      -2.395800    5.450100   -2.095500
H      -2.991900    5.953500   -1.325400
H      -3.052300    5.236700   -2.947100
H      -1.638700    6.167900   -2.440900
C       0.713600   -0.980100    2.823000
H       1.070900   -1.464900    3.738400
H       0.521300   -1.767900    2.086500
H      -0.248800   -0.509500    3.064900
B       1.071800   -0.757600   -0.921900
C       1.938600   -2.877400   -1.259400
C       2.945400   -3.144400   -0.131200
H       3.334000   -2.212200    0.289900
H       3.789200   -3.750200   -0.480400
H       2.442600   -3.691800    0.673200
C       2.481400   -1.894600   -2.366200
C       3.999400   -1.896300   -2.547300
H       4.276900   -1.163700   -3.312800
H       4.353100   -2.881100   -2.876800
H       4.517300   -1.628600   -1.623500
C       1.378800   -4.199900   -1.782000
H       1.004900   -4.798000   -0.943800
H       2.159700   -4.781500   -2.286900
H       0.553700   -4.045500   -2.481900
C       1.795900   -2.065700   -3.729500
H       0.705300   -2.051400   -3.639400
H       2.092500   -3.003600   -4.212800
H       2.090400   -1.237500   -4.382500
C      -3.247700   -1.328600    0.846900
C      -4.384100   -0.495300    0.752200
C      -3.330700   -2.718700    1.076700
C      -5.635900   -1.100800    0.897400
C      -4.608400   -3.270500    1.212200
C      -5.751000   -2.473500    1.124900
H      -6.528900   -0.484800    0.828200
H      -4.703700   -4.339200    1.386800
H      -6.734400   -2.923600    1.232300
C      -4.244100    0.985000    0.505200
H      -3.683400    1.475700    1.310000
H      -3.702000    1.195900   -0.423800
H      -5.228100    1.458800    0.441300
C      -2.088700   -3.567100    1.181700
H      -1.386200   -3.366900    0.365500
H      -1.551200   -3.365600    2.117400
H      -2.348000   -4.630100    1.168100
C      -0.952400   -0.242900    0.558000
N      -1.997900   -0.753400    0.697400
