# Supplementary material for: Reactivity of highly Lewis acidic diborane(4) towards pyridine and isocyanide: formation of boraalkene–pyridine complex and ortho-functionalized pyridine derivatives
Source: Chem Sci. 2017 Dec 11;9(5):1301–10. doi: 10.1039/c7sc04759b (PMC5887101; doi:10.1039/c7sc04759b)
Supplement: Supplementary file 3 [file SC-009-C7SC04759B-s003.cif]

# Electronic Supplementary Material (ESI) for Chemical Science.
# This journal is © The Royal Society of Chemistry 2017

####################################################################### 
# 
# This file contains crystal structure data downloaded from the 
# Cambridge Structural Database (CSD) hosted by the Cambridge 
# Crystallographic Data Centre (CCDC).
# 
# Full information about CCDC data access policies and citation 
# guidelines are available at http://www.ccdc.cam.ac.uk/access/V1 
# 
# Audit and citation data items may have been added by the CCDC. 
# Please retain this information to preserve the provenance of 
# this file and to allow appropriate attribution of the data. 
# 
#######################################################################

data_4
_database_code_depnum_ccdc_archive 'CCDC 1583725'
_audit_update_record             
;
2017-11-03 deposited with the CCDC.
2017-12-11 downloaded from the CCDC.
;

_audit_creation_method           SHELXL-2014
_chemical_name_systematic        
;
 ?
;
_chemical_name_common            ?
_chemical_melting_point          ?
_chemical_formula_moiety         'C38 H48 B2 N2 O2'
_chemical_formula_sum            'C38 H48 B2 N2 O2'
_chemical_formula_weight         586.40

loop_
_atom_type_symbol
_atom_type_description
_atom_type_scat_dispersion_real
_atom_type_scat_dispersion_imag
_atom_type_scat_source
C C 0.0033 0.0016 'International Tables Vol C Tables 4.2.6.8 and 6.1.1.4'
H H 0.0000 0.0000 'International Tables Vol C Tables 4.2.6.8 and 6.1.1.4'
B B 0.0013 0.0007 'International Tables Vol C Tables 4.2.6.8 and 6.1.1.4'
N N 0.0061 0.0033 'International Tables Vol C Tables 4.2.6.8 and 6.1.1.4'
O O 0.0106 0.0060 'International Tables Vol C Tables 4.2.6.8 and 6.1.1.4'

_space_group_crystal_system      monoclinic
_space_group_IT_number           ?
_space_group_name_H-M_alt        'P 21/a'
_space_group_name_Hall           ?

_shelx_space_group_comment       
;
The symmetry employed for this shelxl refinement is uniquely defined
by the following loop, which should always be used as a source of
symmetry information in preference to the above space-group names.
They are only intended as comments.
;

loop_
_space_group_symop_operation_xyz
'x, y, z'
'-x+1/2, y+1/2, -z'
'-x, -y, -z'
'x-1/2, -y-1/2, z'

_cell_length_a                   17.600(2)
_cell_length_b                   19.466(2)
_cell_length_c                   20.232(3)
_cell_angle_alpha                90
_cell_angle_beta                 96.305(2)
_cell_angle_gamma                90
_cell_volume                     6889.6(15)
_cell_formula_units_Z            8
_cell_measurement_temperature    93(2)
_cell_measurement_reflns_used    12880
_cell_measurement_theta_min      2.3947
_cell_measurement_theta_max      31.3328

_exptl_crystal_description       Prism
_exptl_crystal_colour            blue
_exptl_crystal_density_meas      ?
_exptl_crystal_density_method    ?
_exptl_crystal_density_diffrn    1.131
_exptl_crystal_F_000             2528
_exptl_transmission_factor_min   ?
_exptl_transmission_factor_max   ?
_exptl_crystal_size_max          0.230
_exptl_crystal_size_mid          0.190
_exptl_crystal_size_min          0.090
_exptl_absorpt_coefficient_mu    0.068
_shelx_estimated_absorpt_T_min   0.985
_shelx_estimated_absorpt_T_max   0.994
_exptl_absorpt_correction_type   Multi-scan
_exptl_absorpt_correction_T_max  1.0000
_exptl_absorpt_correction_T_min  0.8690
_exptl_absorpt_process_details   'Jacobson, R. (1998) Private communication'

_exptl_special_details           
;
 ?
;

_diffrn_ambient_temperature      93(2)
_diffrn_radiation_wavelength     0.71075
_diffrn_radiation_type           MoK\a
_diffrn_radiation_source         'rotating-anode X-ray tube'
_diffrn_radiation_monochromator  Confocal
_diffrn_measurement_device_type  'Rigaku VariMax Saturn'
_diffrn_measurement_method       'omega scans'
_diffrn_detector_area_resol_mean 28.5714
_diffrn_reflns_number            50487
_diffrn_reflns_av_unetI/netI     0.0572
_diffrn_reflns_av_R_equivalents  0.0566
_diffrn_reflns_limit_h_min       -21
_diffrn_reflns_limit_h_max       19
_diffrn_reflns_limit_k_min       -21
_diffrn_reflns_limit_k_max       24
_diffrn_reflns_limit_l_min       -24
_diffrn_reflns_limit_l_max       24
_diffrn_reflns_theta_min         3.039
_diffrn_reflns_theta_max         26.000
_diffrn_reflns_theta_full        25.242
_diffrn_measured_fraction_theta_max 0.997
_diffrn_measured_fraction_theta_full 0.997
_diffrn_reflns_Laue_measured_fraction_max 0.997
_diffrn_reflns_Laue_measured_fraction_full 0.997
_diffrn_reflns_point_group_measured_fraction_max 0.997
_diffrn_reflns_point_group_measured_fraction_full 0.997
_reflns_number_total             13497
_reflns_number_gt                10338
_reflns_threshold_expression     'I > 2\s(I)'
_reflns_Friedel_coverage         0.000
_reflns_Friedel_fraction_max     .
_reflns_Friedel_fraction_full    .

_reflns_special_details          
;
 Reflections were merged by SHELXL according to the crystal
 class for the calculation of statistics and refinement.
 
 _reflns_Friedel_fraction is defined as the number of unique
 Friedel pairs measured divided by the number that would be
 possible theoretically, ignoring centric projections and
 systematic absences.
;

_computing_data_collection       'RIGAKU CrystalClear'
_computing_cell_refinement       'RIGAKU CrystalClear'
_computing_data_reduction        'RIGAKU CrystalClear'
_computing_structure_solution    SIR-97
_computing_structure_refinement  'SHELXL-2014 (Sheldrick, 2014)'
_computing_molecular_graphics    'Yadokari-XG 2009(Wakita Nemoto et al.)'
_computing_publication_material  'Yadokari-XG 2009(Wakita,Nemoto et al.)'

_refine_special_details          
;
 ?
;
_refine_ls_structure_factor_coef Fsqd
_refine_ls_matrix_type           full
_refine_ls_weighting_scheme      calc
_refine_ls_weighting_details     
'w=1/[\s^2^(Fo^2^)+(0.0778P)^2^+1.6358P] where P=(Fo^2^+2Fc^2^)/3'
_atom_sites_solution_primary     ?
_atom_sites_solution_secondary   ?
_atom_sites_solution_hydrogens   geom
_refine_ls_hydrogen_treatment    constr
_refine_ls_extinction_method     none
_refine_ls_extinction_coef       .
_refine_ls_number_reflns         13497
_refine_ls_number_parameters     817
_refine_ls_number_restraints     0
_refine_ls_R_factor_all          0.0994
_refine_ls_R_factor_gt           0.0749
_refine_ls_wR_factor_ref         0.1804
_refine_ls_wR_factor_gt          0.1645
_refine_ls_goodness_of_fit_ref   1.128
_refine_ls_restrained_S_all      1.128
_refine_ls_shift/su_max          0.000
_refine_ls_shift/su_mean         0.000

loop_
_atom_site_label
_atom_site_type_symbol
_atom_site_fract_x
_atom_site_fract_y
_atom_site_fract_z
_atom_site_U_iso_or_equiv
_atom_site_adp_type
_atom_site_occupancy
_atom_site_site_symmetry_order
_atom_site_calc_flag
_atom_site_refinement_flags_posn
_atom_site_refinement_flags_adp
_atom_site_refinement_flags_occupancy
_atom_site_disorder_assembly
_atom_site_disorder_group
C1 C 0.24473(13) 0.27510(10) 0.57359(11) 0.0283(5) Uani 1 1 d . . . . .
B1 B 0.20051(15) 0.24527(13) 0.50701(13) 0.0267(5) Uani 1 1 d . . . . .
N1 N 0.15844(10) 0.30546(9) 0.46472(9) 0.0257(4) Uani 1 1 d . . . . .
C2 C 0.08384(13) 0.30087(11) 0.44119(12) 0.0307(5) Uani 1 1 d . . . . .
H2 H 0.0564 0.2605 0.4501 0.037 Uiso 1 1 calc R U . . .
C3 C 0.04630(14) 0.35259(11) 0.40485(12) 0.0348(6) Uani 1 1 d . . . . .
H3 H -0.0061 0.3476 0.3883 0.042 Uiso 1 1 calc R U . . .
C4 C 0.08539(15) 0.41173(12) 0.39260(12) 0.0355(6) Uani 1 1 d . . . . .
H4 H 0.0605 0.4479 0.3672 0.043 Uiso 1 1 calc R U . . .
C5 C 0.16091(14) 0.41772(11) 0.41764(12) 0.0334(5) Uani 1 1 d . . . . .
H5 H 0.1886 0.4584 0.4102 0.040 Uiso 1 1 calc R U . . .
C6 C 0.19602(14) 0.36443(11) 0.45351(11) 0.0291(5) Uani 1 1 d . . . . .
H6 H 0.2481 0.3690 0.4710 0.035 Uiso 1 1 calc R U . . .
C7 C 0.19034(12) 0.17741(11) 0.47901(11) 0.0254(5) Uani 1 1 d . . . . .
C8 C 0.15274(13) 0.16385(10) 0.41001(11) 0.0259(5) Uani 1 1 d . . . . .
N2 N 0.21599(10) 0.11416(9) 0.51573(9) 0.0250(4) Uani 1 1 d . . . . .
C9 C 0.27491(13) 0.07357(11) 0.48900(11) 0.0275(5) Uani 1 1 d . . . . .
B2 B 0.18814(14) 0.09320(12) 0.57493(13) 0.0263(5) Uani 1 1 d . . . . .
O1 O 0.13502(9) 0.12753(7) 0.60784(8) 0.0292(4) Uani 1 1 d . . . . .
O2 O 0.21216(9) 0.03230(8) 0.60663(8) 0.0319(4) Uani 1 1 d . . . . .
C10 C 0.20406(14) 0.29350(11) 0.62689(12) 0.0323(5) Uani 1 1 d . . . . .
C11 C 0.11783(15) 0.28965(12) 0.62028(13) 0.0396(6) Uani 1 1 d . . . . .
H11 H 0.0963 0.3294 0.5949 0.059 Uiso 1 1 calc R U . . .
H11A H 0.1003 0.2898 0.6646 0.059 Uiso 1 1 calc R U . . .
H11B H 0.1009 0.2473 0.5970 0.059 Uiso 1 1 calc R U . . .
C12 C 0.24304(18) 0.31898(12) 0.68572(13) 0.0443(7) Uani 1 1 d . . . . .
H12 H 0.2151 0.3294 0.7220 0.053 Uiso 1 1 calc R U . . .
C13 C 0.32210(18) 0.32960(12) 0.69262(14) 0.0462(7) Uani 1 1 d . . . . .
C14 C 0.3624(2) 0.35884(15) 0.75636(16) 0.0698(10) Uani 1 1 d . . . . .
H14 H 0.3754 0.4071 0.7494 0.105 Uiso 1 1 calc R U . . .
H14A H 0.4092 0.3327 0.7693 0.105 Uiso 1 1 calc R U . . .
H14B H 0.3286 0.3557 0.7917 0.105 Uiso 1 1 calc R U . . .
C15 C 0.36122(16) 0.31397(12) 0.63927(14) 0.0426(7) Uani 1 1 d . . . . .
H15 H 0.4149 0.3214 0.6428 0.051 Uiso 1 1 calc R U . . .
C16 C 0.32445(14) 0.28767(11) 0.58036(12) 0.0330(5) Uani 1 1 d . . . . .
C17 C 0.37145(15) 0.27561(14) 0.52334(13) 0.0448(7) Uani 1 1 d . . . . .
H17 H 0.3712 0.3172 0.4960 0.067 Uiso 1 1 calc R U . . .
H17A H 0.3496 0.2373 0.4961 0.067 Uiso 1 1 calc R U . . .
H17B H 0.4241 0.2645 0.5409 0.067 Uiso 1 1 calc R U . . .
C18 C 0.07693(13) 0.14008(11) 0.39935(11) 0.0294(5) Uani 1 1 d . . . . .
C19 C 0.03117(14) 0.12477(13) 0.45628(12) 0.0363(6) Uani 1 1 d . . . . .
H19 H -0.0231 0.1331 0.4423 0.055 Uiso 1 1 calc R U . . .
H19A H 0.0483 0.1546 0.4940 0.055 Uiso 1 1 calc R U . . .
H19B H 0.0385 0.0766 0.4695 0.055 Uiso 1 1 calc R U . . .
C20 C 0.04313(15) 0.12867(12) 0.33444(12) 0.0359(6) Uani 1 1 d . . . . .
H20 H -0.0085 0.1137 0.3276 0.043 Uiso 1 1 calc R U . . .
C21 C 0.08278(15) 0.13863(12) 0.27988(12) 0.0377(6) Uani 1 1 d . . . . .
C22 C 0.04715(18) 0.12092(16) 0.21033(14) 0.0536(8) Uani 1 1 d . . . . .
H22 H 0.0571 0.1581 0.1798 0.080 Uiso 1 1 calc R U . . .
H22A H -0.0081 0.1151 0.2105 0.080 Uiso 1 1 calc R U . . .
H22B H 0.0694 0.0781 0.1958 0.080 Uiso 1 1 calc R U . . .
C23 C 0.15674(15) 0.16332(12) 0.29075(12) 0.0369(6) Uani 1 1 d . . . . .
H23 H 0.1841 0.1716 0.2536 0.044 Uiso 1 1 calc R U . . .
C24 C 0.19243(14) 0.17642(11) 0.35462(11) 0.0307(5) Uani 1 1 d . . . . .
C25 C 0.27332(14) 0.20291(13) 0.36191(12) 0.0374(6) Uani 1 1 d . . . . .
H25 H 0.2749 0.2483 0.3829 0.056 Uiso 1 1 calc R U . . .
H25A H 0.2914 0.2065 0.3179 0.056 Uiso 1 1 calc R U . . .
H25B H 0.3062 0.1712 0.3896 0.056 Uiso 1 1 calc R U . . .
C26 C 0.25665(14) 0.02479(11) 0.43907(12) 0.0310(5) Uani 1 1 d . . . . .
C27 C 0.17595(15) 0.00154(12) 0.41686(13) 0.0399(6) Uani 1 1 d . . . . .
H27 H 0.1570 0.0253 0.3756 0.060 Uiso 1 1 calc R U . . .
H27A H 0.1430 0.0124 0.4515 0.060 Uiso 1 1 calc R U . . .
H27B H 0.1755 -0.0481 0.4091 0.060 Uiso 1 1 calc R U . . .
C28 C 0.31617(15) -0.00753(12) 0.41046(12) 0.0379(6) Uani 1 1 d . . . . .
H28 H 0.3044 -0.0399 0.3757 0.045 Uiso 1 1 calc R U . . .
C29 C 0.39113(15) 0.00669(12) 0.43171(13) 0.0390(6) Uani 1 1 d . . . . .
H29 H 0.4307 -0.0132 0.4097 0.047 Uiso 1 1 calc R U . . .
C30 C 0.40891(14) 0.04993(12) 0.48523(12) 0.0353(6) Uani 1 1 d . . . . .
H30 H 0.4610 0.0577 0.5013 0.042 Uiso 1 1 calc R U . . .
C31 C 0.35165(13) 0.08236(11) 0.51599(12) 0.0301(5) Uani 1 1 d . . . . .
C32 C 0.37312(14) 0.11989(12) 0.58057(12) 0.0366(6) Uani 1 1 d . . . . .
H32 H 0.3353 0.1558 0.5860 0.055 Uiso 1 1 calc R U . . .
H32A H 0.4237 0.1409 0.5800 0.055 Uiso 1 1 calc R U . . .
H32B H 0.3744 0.0874 0.6177 0.055 Uiso 1 1 calc R U . . .
C33 C 0.18306(14) 0.03320(12) 0.67122(12) 0.0347(6) Uani 1 1 d . . . . .
C34 C 0.24555(15) 0.06390(14) 0.72039(13) 0.0450(7) Uani 1 1 d . . . . .
H34 H 0.2928 0.0375 0.7193 0.068 Uiso 1 1 calc R U . . .
H34A H 0.2296 0.0622 0.7653 0.068 Uiso 1 1 calc R U . . .
H34B H 0.2544 0.1117 0.7083 0.068 Uiso 1 1 calc R U . . .
C35 C 0.16580(16) -0.04013(13) 0.69029(14) 0.0451(7) Uani 1 1 d . . . . .
H35 H 0.1340 -0.0622 0.6535 0.068 Uiso 1 1 calc R U . . .
H35A H 0.1385 -0.0399 0.7300 0.068 Uiso 1 1 calc R U . . .
H35B H 0.2138 -0.0656 0.6997 0.068 Uiso 1 1 calc R U . . .
C36 C 0.11163(14) 0.08075(12) 0.65815(12) 0.0332(5) Uani 1 1 d . . . . .
C37 C 0.09387(16) 0.12313(14) 0.71766(13) 0.0443(6) Uani 1 1 d . . . . .
H37 H 0.1375 0.1529 0.7320 0.066 Uiso 1 1 calc R U . . .
H37A H 0.0842 0.0924 0.7542 0.066 Uiso 1 1 calc R U . . .
H37B H 0.0485 0.1514 0.7052 0.066 Uiso 1 1 calc R U . . .
C38 C 0.04067(14) 0.04375(13) 0.62771(13) 0.0387(6) Uani 1 1 d . . . . .
H38 H 0.0022 0.0775 0.6105 0.058 Uiso 1 1 calc R U . . .
H38A H 0.0202 0.0154 0.6617 0.058 Uiso 1 1 calc R U . . .
H38B H 0.0537 0.0144 0.5913 0.058 Uiso 1 1 calc R U . . .
B3 B 0.30450(15) 0.23093(13) 0.02102(13) 0.0302(6) Uani 1 1 d . . . . .
C39 C 0.25937(14) 0.25691(11) 0.08044(11) 0.0302(5) Uani 1 1 d . . . . .
C40 C 0.31813(13) 0.16544(11) -0.00858(11) 0.0275(5) Uani 1 1 d . . . . .
N3 N 0.29722(11) 0.09890(9) 0.01906(9) 0.0281(4) Uani 1 1 d . . . . .
C41 C 0.35858(14) 0.16063(11) -0.07022(11) 0.0292(5) Uani 1 1 d . . . . .
C42 C 0.23894(13) 0.05848(11) -0.01949(11) 0.0285(5) Uani 1 1 d . . . . .
B4 B 0.32597(15) 0.07692(13) 0.08289(13) 0.0291(6) Uani 1 1 d . . . . .
O3 O 0.30463(9) 0.01442(8) 0.10884(8) 0.0332(4) Uani 1 1 d . . . . .
O4 O 0.37736(9) 0.11212(8) 0.12697(8) 0.0324(4) Uani 1 1 d . . . . .
N4 N 0.34107(11) 0.29495(9) -0.01208(9) 0.0294(4) Uani 1 1 d . . . . .
C43 C 0.29838(14) 0.35061(11) -0.03105(11) 0.0311(5) Uani 1 1 d . . . . .
H43 H 0.2468 0.3522 -0.0215 0.037 Uiso 1 1 calc R U . . .
C44 C 0.32708(14) 0.40508(12) -0.06377(12) 0.0349(6) Uani 1 1 d . . . . .
H44 H 0.2956 0.4433 -0.0772 0.042 Uiso 1 1 calc R U . . .
C45 C 0.40241(15) 0.40332(12) -0.07676(12) 0.0367(6) Uani 1 1 d . . . . .
H45 H 0.4232 0.4401 -0.0999 0.044 Uiso 1 1 calc R U . . .
C46 C 0.44723(15) 0.34763(11) -0.05582(12) 0.0360(6) Uani 1 1 d . . . . .
H46 H 0.4993 0.3458 -0.0640 0.043 Uiso 1 1 calc R U . . .
C47 C 0.41549(13) 0.29491(11) -0.02302(12) 0.0318(5) Uani 1 1 d . . . . .
H47 H 0.4468 0.2572 -0.0075 0.038 Uiso 1 1 calc R U . . .
C48 C 0.17969(14) 0.26695(11) 0.07341(12) 0.0331(5) Uani 1 1 d . . . . .
C49 C 0.13206(14) 0.25338(13) 0.00767(13) 0.0398(6) Uani 1 1 d . . . . .
H49 H 0.0803 0.2398 0.0159 0.060 Uiso 1 1 calc R U . . .
H49A H 0.1556 0.2164 -0.0159 0.060 Uiso 1 1 calc R U . . .
H49B H 0.1295 0.2952 -0.0194 0.060 Uiso 1 1 calc R U . . .
C50 C 0.14328(15) 0.29218(12) 0.12621(13) 0.0377(6) Uani 1 1 d . . . . .
H50 H 0.0894 0.2980 0.1205 0.045 Uiso 1 1 calc R U . . .
C51 C 0.18361(15) 0.30910(11) 0.18688(13) 0.0370(6) Uani 1 1 d . . . . .
C52 C 0.14395(18) 0.33603(14) 0.24371(14) 0.0513(7) Uani 1 1 d . . . . .
H52 H 0.1745 0.3251 0.2859 0.077 Uiso 1 1 calc R U . . .
H52A H 0.0934 0.3146 0.2428 0.077 Uiso 1 1 calc R U . . .
H52B H 0.1381 0.3860 0.2395 0.077 Uiso 1 1 calc R U . . .
C53 C 0.26211(15) 0.30118(11) 0.19333(12) 0.0357(6) Uani 1 1 d . . . . .
H53 H 0.2906 0.3130 0.2344 0.043 Uiso 1 1 calc R U . . .
C54 C 0.30091(14) 0.27647(11) 0.14169(12) 0.0334(5) Uani 1 1 d . . . . .
C55 C 0.38683(14) 0.27387(12) 0.15025(13) 0.0386(6) Uani 1 1 d . . . . .
H55 H 0.4071 0.3124 0.1265 0.058 Uiso 1 1 calc R U . . .
H55A H 0.4040 0.2305 0.1322 0.058 Uiso 1 1 calc R U . . .
H55B H 0.4054 0.2770 0.1976 0.058 Uiso 1 1 calc R U . . .
C56 C 0.32209(14) 0.18286(12) -0.13241(12) 0.0330(5) Uani 1 1 d . . . . .
C57 C 0.23904(14) 0.20386(13) -0.14064(12) 0.0371(6) Uani 1 1 d . . . . .
H57 H 0.2332 0.2474 -0.1174 0.056 Uiso 1 1 calc R U . . .
H57A H 0.2084 0.1683 -0.1218 0.056 Uiso 1 1 calc R U . . .
H57B H 0.2216 0.2095 -0.1880 0.056 Uiso 1 1 calc R U . . .
C58 C 0.36319(15) 0.18634(12) -0.18719(12) 0.0365(6) Uani 1 1 d . . . . .
H58 H 0.3377 0.2007 -0.2287 0.044 Uiso 1 1 calc R U . . .
C59 C 0.43968(15) 0.16972(12) -0.18341(13) 0.0383(6) Uani 1 1 d . . . . .
C60 C 0.48352(18) 0.17700(16) -0.24318(14) 0.0528(7) Uani 1 1 d . . . . .
H60 H 0.4924 0.1314 -0.2614 0.079 Uiso 1 1 calc R U . . .
H60A H 0.5327 0.1994 -0.2298 0.079 Uiso 1 1 calc R U . . .
H60B H 0.4539 0.2049 -0.2771 0.079 Uiso 1 1 calc R U . . .
C61 C 0.47563(15) 0.14652(11) -0.12244(12) 0.0350(6) Uani 1 1 d . . . . .
H61 H 0.5282 0.1345 -0.1189 0.042 Uiso 1 1 calc R U . . .
C62 C 0.43599(14) 0.14071(11) -0.06684(11) 0.0303(5) Uani 1 1 d . . . . .
C63 C 0.47819(14) 0.11531(12) -0.00252(12) 0.0338(5) Uani 1 1 d . . . . .
H63 H 0.4627 0.0680 0.0056 0.051 Uiso 1 1 calc R U . . .
H63A H 0.4659 0.1447 0.0342 0.051 Uiso 1 1 calc R U . . .
H63B H 0.5334 0.1167 -0.0056 0.051 Uiso 1 1 calc R U . . .
C64 C 0.16295(14) 0.06227(11) -0.00435(12) 0.0316(5) Uani 1 1 d . . . . .
C65 C 0.14271(15) 0.09588(12) 0.05861(13) 0.0384(6) Uani 1 1 d . . . . .
H65 H 0.0892 0.1107 0.0525 0.058 Uiso 1 1 calc R U . . .
H65A H 0.1758 0.1358 0.0689 0.058 Uiso 1 1 calc R U . . .
H65B H 0.1500 0.0629 0.0954 0.058 Uiso 1 1 calc R U . . .
C66 C 0.10577(15) 0.02816(12) -0.04440(13) 0.0376(6) Uani 1 1 d . . . . .
H66 H 0.0542 0.0325 -0.0353 0.045 Uiso 1 1 calc R U . . .
C67 C 0.12244(16) -0.01192(13) -0.09716(13) 0.0415(6) Uani 1 1 d . . . . .
H67 H 0.0826 -0.0334 -0.1253 0.050 Uiso 1 1 calc R U . . .
C68 C 0.19783(16) -0.02028(12) -0.10848(12) 0.0389(6) Uani 1 1 d . . . . .
H68 H 0.2097 -0.0500 -0.1431 0.047 Uiso 1 1 calc R U . . .
C69 C 0.25720(14) 0.01392(11) -0.07020(12) 0.0321(5) Uani 1 1 d . . . . .
C70 C 0.33778(15) -0.00276(12) -0.08293(13) 0.0407(6) Uani 1 1 d . . . . .
H70 H 0.3402 -0.0504 -0.0982 0.061 Uiso 1 1 calc R U . . .
H70A H 0.3721 0.0031 -0.0418 0.061 Uiso 1 1 calc R U . . .
H70B H 0.3535 0.0282 -0.1171 0.061 Uiso 1 1 calc R U . . .
C71 C 0.40117(14) 0.06530(12) 0.18155(12) 0.0348(6) Uani 1 1 d . . . . .
C72 C 0.41619(17) 0.10701(14) 0.24506(13) 0.0465(7) Uani 1 1 d . . . . .
H72 H 0.4621 0.1351 0.2432 0.070 Uiso 1 1 calc R U . . .
H72A H 0.4238 0.0759 0.2833 0.070 Uiso 1 1 calc R U . . .
H72B H 0.3723 0.1370 0.2497 0.070 Uiso 1 1 calc R U . . .
C73 C 0.47416(14) 0.03050(13) 0.16533(13) 0.0401(6) Uani 1 1 d . . . . .
H73 H 0.4634 0.0032 0.1247 0.060 Uiso 1 1 calc R U . . .
H73A H 0.4935 0.0004 0.2022 0.060 Uiso 1 1 calc R U . . .
H73B H 0.5126 0.0655 0.1587 0.060 Uiso 1 1 calc R U . . .
C74 C 0.33171(14) 0.01578(13) 0.17981(12) 0.0355(6) Uani 1 1 d . . . . .
C75 C 0.26681(15) 0.04443(15) 0.21565(13) 0.0474(7) Uani 1 1 d . . . . .
H75 H 0.2548 0.0913 0.2001 0.071 Uiso 1 1 calc R U . . .
H75A H 0.2824 0.0451 0.2637 0.071 Uiso 1 1 calc R U . . .
H75B H 0.2215 0.0153 0.2063 0.071 Uiso 1 1 calc R U . . .
C76 C 0.35051(16) -0.05661(13) 0.20238(14) 0.0465(7) Uani 1 1 d . . . . .
H76 H 0.3039 -0.0845 0.1973 0.070 Uiso 1 1 calc R U . . .
H76A H 0.3719 -0.0562 0.2492 0.070 Uiso 1 1 calc R U . . .
H76B H 0.3880 -0.0762 0.1753 0.070 Uiso 1 1 calc R U . . .

loop_
_atom_site_aniso_label
_atom_site_aniso_U_11
_atom_site_aniso_U_22
_atom_site_aniso_U_33
_atom_site_aniso_U_23
_atom_site_aniso_U_13
_atom_site_aniso_U_12
C1 0.0382(13) 0.0193(11) 0.0268(12) 0.0033(9) 0.0005(10) -0.0002(9)
B1 0.0268(13) 0.0290(13) 0.0248(13) 0.0014(10) 0.0058(10) -0.0011(10)
N1 0.0293(10) 0.0241(9) 0.0237(10) -0.0028(7) 0.0028(8) 0.0004(8)
C2 0.0322(13) 0.0266(12) 0.0337(13) -0.0026(10) 0.0052(10) 0.0008(10)
C3 0.0362(14) 0.0306(13) 0.0366(14) -0.0040(10) -0.0003(11) 0.0041(10)
C4 0.0470(15) 0.0269(12) 0.0321(13) 0.0007(10) 0.0020(11) 0.0076(11)
C5 0.0467(15) 0.0222(11) 0.0312(13) -0.0013(9) 0.0043(11) 0.0001(10)
C6 0.0351(13) 0.0251(12) 0.0268(12) -0.0034(9) 0.0019(10) -0.0023(10)
C7 0.0255(11) 0.0279(11) 0.0230(11) 0.0017(9) 0.0038(9) 0.0014(9)
C8 0.0308(12) 0.0221(11) 0.0245(12) 0.0002(9) 0.0015(9) 0.0051(9)
N2 0.0274(10) 0.0229(9) 0.0245(10) 0.0000(7) 0.0017(8) 0.0029(7)
C9 0.0317(12) 0.0227(11) 0.0286(12) 0.0036(9) 0.0053(10) 0.0008(9)
B2 0.0256(13) 0.0253(13) 0.0276(13) -0.0016(10) 0.0005(10) -0.0012(10)
O1 0.0336(9) 0.0280(8) 0.0268(8) -0.0001(6) 0.0063(7) -0.0009(7)
O2 0.0332(9) 0.0325(9) 0.0304(9) 0.0071(7) 0.0059(7) 0.0018(7)
C10 0.0456(15) 0.0214(11) 0.0289(13) -0.0012(9) 0.0002(11) 0.0035(10)
C11 0.0532(17) 0.0344(13) 0.0333(14) -0.0024(11) 0.0137(12) 0.0053(12)
C12 0.074(2) 0.0281(13) 0.0296(14) -0.0042(10) 0.0007(13) 0.0140(13)
C13 0.067(2) 0.0275(13) 0.0385(16) -0.0005(11) -0.0200(14) 0.0048(12)
C14 0.097(3) 0.0480(18) 0.055(2) -0.0160(15) -0.0341(19) 0.0078(17)
C15 0.0484(16) 0.0290(13) 0.0459(16) 0.0074(11) -0.0156(13) -0.0078(11)
C16 0.0379(14) 0.0259(12) 0.0330(13) 0.0073(10) -0.0058(10) -0.0054(10)
C17 0.0340(14) 0.0560(17) 0.0439(16) 0.0164(13) 0.0015(12) -0.0086(12)
C18 0.0323(13) 0.0259(12) 0.0292(12) -0.0055(9) -0.0005(10) 0.0032(9)
C19 0.0301(13) 0.0418(14) 0.0369(14) -0.0065(11) 0.0027(11) -0.0039(11)
C20 0.0368(14) 0.0322(13) 0.0368(14) -0.0062(10) -0.0042(11) 0.0010(10)
C21 0.0465(15) 0.0363(14) 0.0283(13) -0.0036(10) -0.0059(11) 0.0066(11)
C22 0.0611(19) 0.0633(19) 0.0334(15) -0.0105(13) -0.0089(13) 0.0109(15)
C23 0.0497(16) 0.0347(13) 0.0265(13) -0.0022(10) 0.0048(11) 0.0050(11)
C24 0.0385(13) 0.0274(12) 0.0263(12) -0.0007(9) 0.0038(10) 0.0041(10)
C25 0.0442(15) 0.0398(14) 0.0301(13) 0.0013(10) 0.0116(11) 0.0004(11)
C26 0.0376(13) 0.0260(11) 0.0292(13) 0.0021(9) 0.0023(10) 0.0039(10)
C27 0.0449(16) 0.0275(13) 0.0454(16) -0.0067(11) -0.0045(12) 0.0022(11)
C28 0.0521(16) 0.0298(13) 0.0319(13) -0.0012(10) 0.0054(12) 0.0094(11)
C29 0.0447(16) 0.0373(14) 0.0368(14) 0.0073(11) 0.0125(12) 0.0136(11)
C30 0.0314(13) 0.0349(13) 0.0403(14) 0.0076(11) 0.0067(11) 0.0060(10)
C31 0.0318(13) 0.0251(11) 0.0331(13) 0.0036(9) 0.0030(10) 0.0003(9)
C32 0.0330(13) 0.0355(13) 0.0395(15) -0.0023(11) -0.0039(11) 0.0004(10)
C33 0.0366(14) 0.0385(14) 0.0297(13) 0.0054(10) 0.0064(11) -0.0021(11)
C34 0.0449(16) 0.0563(17) 0.0328(14) 0.0069(12) -0.0006(12) -0.0040(13)
C35 0.0476(16) 0.0429(15) 0.0459(16) 0.0159(12) 0.0103(13) 0.0018(12)
C36 0.0367(14) 0.0346(13) 0.0294(13) 0.0024(10) 0.0077(10) -0.0051(10)
C37 0.0493(16) 0.0518(16) 0.0337(15) -0.0013(12) 0.0125(12) -0.0017(13)
C38 0.0336(14) 0.0380(14) 0.0453(15) 0.0044(11) 0.0073(11) -0.0026(11)
B3 0.0300(14) 0.0299(14) 0.0290(14) 0.0015(11) -0.0040(11) -0.0001(11)
C39 0.0376(13) 0.0216(11) 0.0308(13) -0.0001(9) 0.0006(10) -0.0005(10)
C40 0.0312(12) 0.0269(12) 0.0235(11) 0.0025(9) -0.0016(9) -0.0024(9)
N3 0.0336(11) 0.0245(9) 0.0252(10) -0.0008(8) -0.0015(8) -0.0027(8)
C41 0.0388(13) 0.0212(11) 0.0270(12) 0.0009(9) 0.0006(10) -0.0001(10)
C42 0.0366(13) 0.0223(11) 0.0257(12) 0.0021(9) -0.0011(10) -0.0027(9)
B4 0.0344(15) 0.0244(13) 0.0282(14) -0.0016(10) 0.0018(11) -0.0004(11)
O3 0.0415(10) 0.0304(8) 0.0266(9) 0.0040(7) -0.0005(7) -0.0029(7)
O4 0.0391(9) 0.0289(8) 0.0277(9) -0.0011(7) -0.0024(7) -0.0019(7)
N4 0.0361(11) 0.0235(10) 0.0275(10) -0.0023(8) -0.0014(8) 0.0008(8)
C43 0.0349(13) 0.0253(12) 0.0318(13) -0.0031(9) -0.0017(10) 0.0043(10)
C44 0.0426(15) 0.0269(12) 0.0330(13) 0.0003(10) -0.0053(11) 0.0034(10)
C45 0.0479(16) 0.0278(12) 0.0332(14) 0.0018(10) -0.0011(11) -0.0031(11)
C46 0.0406(14) 0.0280(12) 0.0387(14) -0.0014(10) 0.0013(11) -0.0020(10)
C47 0.0327(13) 0.0251(12) 0.0361(14) -0.0006(10) -0.0035(10) 0.0026(10)
C48 0.0357(13) 0.0251(12) 0.0379(14) -0.0019(10) 0.0006(11) 0.0008(10)
C49 0.0357(14) 0.0385(14) 0.0440(16) -0.0037(11) -0.0010(11) 0.0006(11)
C50 0.0374(14) 0.0305(13) 0.0454(16) 0.0004(11) 0.0055(12) 0.0027(11)
C51 0.0528(16) 0.0237(12) 0.0356(14) 0.0015(10) 0.0101(12) 0.0035(11)
C52 0.0628(19) 0.0485(16) 0.0446(17) -0.0034(13) 0.0150(14) 0.0066(14)
C53 0.0469(15) 0.0288(12) 0.0306(13) -0.0034(10) 0.0005(11) -0.0009(11)
C54 0.0441(14) 0.0218(11) 0.0335(13) -0.0002(9) 0.0007(11) -0.0023(10)
C55 0.0450(15) 0.0335(13) 0.0352(14) -0.0046(11) -0.0053(11) -0.0028(11)
C56 0.0394(14) 0.0285(12) 0.0302(13) -0.0010(10) -0.0011(10) -0.0037(10)
C57 0.0436(15) 0.0379(14) 0.0280(13) -0.0002(10) -0.0045(11) -0.0001(11)
C58 0.0494(16) 0.0344(13) 0.0250(13) 0.0010(10) 0.0008(11) 0.0001(11)
C59 0.0505(16) 0.0325(13) 0.0325(14) 0.0021(10) 0.0075(12) 0.0003(11)
C60 0.064(2) 0.0606(18) 0.0359(16) 0.0106(13) 0.0149(14) 0.0093(15)
C61 0.0405(14) 0.0308(13) 0.0343(14) 0.0005(10) 0.0070(11) 0.0014(11)
C62 0.0381(13) 0.0244(12) 0.0284(12) -0.0008(9) 0.0034(10) -0.0020(10)
C63 0.0369(14) 0.0312(12) 0.0331(13) 0.0040(10) 0.0031(11) 0.0023(10)
C64 0.0396(14) 0.0233(11) 0.0311(13) 0.0014(9) -0.0002(10) 0.0000(10)
C65 0.0399(14) 0.0342(13) 0.0412(15) -0.0030(11) 0.0046(12) -0.0006(11)
C66 0.0366(14) 0.0324(13) 0.0419(15) 0.0016(11) -0.0043(11) -0.0015(10)
C67 0.0501(17) 0.0371(14) 0.0340(14) 0.0001(11) -0.0099(12) -0.0052(12)
C68 0.0555(17) 0.0309(13) 0.0287(13) -0.0064(10) -0.0021(12) -0.0053(12)
C69 0.0424(14) 0.0247(11) 0.0288(13) -0.0001(9) 0.0029(10) -0.0014(10)
C70 0.0493(16) 0.0307(13) 0.0429(16) -0.0081(11) 0.0083(12) 0.0000(11)
C71 0.0402(14) 0.0368(13) 0.0260(13) 0.0038(10) -0.0025(10) 0.0013(11)
C72 0.0547(17) 0.0545(17) 0.0284(14) -0.0036(12) -0.0035(12) -0.0024(13)
C73 0.0364(14) 0.0453(15) 0.0377(15) 0.0053(11) -0.0001(11) -0.0003(11)
C74 0.0396(14) 0.0425(14) 0.0239(12) 0.0069(10) 0.0016(10) 0.0003(11)
C75 0.0453(16) 0.0625(18) 0.0347(15) 0.0054(13) 0.0060(12) 0.0060(13)
C76 0.0505(17) 0.0466(16) 0.0414(16) 0.0133(12) 0.0004(13) -0.0016(13)

_geom_special_details            
;
 All esds (except the esd in the dihedral angle between two l.s. planes)
 are estimated using the full covariance matrix.  The cell esds are taken
 into account individually in the estimation of esds in distances, angles
 and torsion angles; correlations between esds in cell parameters are only
 used when they are defined by crystal symmetry.  An approximate (isotropic)
 treatment of cell esds is used for estimating esds involving l.s. planes.
;

loop_
_geom_bond_atom_site_label_1
_geom_bond_atom_site_label_2
_geom_bond_distance
_geom_bond_site_symmetry_2
_geom_bond_publ_flag
C1 C10 1.405(3) . ?
C1 C16 1.416(3) . ?
C1 B1 1.590(3) . ?
B1 C7 1.441(3) . ?
B1 N1 1.586(3) . ?
N1 C2 1.350(3) . ?
N1 C6 1.356(3) . ?
C2 C3 1.373(3) . ?
C2 H2 0.9500 . ?
C3 C4 1.378(3) . ?
C3 H3 0.9500 . ?
C4 C5 1.374(3) . ?
C4 H4 0.9500 . ?
C5 C6 1.373(3) . ?
C5 H5 0.9500 . ?
C6 H6 0.9500 . ?
C7 N2 1.482(3) . ?
C7 C8 1.501(3) . ?
C8 C24 1.406(3) . ?
C8 C18 1.406(3) . ?
N2 B2 1.404(3) . ?
N2 C9 1.454(3) . ?
C9 C26 1.398(3) . ?
C9 C31 1.410(3) . ?
B2 O1 1.379(3) . ?
B2 O2 1.391(3) . ?
O1 C36 1.458(3) . ?
O2 C33 1.455(3) . ?
C10 C12 1.398(3) . ?
C10 C11 1.511(3) . ?
C11 H11 0.9800 . ?
C11 H11A 0.9800 . ?
C11 H11B 0.9800 . ?
C12 C13 1.398(4) . ?
C12 H12 0.9500 . ?
C13 C15 1.377(4) . ?
C13 C14 1.513(4) . ?
C14 H14 0.9800 . ?
C14 H14A 0.9800 . ?
C14 H14B 0.9800 . ?
C15 C16 1.390(3) . ?
C15 H15 0.9500 . ?
C16 C17 1.510(4) . ?
C17 H17 0.9800 . ?
C17 H17A 0.9800 . ?
C17 H17B 0.9800 . ?
C18 C20 1.399(3) . ?
C18 C19 1.506(3) . ?
C19 H19 0.9800 . ?
C19 H19A 0.9800 . ?
C19 H19B 0.9800 . ?
C20 C21 1.383(4) . ?
C20 H20 0.9500 . ?
C21 C23 1.382(4) . ?
C21 C22 1.516(3) . ?
C22 H22 0.9800 . ?
C22 H22A 0.9800 . ?
C22 H22B 0.9800 . ?
C23 C24 1.397(3) . ?
C23 H23 0.9500 . ?
C24 C25 1.506(3) . ?
C25 H25 0.9800 . ?
C25 H25A 0.9800 . ?
C25 H25B 0.9800 . ?
C26 C28 1.401(3) . ?
C26 C27 1.511(3) . ?
C27 H27 0.9800 . ?
C27 H27A 0.9800 . ?
C27 H27B 0.9800 . ?
C28 C29 1.370(4) . ?
C28 H28 0.9500 . ?
C29 C30 1.380(4) . ?
C29 H29 0.9500 . ?
C30 C31 1.393(3) . ?
C30 H30 0.9500 . ?
C31 C32 1.508(3) . ?
C32 H32 0.9800 . ?
C32 H32A 0.9800 . ?
C32 H32B 0.9800 . ?
C33 C35 1.518(3) . ?
C33 C34 1.522(3) . ?
C33 C36 1.560(3) . ?
C34 H34 0.9800 . ?
C34 H34A 0.9800 . ?
C34 H34B 0.9800 . ?
C35 H35 0.9800 . ?
C35 H35A 0.9800 . ?
C35 H35B 0.9800 . ?
C36 C38 1.513(3) . ?
C36 C37 1.520(3) . ?
C37 H37 0.9800 . ?
C37 H37A 0.9800 . ?
C37 H37B 0.9800 . ?
C38 H38 0.9800 . ?
C38 H38A 0.9800 . ?
C38 H38B 0.9800 . ?
B3 C40 1.440(3) . ?
B3 N4 1.584(3) . ?
B3 C39 1.594(4) . ?
C39 C48 1.408(3) . ?
C39 C54 1.420(3) . ?
C40 N3 1.473(3) . ?
C40 C41 1.505(3) . ?
N3 B4 1.401(3) . ?
N3 C42 1.450(3) . ?
C41 C62 1.411(3) . ?
C41 C56 1.416(3) . ?
C42 C64 1.406(3) . ?
C42 C69 1.407(3) . ?
B4 O4 1.381(3) . ?
B4 O3 1.393(3) . ?
O3 C74 1.463(3) . ?
O4 C71 1.457(3) . ?
N4 C43 1.350(3) . ?
N4 C47 1.352(3) . ?
C43 C44 1.375(3) . ?
C43 H43 0.9500 . ?
C44 C45 1.380(3) . ?
C44 H44 0.9500 . ?
C45 C46 1.380(3) . ?
C45 H45 0.9500 . ?
C46 C47 1.374(3) . ?
C46 H46 0.9500 . ?
C47 H47 0.9500 . ?
C48 C50 1.394(3) . ?
C48 C49 1.515(3) . ?
C49 H49 0.9800 . ?
C49 H49A 0.9800 . ?
C49 H49B 0.9800 . ?
C50 C51 1.388(4) . ?
C50 H50 0.9500 . ?
C51 C53 1.382(4) . ?
C51 C52 1.504(3) . ?
C52 H52 0.9800 . ?
C52 H52A 0.9800 . ?
C52 H52B 0.9800 . ?
C53 C54 1.395(3) . ?
C53 H53 0.9500 . ?
C54 C55 1.504(3) . ?
C55 H55 0.9800 . ?
C55 H55A 0.9800 . ?
C55 H55B 0.9800 . ?
C56 C58 1.390(3) . ?
C56 C57 1.509(3) . ?
C57 H57 0.9800 . ?
C57 H57A 0.9800 . ?
C57 H57B 0.9800 . ?
C58 C59 1.379(4) . ?
C58 H58 0.9500 . ?
C59 C61 1.398(3) . ?
C59 C60 1.511(3) . ?
C60 H60 0.9800 . ?
C60 H60A 0.9800 . ?
C60 H60B 0.9800 . ?
C61 C62 1.392(3) . ?
C61 H61 0.9500 . ?
C62 C63 1.509(3) . ?
C63 H63 0.9800 . ?
C63 H63A 0.9800 . ?
C63 H63B 0.9800 . ?
C64 C66 1.390(3) . ?
C64 C65 1.509(3) . ?
C65 H65 0.9800 . ?
C65 H65A 0.9800 . ?
C65 H65B 0.9800 . ?
C66 C67 1.379(4) . ?
C66 H66 0.9500 . ?
C67 C68 1.381(4) . ?
C67 H67 0.9500 . ?
C68 C69 1.399(3) . ?
C68 H68 0.9500 . ?
C69 C70 1.504(3) . ?
C70 H70 0.9800 . ?
C70 H70A 0.9800 . ?
C70 H70B 0.9800 . ?
C71 C72 1.518(3) . ?
C71 C73 1.520(3) . ?
C71 C74 1.554(3) . ?
C72 H72 0.9800 . ?
C72 H72A 0.9800 . ?
C72 H72B 0.9800 . ?
C73 H73 0.9800 . ?
C73 H73A 0.9800 . ?
C73 H73B 0.9800 . ?
C74 C76 1.507(3) . ?
C74 C75 1.524(3) . ?
C75 H75 0.9800 . ?
C75 H75A 0.9800 . ?
C75 H75B 0.9800 . ?
C76 H76 0.9800 . ?
C76 H76A 0.9800 . ?
C76 H76B 0.9800 . ?

loop_
_geom_angle_atom_site_label_1
_geom_angle_atom_site_label_2
_geom_angle_atom_site_label_3
_geom_angle
_geom_angle_site_symmetry_1
_geom_angle_site_symmetry_3
_geom_angle_publ_flag
C10 C1 C16 117.7(2) . . ?
C10 C1 B1 120.0(2) . . ?
C16 C1 B1 122.2(2) . . ?
C7 B1 N1 115.8(2) . . ?
C7 B1 C1 134.1(2) . . ?
N1 B1 C1 110.09(18) . . ?
C2 N1 C6 118.06(19) . . ?
C2 N1 B1 121.34(18) . . ?
C6 N1 B1 120.55(18) . . ?
N1 C2 C3 122.2(2) . . ?
N1 C2 H2 118.9 . . ?
C3 C2 H2 118.9 . . ?
C2 C3 C4 119.3(2) . . ?
C2 C3 H3 120.4 . . ?
C4 C3 H3 120.4 . . ?
C5 C4 C3 119.1(2) . . ?
C5 C4 H4 120.4 . . ?
C3 C4 H4 120.4 . . ?
C6 C5 C4 119.4(2) . . ?
C6 C5 H5 120.3 . . ?
C4 C5 H5 120.3 . . ?
N1 C6 C5 121.9(2) . . ?
N1 C6 H6 119.1 . . ?
C5 C6 H6 119.1 . . ?
B1 C7 N2 123.1(2) . . ?
B1 C7 C8 123.36(19) . . ?
N2 C7 C8 113.51(17) . . ?
C24 C8 C18 118.8(2) . . ?
C24 C8 C7 120.3(2) . . ?
C18 C8 C7 121.0(2) . . ?
B2 N2 C9 119.31(18) . . ?
B2 N2 C7 123.60(18) . . ?
C9 N2 C7 117.07(17) . . ?
C26 C9 C31 119.8(2) . . ?
C26 C9 N2 121.4(2) . . ?
C31 C9 N2 118.8(2) . . ?
O1 B2 O2 112.2(2) . . ?
O1 B2 N2 126.2(2) . . ?
O2 B2 N2 121.6(2) . . ?
B2 O1 C36 107.03(17) . . ?
B2 O2 C33 106.54(17) . . ?
C12 C10 C1 120.0(2) . . ?
C12 C10 C11 119.2(2) . . ?
C1 C10 C11 120.7(2) . . ?
C10 C11 H11 109.5 . . ?
C10 C11 H11A 109.5 . . ?
H11 C11 H11A 109.5 . . ?
C10 C11 H11B 109.5 . . ?
H11 C11 H11B 109.5 . . ?
H11A C11 H11B 109.5 . . ?
C10 C12 C13 121.8(3) . . ?
C10 C12 H12 119.1 . . ?
C13 C12 H12 119.1 . . ?
C15 C13 C12 117.8(2) . . ?
C15 C13 C14 121.6(3) . . ?
C12 C13 C14 120.6(3) . . ?
C13 C14 H14 109.5 . . ?
C13 C14 H14A 109.5 . . ?
H14 C14 H14A 109.5 . . ?
C13 C14 H14B 109.5 . . ?
H14 C14 H14B 109.5 . . ?
H14A C14 H14B 109.5 . . ?
C13 C15 C16 121.9(3) . . ?
C13 C15 H15 119.1 . . ?
C16 C15 H15 119.1 . . ?
C15 C16 C1 120.6(2) . . ?
C15 C16 C17 118.0(2) . . ?
C1 C16 C17 121.3(2) . . ?
C16 C17 H17 109.5 . . ?
C16 C17 H17A 109.5 . . ?
H17 C17 H17A 109.5 . . ?
C16 C17 H17B 109.5 . . ?
H17 C17 H17B 109.5 . . ?
H17A C17 H17B 109.5 . . ?
C20 C18 C8 119.6(2) . . ?
C20 C18 C19 118.6(2) . . ?
C8 C18 C19 121.7(2) . . ?
C18 C19 H19 109.5 . . ?
C18 C19 H19A 109.5 . . ?
H19 C19 H19A 109.5 . . ?
C18 C19 H19B 109.5 . . ?
H19 C19 H19B 109.5 . . ?
H19A C19 H19B 109.5 . . ?
C21 C20 C18 121.8(2) . . ?
C21 C20 H20 119.1 . . ?
C18 C20 H20 119.1 . . ?
C23 C21 C20 118.1(2) . . ?
C23 C21 C22 120.9(2) . . ?
C20 C21 C22 121.0(2) . . ?
C21 C22 H22 109.5 . . ?
C21 C22 H22A 109.5 . . ?
H22 C22 H22A 109.5 . . ?
C21 C22 H22B 109.5 . . ?
H22 C22 H22B 109.5 . . ?
H22A C22 H22B 109.5 . . ?
C21 C23 C24 122.0(2) . . ?
C21 C23 H23 119.0 . . ?
C24 C23 H23 119.0 . . ?
C23 C24 C8 119.6(2) . . ?
C23 C24 C25 118.5(2) . . ?
C8 C24 C25 121.9(2) . . ?
C24 C25 H25 109.5 . . ?
C24 C25 H25A 109.5 . . ?
H25 C25 H25A 109.5 . . ?
C24 C25 H25B 109.5 . . ?
H25 C25 H25B 109.5 . . ?
H25A C25 H25B 109.5 . . ?
C9 C26 C28 118.7(2) . . ?
C9 C26 C27 123.5(2) . . ?
C28 C26 C27 117.6(2) . . ?
C26 C27 H27 109.5 . . ?
C26 C27 H27A 109.5 . . ?
H27 C27 H27A 109.5 . . ?
C26 C27 H27B 109.5 . . ?
H27 C27 H27B 109.5 . . ?
H27A C27 H27B 109.5 . . ?
C29 C28 C26 121.2(2) . . ?
C29 C28 H28 119.4 . . ?
C26 C28 H28 119.4 . . ?
C28 C29 C30 119.8(2) . . ?
C28 C29 H29 120.1 . . ?
C30 C29 H29 120.1 . . ?
C29 C30 C31 120.9(2) . . ?
C29 C30 H30 119.5 . . ?
C31 C30 H30 119.5 . . ?
C30 C31 C9 118.8(2) . . ?
C30 C31 C32 118.8(2) . . ?
C9 C31 C32 122.2(2) . . ?
C31 C32 H32 109.5 . . ?
C31 C32 H32A 109.5 . . ?
H32 C32 H32A 109.5 . . ?
C31 C32 H32B 109.5 . . ?
H32 C32 H32B 109.5 . . ?
H32A C32 H32B 109.5 . . ?
O2 C33 C35 108.5(2) . . ?
O2 C33 C34 106.94(19) . . ?
C35 C33 C34 110.7(2) . . ?
O2 C33 C36 102.21(18) . . ?
C35 C33 C36 114.9(2) . . ?
C34 C33 C36 112.9(2) . . ?
C33 C34 H34 109.5 . . ?
C33 C34 H34A 109.5 . . ?
H34 C34 H34A 109.5 . . ?
C33 C34 H34B 109.5 . . ?
H34 C34 H34B 109.5 . . ?
H34A C34 H34B 109.5 . . ?
C33 C35 H35 109.5 . . ?
C33 C35 H35A 109.5 . . ?
H35 C35 H35A 109.5 . . ?
C33 C35 H35B 109.5 . . ?
H35 C35 H35B 109.5 . . ?
H35A C35 H35B 109.5 . . ?
O1 C36 C38 107.27(19) . . ?
O1 C36 C37 108.20(19) . . ?
C38 C36 C37 110.4(2) . . ?
O1 C36 C33 101.82(17) . . ?
C38 C36 C33 113.6(2) . . ?
C37 C36 C33 114.8(2) . . ?
C36 C37 H37 109.5 . . ?
C36 C37 H37A 109.5 . . ?
H37 C37 H37A 109.5 . . ?
C36 C37 H37B 109.5 . . ?
H37 C37 H37B 109.5 . . ?
H37A C37 H37B 109.5 . . ?
C36 C38 H38 109.5 . . ?
C36 C38 H38A 109.5 . . ?
H38 C38 H38A 109.5 . . ?
C36 C38 H38B 109.5 . . ?
H38 C38 H38B 109.5 . . ?
H38A C38 H38B 109.5 . . ?
C40 B3 N4 115.3(2) . . ?
C40 B3 C39 135.6(2) . . ?
N4 B3 C39 109.17(19) . . ?
C48 C39 C54 117.6(2) . . ?
C48 C39 B3 122.8(2) . . ?
C54 C39 B3 119.5(2) . . ?
B3 C40 N3 124.1(2) . . ?
B3 C40 C41 121.0(2) . . ?
N3 C40 C41 114.86(18) . . ?
B4 N3 C42 119.50(18) . . ?
B4 N3 C40 122.57(18) . . ?
C42 N3 C40 117.65(17) . . ?
C62 C41 C56 117.9(2) . . ?
C62 C41 C40 121.3(2) . . ?
C56 C41 C40 120.5(2) . . ?
C64 C42 C69 119.3(2) . . ?
C64 C42 N3 119.2(2) . . ?
C69 C42 N3 121.4(2) . . ?
O4 B4 O3 112.0(2) . . ?
O4 B4 N3 126.1(2) . . ?
O3 B4 N3 121.9(2) . . ?
B4 O3 C74 106.37(17) . . ?
B4 O4 C71 107.01(17) . . ?
C43 N4 C47 118.21(19) . . ?
C43 N4 B3 120.81(19) . . ?
C47 N4 B3 120.97(18) . . ?
N4 C43 C44 122.2(2) . . ?
N4 C43 H43 118.9 . . ?
C44 C43 H43 118.9 . . ?
C43 C44 C45 118.9(2) . . ?
C43 C44 H44 120.5 . . ?
C45 C44 H44 120.5 . . ?
C46 C45 C44 119.3(2) . . ?
C46 C45 H45 120.3 . . ?
C44 C45 H45 120.3 . . ?
C47 C46 C45 119.1(2) . . ?
C47 C46 H46 120.5 . . ?
C45 C46 H46 120.5 . . ?
N4 C47 C46 122.1(2) . . ?
N4 C47 H47 119.0 . . ?
C46 C47 H47 119.0 . . ?
C50 C48 C39 120.5(2) . . ?
C50 C48 C49 118.5(2) . . ?
C39 C48 C49 120.9(2) . . ?
C48 C49 H49 109.5 . . ?
C48 C49 H49A 109.5 . . ?
H49 C49 H49A 109.5 . . ?
C48 C49 H49B 109.5 . . ?
H49 C49 H49B 109.5 . . ?
H49A C49 H49B 109.5 . . ?
C51 C50 C48 121.8(2) . . ?
C51 C50 H50 119.1 . . ?
C48 C50 H50 119.1 . . ?
C53 C51 C50 117.8(2) . . ?
C53 C51 C52 120.7(2) . . ?
C50 C51 C52 121.6(2) . . ?
C51 C52 H52 109.5 . . ?
C51 C52 H52A 109.5 . . ?
H52 C52 H52A 109.5 . . ?
C51 C52 H52B 109.5 . . ?
H52 C52 H52B 109.5 . . ?
H52A C52 H52B 109.5 . . ?
C51 C53 C54 122.3(2) . . ?
C51 C53 H53 118.9 . . ?
C54 C53 H53 118.9 . . ?
C53 C54 C39 119.9(2) . . ?
C53 C54 C55 119.6(2) . . ?
C39 C54 C55 120.4(2) . . ?
C54 C55 H55 109.5 . . ?
C54 C55 H55A 109.5 . . ?
H55 C55 H55A 109.5 . . ?
C54 C55 H55B 109.5 . . ?
H55 C55 H55B 109.5 . . ?
H55A C55 H55B 109.5 . . ?
C58 C56 C41 119.9(2) . . ?
C58 C56 C57 118.8(2) . . ?
C41 C56 C57 121.3(2) . . ?
C56 C57 H57 109.5 . . ?
C56 C57 H57A 109.5 . . ?
H57 C57 H57A 109.5 . . ?
C56 C57 H57B 109.5 . . ?
H57 C57 H57B 109.5 . . ?
H57A C57 H57B 109.5 . . ?
C59 C58 C56 122.3(2) . . ?
C59 C58 H58 118.8 . . ?
C56 C58 H58 118.8 . . ?
C58 C59 C61 118.0(2) . . ?
C58 C59 C60 121.0(2) . . ?
C61 C59 C60 121.0(2) . . ?
C59 C60 H60 109.5 . . ?
C59 C60 H60A 109.5 . . ?
H60 C60 H60A 109.5 . . ?
C59 C60 H60B 109.5 . . ?
H60 C60 H60B 109.5 . . ?
H60A C60 H60B 109.5 . . ?
C62 C61 C59 121.4(2) . . ?
C62 C61 H61 119.3 . . ?
C59 C61 H61 119.3 . . ?
C61 C62 C41 120.4(2) . . ?
C61 C62 C63 118.7(2) . . ?
C41 C62 C63 120.9(2) . . ?
C62 C63 H63 109.5 . . ?
C62 C63 H63A 109.5 . . ?
H63 C63 H63A 109.5 . . ?
C62 C63 H63B 109.5 . . ?
H63 C63 H63B 109.5 . . ?
H63A C63 H63B 109.5 . . ?
C66 C64 C42 119.5(2) . . ?
C66 C64 C65 118.4(2) . . ?
C42 C64 C65 121.7(2) . . ?
C64 C65 H65 109.5 . . ?
C64 C65 H65A 109.5 . . ?
H65 C65 H65A 109.5 . . ?
C64 C65 H65B 109.5 . . ?
H65 C65 H65B 109.5 . . ?
H65A C65 H65B 109.5 . . ?
C67 C66 C64 121.3(2) . . ?
C67 C66 H66 119.4 . . ?
C64 C66 H66 119.4 . . ?
C66 C67 C68 119.0(2) . . ?
C66 C67 H67 120.5 . . ?
C68 C67 H67 120.5 . . ?
C67 C68 C69 121.7(2) . . ?
C67 C68 H68 119.2 . . ?
C69 C68 H68 119.2 . . ?
C68 C69 C42 118.7(2) . . ?
C68 C69 C70 117.6(2) . . ?
C42 C69 C70 123.6(2) . . ?
C69 C70 H70 109.5 . . ?
C69 C70 H70A 109.5 . . ?
H70 C70 H70A 109.5 . . ?
C69 C70 H70B 109.5 . . ?
H70 C70 H70B 109.5 . . ?
H70A C70 H70B 109.5 . . ?
O4 C71 C72 108.41(19) . . ?
O4 C71 C73 107.13(19) . . ?
C72 C71 C73 110.4(2) . . ?
O4 C71 C74 102.17(18) . . ?
C72 C71 C74 114.5(2) . . ?
C73 C71 C74 113.6(2) . . ?
C71 C72 H72 109.5 . . ?
C71 C72 H72A 109.5 . . ?
H72 C72 H72A 109.5 . . ?
C71 C72 H72B 109.5 . . ?
H72 C72 H72B 109.5 . . ?
H72A C72 H72B 109.5 . . ?
C71 C73 H73 109.5 . . ?
C71 C73 H73A 109.5 . . ?
H73 C73 H73A 109.5 . . ?
C71 C73 H73B 109.5 . . ?
H73 C73 H73B 109.5 . . ?
H73A C73 H73B 109.5 . . ?
O3 C74 C76 108.5(2) . . ?
O3 C74 C75 107.1(2) . . ?
C76 C74 C75 110.4(2) . . ?
O3 C74 C71 101.78(17) . . ?
C76 C74 C71 115.3(2) . . ?
C75 C74 C71 113.0(2) . . ?
C74 C75 H75 109.5 . . ?
C74 C75 H75A 109.5 . . ?
H75 C75 H75A 109.5 . . ?
C74 C75 H75B 109.5 . . ?
H75 C75 H75B 109.5 . . ?
H75A C75 H75B 109.5 . . ?
C74 C76 H76 109.5 . . ?
C74 C76 H76A 109.5 . . ?
H76 C76 H76A 109.5 . . ?
C74 C76 H76B 109.5 . . ?
H76 C76 H76B 109.5 . . ?
H76A C76 H76B 109.5 . . ?

loop_
_geom_torsion_atom_site_label_1
_geom_torsion_atom_site_label_2
_geom_torsion_atom_site_label_3
_geom_torsion_atom_site_label_4
_geom_torsion
_geom_torsion_site_symmetry_1
_geom_torsion_site_symmetry_2
_geom_torsion_site_symmetry_3
_geom_torsion_site_symmetry_4
_geom_torsion_publ_flag
C10 C1 B1 C7 -102.6(3) . . . . ?
C16 C1 B1 C7 81.0(3) . . . . ?
C10 C1 B1 N1 76.3(2) . . . . ?
C16 C1 B1 N1 -100.2(2) . . . . ?
C7 B1 N1 C2 49.5(3) . . . . ?
C1 B1 N1 C2 -129.6(2) . . . . ?
C7 B1 N1 C6 -133.2(2) . . . . ?
C1 B1 N1 C6 47.7(3) . . . . ?
C6 N1 C2 C3 2.2(3) . . . . ?
B1 N1 C2 C3 179.6(2) . . . . ?
N1 C2 C3 C4 -1.0(4) . . . . ?
C2 C3 C4 C5 -0.6(4) . . . . ?
C3 C4 C5 C6 0.8(4) . . . . ?
C2 N1 C6 C5 -2.0(3) . . . . ?
B1 N1 C6 C5 -179.3(2) . . . . ?
C4 C5 C6 N1 0.5(3) . . . . ?
N1 B1 C7 N2 -171.03(18) . . . . ?
C1 B1 C7 N2 7.8(4) . . . . ?
N1 B1 C7 C8 8.9(3) . . . . ?
C1 B1 C7 C8 -172.3(2) . . . . ?
B1 C7 C8 C24 76.0(3) . . . . ?
N2 C7 C8 C24 -104.1(2) . . . . ?
B1 C7 C8 C18 -102.4(3) . . . . ?
N2 C7 C8 C18 77.5(2) . . . . ?
B1 C7 N2 B2 61.6(3) . . . . ?
C8 C7 N2 B2 -118.3(2) . . . . ?
B1 C7 N2 C9 -116.5(2) . . . . ?
C8 C7 N2 C9 63.6(2) . . . . ?
B2 N2 C9 C26 96.9(3) . . . . ?
C7 N2 C9 C26 -84.9(2) . . . . ?
B2 N2 C9 C31 -80.8(3) . . . . ?
C7 N2 C9 C31 97.4(2) . . . . ?
C9 N2 B2 O1 177.1(2) . . . . ?
C7 N2 B2 O1 -1.0(4) . . . . ?
C9 N2 B2 O2 -3.9(3) . . . . ?
C7 N2 B2 O2 178.00(19) . . . . ?
O2 B2 O1 C36 -10.7(2) . . . . ?
N2 B2 O1 C36 168.4(2) . . . . ?
O1 B2 O2 C33 -10.9(3) . . . . ?
N2 B2 O2 C33 170.0(2) . . . . ?
C16 C1 C10 C12 -4.1(3) . . . . ?
B1 C1 C10 C12 179.3(2) . . . . ?
C16 C1 C10 C11 172.6(2) . . . . ?
B1 C1 C10 C11 -4.0(3) . . . . ?
C1 C10 C12 C13 2.7(3) . . . . ?
C11 C10 C12 C13 -174.1(2) . . . . ?
C10 C12 C13 C15 -0.1(4) . . . . ?
C10 C12 C13 C14 178.5(2) . . . . ?
C12 C13 C15 C16 -0.8(4) . . . . ?
C14 C13 C15 C16 -179.4(2) . . . . ?
C13 C15 C16 C1 -0.9(4) . . . . ?
C13 C15 C16 C17 176.8(2) . . . . ?
C10 C1 C16 C15 3.3(3) . . . . ?
B1 C1 C16 C15 179.8(2) . . . . ?
C10 C1 C16 C17 -174.3(2) . . . . ?
B1 C1 C16 C17 2.2(3) . . . . ?
C24 C8 C18 C20 0.8(3) . . . . ?
C7 C8 C18 C20 179.25(19) . . . . ?
C24 C8 C18 C19 179.3(2) . . . . ?
C7 C8 C18 C19 -2.2(3) . . . . ?
C8 C18 C20 C21 1.5(3) . . . . ?
C19 C18 C20 C21 -177.1(2) . . . . ?
C18 C20 C21 C23 -2.8(4) . . . . ?
C18 C20 C21 C22 175.4(2) . . . . ?
C20 C21 C23 C24 1.8(4) . . . . ?
C22 C21 C23 C24 -176.4(2) . . . . ?
C21 C23 C24 C8 0.5(3) . . . . ?
C21 C23 C24 C25 179.7(2) . . . . ?
C18 C8 C24 C23 -1.8(3) . . . . ?
C7 C8 C24 C23 179.8(2) . . . . ?
C18 C8 C24 C25 179.1(2) . . . . ?
C7 C8 C24 C25 0.6(3) . . . . ?
C31 C9 C26 C28 -8.8(3) . . . . ?
N2 C9 C26 C28 173.4(2) . . . . ?
C31 C9 C26 C27 167.3(2) . . . . ?
N2 C9 C26 C27 -10.5(3) . . . . ?
C9 C26 C28 C29 1.6(3) . . . . ?
C27 C26 C28 C29 -174.7(2) . . . . ?
C26 C28 C29 C30 4.5(4) . . . . ?
C28 C29 C30 C31 -3.4(4) . . . . ?
C29 C30 C31 C9 -3.8(3) . . . . ?
C29 C30 C31 C32 170.4(2) . . . . ?
C26 C9 C31 C30 9.9(3) . . . . ?
N2 C9 C31 C30 -172.26(19) . . . . ?
C26 C9 C31 C32 -164.0(2) . . . . ?
N2 C9 C31 C32 13.8(3) . . . . ?
B2 O2 C33 C35 147.8(2) . . . . ?
B2 O2 C33 C34 -92.8(2) . . . . ?
B2 O2 C33 C36 26.0(2) . . . . ?
B2 O1 C36 C38 -93.7(2) . . . . ?
B2 O1 C36 C37 147.2(2) . . . . ?
B2 O1 C36 C33 25.9(2) . . . . ?
O2 C33 C36 O1 -31.4(2) . . . . ?
C35 C33 C36 O1 -148.6(2) . . . . ?
C34 C33 C36 O1 83.1(2) . . . . ?
O2 C33 C36 C38 83.6(2) . . . . ?
C35 C33 C36 C38 -33.6(3) . . . . ?
C34 C33 C36 C38 -161.9(2) . . . . ?
O2 C33 C36 C37 -148.01(19) . . . . ?
C35 C33 C36 C37 94.7(3) . . . . ?
C34 C33 C36 C37 -33.5(3) . . . . ?
C40 B3 C39 C48 -80.6(4) . . . . ?
N4 B3 C39 C48 98.5(2) . . . . ?
C40 B3 C39 C54 104.8(3) . . . . ?
N4 B3 C39 C54 -76.1(2) . . . . ?
N4 B3 C40 N3 172.54(19) . . . . ?
C39 B3 C40 N3 -8.4(4) . . . . ?
N4 B3 C40 C41 -5.1(3) . . . . ?
C39 B3 C40 C41 174.0(2) . . . . ?
B3 C40 N3 B4 -59.4(3) . . . . ?
C41 C40 N3 B4 118.3(2) . . . . ?
B3 C40 N3 C42 114.4(2) . . . . ?
C41 C40 N3 C42 -67.8(3) . . . . ?
B3 C40 C41 C62 102.6(3) . . . . ?
N3 C40 C41 C62 -75.2(3) . . . . ?
B3 C40 C41 C56 -70.8(3) . . . . ?
N3 C40 C41 C56 111.4(2) . . . . ?
B4 N3 C42 C64 77.1(3) . . . . ?
C40 N3 C42 C64 -96.9(2) . . . . ?
B4 N3 C42 C69 -100.8(3) . . . . ?
C40 N3 C42 C69 85.2(3) . . . . ?
C42 N3 B4 O4 -175.3(2) . . . . ?
C40 N3 B4 O4 -1.5(4) . . . . ?
C42 N3 B4 O3 5.1(3) . . . . ?
C40 N3 B4 O3 178.8(2) . . . . ?
O4 B4 O3 C74 12.5(3) . . . . ?
N3 B4 O3 C74 -167.8(2) . . . . ?
O3 B4 O4 C71 9.5(3) . . . . ?
N3 B4 O4 C71 -170.2(2) . . . . ?
C40 B3 N4 C43 128.8(2) . . . . ?
C39 B3 N4 C43 -50.5(3) . . . . ?
C40 B3 N4 C47 -50.2(3) . . . . ?
C39 B3 N4 C47 130.5(2) . . . . ?
C47 N4 C43 C44 3.3(3) . . . . ?
B3 N4 C43 C44 -175.7(2) . . . . ?
N4 C43 C44 C45 -1.0(4) . . . . ?
C43 C44 C45 C46 -0.9(4) . . . . ?
C44 C45 C46 C47 0.6(4) . . . . ?
C43 N4 C47 C46 -3.7(3) . . . . ?
B3 N4 C47 C46 175.3(2) . . . . ?
C45 C46 C47 N4 1.8(4) . . . . ?
C54 C39 C48 C50 -3.0(3) . . . . ?
B3 C39 C48 C50 -177.6(2) . . . . ?
C54 C39 C48 C49 174.5(2) . . . . ?
B3 C39 C48 C49 -0.1(3) . . . . ?
C39 C48 C50 C51 0.8(4) . . . . ?
C49 C48 C50 C51 -176.7(2) . . . . ?
C48 C50 C51 C53 1.0(3) . . . . ?
C48 C50 C51 C52 -179.8(2) . . . . ?
C50 C51 C53 C54 -0.7(3) . . . . ?
C52 C51 C53 C54 -179.9(2) . . . . ?
C51 C53 C54 C39 -1.5(3) . . . . ?
C51 C53 C54 C55 175.6(2) . . . . ?
C48 C39 C54 C53 3.3(3) . . . . ?
B3 C39 C54 C53 178.1(2) . . . . ?
C48 C39 C54 C55 -173.8(2) . . . . ?
B3 C39 C54 C55 1.0(3) . . . . ?
C62 C41 C56 C58 -1.8(3) . . . . ?
C40 C41 C56 C58 171.9(2) . . . . ?
C62 C41 C56 C57 178.9(2) . . . . ?
C40 C41 C56 C57 -7.5(3) . . . . ?
C41 C56 C58 C59 -1.0(4) . . . . ?
C57 C56 C58 C59 178.4(2) . . . . ?
C56 C58 C59 C61 2.1(4) . . . . ?
C56 C58 C59 C60 -177.3(2) . . . . ?
C58 C59 C61 C62 -0.5(4) . . . . ?
C60 C59 C61 C62 179.0(2) . . . . ?
C59 C61 C62 C41 -2.3(3) . . . . ?
C59 C61 C62 C63 180.0(2) . . . . ?
C56 C41 C62 C61 3.4(3) . . . . ?
C40 C41 C62 C61 -170.2(2) . . . . ?
C56 C41 C62 C63 -179.0(2) . . . . ?
C40 C41 C62 C63 7.4(3) . . . . ?
C69 C42 C64 C66 -7.3(3) . . . . ?
N3 C42 C64 C66 174.8(2) . . . . ?
C69 C42 C64 C65 165.8(2) . . . . ?
N3 C42 C64 C65 -12.1(3) . . . . ?
C42 C64 C66 C67 2.9(3) . . . . ?
C65 C64 C66 C67 -170.5(2) . . . . ?
C64 C66 C67 C68 2.6(4) . . . . ?
C66 C67 C68 C69 -3.7(4) . . . . ?
C67 C68 C69 C42 -0.7(4) . . . . ?
C67 C68 C69 C70 175.4(2) . . . . ?
C64 C42 C69 C68 6.2(3) . . . . ?
N3 C42 C69 C68 -175.9(2) . . . . ?
C64 C42 C69 C70 -169.7(2) . . . . ?
N3 C42 C69 C70 8.2(3) . . . . ?
B4 O4 C71 C72 -147.0(2) . . . . ?
B4 O4 C71 C73 93.9(2) . . . . ?
B4 O4 C71 C74 -25.7(2) . . . . ?
B4 O3 C74 C76 -149.3(2) . . . . ?
B4 O3 C74 C75 91.5(2) . . . . ?
B4 O3 C74 C71 -27.3(2) . . . . ?
O4 C71 C74 O3 32.0(2) . . . . ?
C72 C71 C74 O3 149.0(2) . . . . ?
C73 C71 C74 O3 -83.0(2) . . . . ?
O4 C71 C74 C76 149.3(2) . . . . ?
C72 C71 C74 C76 -93.8(3) . . . . ?
C73 C71 C74 C76 34.2(3) . . . . ?
O4 C71 C74 C75 -82.4(2) . . . . ?
C72 C71 C74 C75 34.5(3) . . . . ?
C73 C71 C74 C75 162.6(2) . . . . ?

_refine_diff_density_max         0.261
_refine_diff_density_min         -0.305
_refine_diff_density_rms         0.067

_shelxl_version_number           2014-3

_shelx_res_file                  
;
TITL _030-02-130-2
REM  Yadorkari-X generated
CELL 0.71075 17.6000 19.4660 20.2321 90.0000 96.3051 90.0000
ZERR 8.0 0.0024 0.0023 0.0027 0.0000 0.0021 0.0000
LATT 1
SYMM 1/2-X, 1/2+Y, -Z
REM  SPGR P21/a monoclinic
SFAC C H B N O
UNIT 304 384 16 16 16
SIZE 0.23 0.19 0.09
TEMP -180.0
L.S. 10
FMAP 2
PLAN -50
ACTA
CONF
LIST 4
WPDB -1
BOND $H
MERG 2
OMIT -10.000000 52.000000

WGHT    0.077800    1.635800
FVAR       2.53280
C1    1    0.244728    0.275102    0.573591    11.00000    0.03824    0.01934 =
         0.02680    0.00329    0.00053   -0.00023
B1    3    0.200513    0.245273    0.507013    11.00000    0.02683    0.02899 =
         0.02483    0.00138    0.00583   -0.00106
N1    4    0.158443    0.305458    0.464720    11.00000    0.02928    0.02413 =
         0.02368   -0.00281    0.00283    0.00036
C2    1    0.083839    0.300871    0.441188    11.00000    0.03221    0.02658 =
         0.03373   -0.00257    0.00517    0.00076
AFIX  43
H2    2    0.056389    0.260496    0.450074    11.00000   -1.20000
AFIX   0
C3    1    0.046301    0.352587    0.404848    11.00000    0.03619    0.03057 =
         0.03662   -0.00404   -0.00033    0.00408
AFIX  43
H3    2   -0.006057    0.347649    0.388323    11.00000   -1.20000
AFIX   0
C4    1    0.085391    0.411731    0.392604    11.00000    0.04701    0.02686 =
         0.03206    0.00066    0.00202    0.00756
AFIX  43
H4    2    0.060484    0.447893    0.367194    11.00000   -1.20000
AFIX   0
C5    1    0.160909    0.417719    0.417642    11.00000    0.04670    0.02217 =
         0.03118   -0.00128    0.00425    0.00011
AFIX  43
H5    2    0.188589    0.458378    0.410202    11.00000   -1.20000
AFIX   0
C6    1    0.196017    0.364429    0.453509    11.00000    0.03512    0.02512 =
         0.02679   -0.00344    0.00185   -0.00233
AFIX  43
H6    2    0.248121    0.369002    0.470968    11.00000   -1.20000
AFIX   0
C7    1    0.190345    0.177407    0.479011    11.00000    0.02549    0.02790 =
         0.02297    0.00171    0.00379    0.00143
C8    1    0.152740    0.163846    0.410010    11.00000    0.03081    0.02206 =
         0.02450    0.00016    0.00146    0.00506
N2    4    0.215988    0.114161    0.515732    11.00000    0.02736    0.02285 =
         0.02448    0.00000    0.00172    0.00291
C9    1    0.274914    0.073575    0.488999    11.00000    0.03168    0.02273 =
         0.02858    0.00363    0.00529    0.00083
B2    3    0.188138    0.093204    0.574926    11.00000    0.02559    0.02532 =
         0.02757   -0.00162    0.00055   -0.00122
O1    5    0.135016    0.127528    0.607845    11.00000    0.03357    0.02795 =
         0.02679   -0.00007    0.00633   -0.00093
O2    5    0.212164    0.032302    0.606629    11.00000    0.03324    0.03248 =
         0.03042    0.00710    0.00594    0.00181
C10   1    0.204064    0.293503    0.626895    11.00000    0.04557    0.02139 =
         0.02895   -0.00118    0.00017    0.00353
C11   1    0.117830    0.289653    0.620279    11.00000    0.05318    0.03441 =
         0.03328   -0.00240    0.01367    0.00535
AFIX 137
H11   2    0.096348    0.329354    0.594943    11.00000   -1.50000
H11A  2    0.100277    0.289844    0.664600    11.00000   -1.50000
H11B  2    0.100928    0.247263    0.597003    11.00000   -1.50000
AFIX   0
C12   1    0.243044    0.318978    0.685718    11.00000    0.07398    0.02810 =
         0.02962   -0.00422    0.00074    0.01402
AFIX  43
H12   2    0.215054    0.329363    0.722021    11.00000   -1.20000
AFIX   0
C13   1    0.322099    0.329601    0.692616    11.00000    0.06692    0.02751 =
         0.03850   -0.00051   -0.01996    0.00480
C14   1    0.362402    0.358840    0.756359    11.00000    0.09709    0.04801 =
         0.05476   -0.01604   -0.03409    0.00785
AFIX 137
H14   2    0.375420    0.407062    0.749422    11.00000   -1.50000
H14A  2    0.409244    0.332652    0.769264    11.00000   -1.50000
H14B  2    0.328647    0.355742    0.791677    11.00000   -1.50000
AFIX   0
C15   1    0.361223    0.313970    0.639272    11.00000    0.04836    0.02899 =
         0.04589    0.00742   -0.01560   -0.00782
AFIX  43
H15   2    0.414871    0.321363    0.642820    11.00000   -1.20000
AFIX   0
C16   1    0.324453    0.287674    0.580361    11.00000    0.03788    0.02591 =
         0.03303    0.00726   -0.00577   -0.00539
C17   1    0.371448    0.275612    0.523338    11.00000    0.03405    0.05599 =
         0.04387    0.01638    0.00146   -0.00862
AFIX 137
H17   2    0.371150    0.317194    0.496004    11.00000   -1.50000
H17A  2    0.349566    0.237335    0.496109    11.00000   -1.50000
H17B  2    0.424128    0.264480    0.540891    11.00000   -1.50000
AFIX   0
C18   1    0.076930    0.140082    0.399354    11.00000    0.03235    0.02590 =
         0.02922   -0.00547   -0.00054    0.00315
C19   1    0.031173    0.124768    0.456277    11.00000    0.03007    0.04182 =
         0.03689   -0.00646    0.00265   -0.00393
AFIX 137
H19   2   -0.023130    0.133142    0.442326    11.00000   -1.50000
H19A  2    0.048343    0.154595    0.494004    11.00000   -1.50000
H19B  2    0.038526    0.076599    0.469547    11.00000   -1.50000
AFIX   0
C20   1    0.043130    0.128673    0.334436    11.00000    0.03679    0.03219 =
         0.03679   -0.00617   -0.00416    0.00098
AFIX  43
H20   2   -0.008501    0.113670    0.327639    11.00000   -1.20000
AFIX   0
C21   1    0.082783    0.138626    0.279880    11.00000    0.04645    0.03628 =
         0.02826   -0.00362   -0.00590    0.00661
C22   1    0.047145    0.120916    0.210327    11.00000    0.06106    0.06334 =
         0.03339   -0.01045   -0.00893    0.01091
AFIX 137
H22   2    0.057107    0.158084    0.179763    11.00000   -1.50000
H22A  2   -0.008149    0.115116    0.210462    11.00000   -1.50000
H22B  2    0.069441    0.078100    0.195797    11.00000   -1.50000
AFIX   0
C23   1    0.156739    0.163321    0.290749    11.00000    0.04966    0.03473 =
         0.02653   -0.00217    0.00479    0.00501
AFIX  43
H23   2    0.184141    0.171644    0.253626    11.00000   -1.20000
AFIX   0
C24   1    0.192433    0.176420    0.354617    11.00000    0.03853    0.02745 =
         0.02627   -0.00070    0.00384    0.00409
C25   1    0.273321    0.202914    0.361910    11.00000    0.04419    0.03977 =
         0.03005    0.00126    0.01155    0.00041
AFIX 137
H25   2    0.274923    0.248338    0.382902    11.00000   -1.50000
H25A  2    0.291434    0.206451    0.317931    11.00000   -1.50000
H25B  2    0.306238    0.171191    0.389644    11.00000   -1.50000
AFIX   0
C26   1    0.256648    0.024790    0.439071    11.00000    0.03755    0.02602 =
         0.02916    0.00213    0.00230    0.00394
C27   1    0.175947    0.001543    0.416857    11.00000    0.04486    0.02747 =
         0.04541   -0.00665   -0.00452    0.00216
AFIX 137
H27   2    0.156952    0.025317    0.375631    11.00000   -1.50000
H27A  2    0.143009    0.012387    0.451477    11.00000   -1.50000
H27B  2    0.175546   -0.048149    0.409058    11.00000   -1.50000
AFIX   0
C28   1    0.316166   -0.007532    0.410455    11.00000    0.05211    0.02978 =
         0.03189   -0.00125    0.00539    0.00937
AFIX  43
H28   2    0.304357   -0.039888    0.375691    11.00000   -1.20000
AFIX   0
C29   1    0.391130    0.006688    0.431714    11.00000    0.04474    0.03731 =
         0.03682    0.00734    0.01254    0.01359
AFIX  43
H29   2    0.430744   -0.013162    0.409676    11.00000   -1.20000
AFIX   0
C30   1    0.408911    0.049934    0.485234    11.00000    0.03136    0.03485 =
         0.04027    0.00762    0.00666    0.00597
AFIX  43
H30   2    0.460962    0.057688    0.501324    11.00000   -1.20000
AFIX   0
C31   1    0.351649    0.082365    0.515987    11.00000    0.03182    0.02509 =
         0.03310    0.00356    0.00296    0.00032
C32   1    0.373120    0.119887    0.580574    11.00000    0.03296    0.03546 =
         0.03954   -0.00227   -0.00391    0.00044
AFIX 137
H32   2    0.335262    0.155790    0.585983    11.00000   -1.50000
H32A  2    0.423667    0.140860    0.580029    11.00000   -1.50000
H32B  2    0.374380    0.087387    0.617672    11.00000   -1.50000
AFIX   0
C33   1    0.183062    0.033202    0.671221    11.00000    0.03659    0.03847 =
         0.02969    0.00539    0.00637   -0.00207
C34   1    0.245554    0.063901    0.720392    11.00000    0.04494    0.05626 =
         0.03283    0.00692   -0.00060   -0.00399
AFIX 137
H34   2    0.292808    0.037499    0.719284    11.00000   -1.50000
H34A  2    0.229646    0.062230    0.765288    11.00000   -1.50000
H34B  2    0.254448    0.111742    0.708265    11.00000   -1.50000
AFIX   0
C35   1    0.165804   -0.040129    0.690290    11.00000    0.04759    0.04289 =
         0.04585    0.01591    0.01031    0.00184
AFIX 137
H35   2    0.134011   -0.062230    0.653513    11.00000   -1.50000
H35A  2    0.138473   -0.039876    0.729960    11.00000   -1.50000
H35B  2    0.213789   -0.065620    0.699708    11.00000   -1.50000
AFIX   0
C36   1    0.111628    0.080754    0.658146    11.00000    0.03667    0.03458 =
         0.02937    0.00240    0.00770   -0.00508
C37   1    0.093872    0.123132    0.717657    11.00000    0.04927    0.05180 =
         0.03368   -0.00129    0.01247   -0.00168
AFIX 137
H37   2    0.137484    0.152899    0.732022    11.00000   -1.50000
H37A  2    0.084168    0.092382    0.754153    11.00000   -1.50000
H37B  2    0.048515    0.151438    0.705164    11.00000   -1.50000
AFIX   0
C38   1    0.040672    0.043752    0.627708    11.00000    0.03356    0.03801 =
         0.04533    0.00440    0.00728   -0.00263
AFIX 137
H38   2    0.002173    0.077498    0.610466    11.00000   -1.50000
H38A  2    0.020182    0.015432    0.661666    11.00000   -1.50000
H38B  2    0.053696    0.014358    0.591276    11.00000   -1.50000
AFIX   0
B3    3    0.304499    0.230926    0.021019    11.00000    0.03004    0.02987 =
         0.02901    0.00146   -0.00401   -0.00007
C39   1    0.259368    0.256905    0.080438    11.00000    0.03757    0.02162 =
         0.03083   -0.00011    0.00060   -0.00050
C40   1    0.318128    0.165436   -0.008579    11.00000    0.03115    0.02686 =
         0.02346    0.00253   -0.00162   -0.00237
N3    4    0.297223    0.098900    0.019063    11.00000    0.03362    0.02451 =
         0.02519   -0.00081   -0.00148   -0.00270
C41   1    0.358580    0.160627   -0.070219    11.00000    0.03875    0.02116 =
         0.02702    0.00094    0.00065   -0.00015
C42   1    0.238941    0.058481   -0.019486    11.00000    0.03659    0.02232 =
         0.02569    0.00212   -0.00106   -0.00265
B4    3    0.325966    0.076923    0.082887    11.00000    0.03438    0.02437 =
         0.02818   -0.00157    0.00175   -0.00041
O3    5    0.304627    0.014416    0.108838    11.00000    0.04149    0.03042 =
         0.02663    0.00397   -0.00046   -0.00294
O4    5    0.377364    0.112121    0.126972    11.00000    0.03914    0.02891 =
         0.02774   -0.00111   -0.00236   -0.00191
N4    4    0.341070    0.294945   -0.012079    11.00000    0.03610    0.02348 =
         0.02746   -0.00227   -0.00141    0.00082
C43   1    0.298378    0.350607   -0.031049    11.00000    0.03488    0.02533 =
         0.03179   -0.00308   -0.00169    0.00435
AFIX  43
H43   2    0.246761    0.352200   -0.021468    11.00000   -1.20000
AFIX   0
C44   1    0.327077    0.405081   -0.063773    11.00000    0.04261    0.02694 =
         0.03295    0.00029   -0.00530    0.00338
AFIX  43
H44   2    0.295552    0.443310   -0.077221    11.00000   -1.20000
AFIX   0
C45   1    0.402413    0.403317   -0.076761    11.00000    0.04787    0.02775 =
         0.03318    0.00185   -0.00106   -0.00312
AFIX  43
H45   2    0.423202    0.440080   -0.099887    11.00000   -1.20000
AFIX   0
C46   1    0.447225    0.347625   -0.055819    11.00000    0.04061    0.02803 =
         0.03867   -0.00136    0.00133   -0.00200
AFIX  43
H46   2    0.499323    0.345760   -0.063975    11.00000   -1.20000
AFIX   0
C47   1    0.415491    0.294914   -0.023019    11.00000    0.03272    0.02509 =
         0.03605   -0.00065   -0.00352    0.00263
AFIX  43
H47   2    0.446828    0.257232   -0.007526    11.00000   -1.20000
AFIX   0
C48   1    0.179692    0.266947    0.073409    11.00000    0.03568    0.02507 =
         0.03793   -0.00187    0.00060    0.00083
C49   1    0.132065    0.253381    0.007670    11.00000    0.03569    0.03845 =
         0.04401   -0.00369   -0.00097    0.00064
AFIX 137
H49   2    0.080322    0.239754    0.015869    11.00000   -1.50000
H49A  2    0.155558    0.216407   -0.015933    11.00000   -1.50000
H49B  2    0.129514    0.295210   -0.019438    11.00000   -1.50000
AFIX   0
C50   1    0.143279    0.292178    0.126212    11.00000    0.03744    0.03049 =
         0.04540    0.00039    0.00551    0.00273
AFIX  43
H50   2    0.089359    0.297957    0.120523    11.00000   -1.20000
AFIX   0
C51   1    0.183614    0.309095    0.186876    11.00000    0.05275    0.02370 =
         0.03557    0.00147    0.01010    0.00347
C52   1    0.143947    0.336030    0.243713    11.00000    0.06282    0.04846 =
         0.04461   -0.00342    0.01500    0.00656
AFIX 137
H52   2    0.174462    0.325067    0.285856    11.00000   -1.50000
H52A  2    0.093445    0.314622    0.242783    11.00000   -1.50000
H52B  2    0.138083    0.385957    0.239544    11.00000   -1.50000
AFIX   0
C53   1    0.262111    0.301179    0.193325    11.00000    0.04686    0.02877 =
         0.03063   -0.00336    0.00053   -0.00095
AFIX  43
H53   2    0.290642    0.312979    0.234356    11.00000   -1.20000
AFIX   0
C54   1    0.300910    0.276469    0.141694    11.00000    0.04409    0.02185 =
         0.03353   -0.00018    0.00068   -0.00226
C55   1    0.386835    0.273869    0.150252    11.00000    0.04505    0.03350 =
         0.03522   -0.00464   -0.00533   -0.00277
AFIX 137
H55   2    0.407104    0.312440    0.126462    11.00000   -1.50000
H55A  2    0.404002    0.230518    0.132239    11.00000   -1.50000
H55B  2    0.405387    0.276954    0.197633    11.00000   -1.50000
AFIX   0
C56   1    0.322093    0.182863   -0.132412    11.00000    0.03940    0.02848 =
         0.03015   -0.00099   -0.00107   -0.00365
C57   1    0.239044    0.203859   -0.140640    11.00000    0.04361    0.03792 =
         0.02798   -0.00019   -0.00453   -0.00006
AFIX 137
H57   2    0.233166    0.247408   -0.117435    11.00000   -1.50000
H57A  2    0.208408    0.168292   -0.121807    11.00000   -1.50000
H57B  2    0.221632    0.209513   -0.188020    11.00000   -1.50000
AFIX   0
C58   1    0.363189    0.186342   -0.187194    11.00000    0.04941    0.03438 =
         0.02498    0.00104    0.00083    0.00012
AFIX  43
H58   2    0.337657    0.200684   -0.228710    11.00000   -1.20000
AFIX   0
C59   1    0.439683    0.169718   -0.183409    11.00000    0.05053    0.03252 =
         0.03252    0.00207    0.00745    0.00027
C60   1    0.483522    0.177002   -0.243177    11.00000    0.06398    0.06060 =
         0.03587    0.01063    0.01489    0.00931
AFIX 137
H60   2    0.492445    0.131430   -0.261409    11.00000   -1.50000
H60A  2    0.532686    0.199379   -0.229779    11.00000   -1.50000
H60B  2    0.453872    0.204923   -0.277112    11.00000   -1.50000
AFIX   0
C61   1    0.475629    0.146522   -0.122436    11.00000    0.04045    0.03080 =
         0.03434    0.00046    0.00696    0.00138
AFIX  43
H61   2    0.528227    0.134476   -0.118876    11.00000   -1.20000
AFIX   0
C62   1    0.435989    0.140705   -0.066841    11.00000    0.03808    0.02438 =
         0.02845   -0.00084    0.00343   -0.00204
C63   1    0.478194    0.115306   -0.002517    11.00000    0.03694    0.03124 =
         0.03307    0.00403    0.00312    0.00227
AFIX 137
H63   2    0.462685    0.067978    0.005637    11.00000   -1.50000
H63A  2    0.465949    0.144724    0.034169    11.00000   -1.50000
H63B  2    0.533356    0.116724   -0.005586    11.00000   -1.50000
AFIX   0
C64   1    0.162951    0.062266   -0.004349    11.00000    0.03963    0.02332 =
         0.03108    0.00144   -0.00019    0.00004
C65   1    0.142714    0.095881    0.058607    11.00000    0.03985    0.03423 =
         0.04121   -0.00305    0.00460   -0.00057
AFIX 137
H65   2    0.089196    0.110720    0.052458    11.00000   -1.50000
H65A  2    0.175793    0.135833    0.068879    11.00000   -1.50000
H65B  2    0.150011    0.062920    0.095370    11.00000   -1.50000
AFIX   0
C66   1    0.105766    0.028158   -0.044398    11.00000    0.03661    0.03242 =
         0.04188    0.00156   -0.00428   -0.00149
AFIX  43
H66   2    0.054182    0.032524   -0.035262    11.00000   -1.20000
AFIX   0
C67   1    0.122439   -0.011915   -0.097160    11.00000    0.05005    0.03713 =
         0.03396    0.00010   -0.00994   -0.00522
AFIX  43
H67   2    0.082639   -0.033438   -0.125286    11.00000   -1.20000
AFIX   0
C68   1    0.197828   -0.020281   -0.108485    11.00000    0.05547    0.03093 =
         0.02873   -0.00637   -0.00206   -0.00530
AFIX  43
H68   2    0.209684   -0.050012   -0.143149    11.00000   -1.20000
AFIX   0
C69   1    0.257204    0.013923   -0.070197    11.00000    0.04244    0.02469 =
         0.02881   -0.00006    0.00286   -0.00138
C70   1    0.337780   -0.002761   -0.082932    11.00000    0.04929    0.03068 =
         0.04292   -0.00810    0.00833    0.00000
AFIX 137
H70   2    0.340234   -0.050405   -0.098206    11.00000   -1.50000
H70A  2    0.372061    0.003072   -0.041761    11.00000   -1.50000
H70B  2    0.353534    0.028180   -0.117127    11.00000   -1.50000
AFIX   0
C71   1    0.401166    0.065303    0.181552    11.00000    0.04018    0.03675 =
         0.02602    0.00380   -0.00249    0.00125
C72   1    0.416193    0.107007    0.245062    11.00000    0.05474    0.05449 =
         0.02841   -0.00362   -0.00355   -0.00244
AFIX 137
H72   2    0.462120    0.135092    0.243191    11.00000   -1.50000
H72A  2    0.423817    0.075884    0.283287    11.00000   -1.50000
H72B  2    0.372342    0.136964    0.249698    11.00000   -1.50000
AFIX   0
C73   1    0.474159    0.030504    0.165327    11.00000    0.03639    0.04533 =
         0.03766    0.00532   -0.00011   -0.00027
AFIX 137
H73   2    0.463428    0.003219    0.124666    11.00000   -1.50000
H73A  2    0.493485    0.000372    0.202195    11.00000   -1.50000
H73B  2    0.512634    0.065481    0.158657    11.00000   -1.50000
AFIX   0
C74   1    0.331710    0.015777    0.179815    11.00000    0.03965    0.04246 =
         0.02393    0.00693    0.00161    0.00030
C75   1    0.266811    0.044430    0.215653    11.00000    0.04533    0.06255 =
         0.03472    0.00545    0.00599    0.00596
AFIX 137
H75   2    0.254817    0.091257    0.200055    11.00000   -1.50000
H75A  2    0.282422    0.045126    0.263659    11.00000   -1.50000
H75B  2    0.221469    0.015330    0.206287    11.00000   -1.50000
AFIX   0
C76   1    0.350511   -0.056609    0.202379    11.00000    0.05053    0.04655 =
         0.04144    0.01331    0.00039   -0.00163
AFIX 137
H76   2    0.303891   -0.084517    0.197330    11.00000   -1.50000
H76A  2    0.371877   -0.056193    0.249195    11.00000   -1.50000
H76B  2    0.387994   -0.076196    0.175290    11.00000   -1.50000

AFIX   0
HKLF 4 1 1 0 0 0 1 0 0 0 1

REM  _030-02-130-2
REM R1 =  0.0749 for   10338 Fo > 4sig(Fo)  and  0.0994 for all   13497 data
REM    817 parameters refined using      0 restraints

END

WGHT      0.0760      1.7176

REM Highest difference peak  0.261,  deepest hole -0.305,  1-sigma level  0.067
Q1    1   0.2371  0.1052 -0.1370  11.00000  0.05    0.26
Q2    1   0.3011  0.1759  0.1616  11.00000  0.05    0.25
Q3    1   0.3313  0.3166  0.8113  11.00000  0.05    0.24
Q4    1   0.2130  0.0922 -0.0871  11.00000  0.05    0.22
Q5    1   0.1715  0.1618  0.6715  11.00000  0.05    0.22
Q6    1   0.4750  0.2435 -0.1647  11.00000  0.05    0.22
Q7    1   0.2446  0.1581  0.1539  11.00000  0.05    0.21
Q8    1   0.3314  0.4117  0.7686  11.00000  0.05    0.21
Q9    1   0.3196  0.3110  0.8596  11.00000  0.05    0.21
Q10   1   0.3424  0.1674  0.1324  11.00000  0.05    0.21
Q11   1   0.2391 -0.0930  0.3883  11.00000  0.05    0.20
Q12   1   0.4306  0.4670 -0.1068  11.00000  0.05    0.20
Q13   1   0.3131  0.1402  0.6496  11.00000  0.05    0.20
Q14   1   0.2939  0.1619  0.6686  11.00000  0.05    0.20
Q15   1   0.3415  0.1726  0.1944  11.00000  0.05    0.20
Q16   1   0.2116 -0.0707  0.3561  11.00000  0.05    0.20
Q17   1   0.2211  0.4518  0.3875  11.00000  0.05    0.20
Q18   1   0.3115 -0.0407  0.0305  11.00000  0.05    0.20
Q19   1   0.2059  0.4694  0.4377  11.00000  0.05    0.20
Q20   1   0.1239  0.1741  0.7287  11.00000  0.05    0.20
Q21   1   0.2191  0.2791  0.8391  11.00000  0.05    0.20
Q22   1   0.2598  0.3293  0.8189  11.00000  0.05    0.20
Q23   1   0.2064 -0.0985  0.4599  11.00000  0.05    0.20
Q24   1   0.2715  0.1865  0.6103  11.00000  0.05    0.19
Q25   1   0.2353  0.1586  0.6777  11.00000  0.05    0.19
Q26   1   0.4176  0.2380  0.0940  11.00000  0.05    0.19
Q27   1   0.1970  0.0969  0.5029  11.00000  0.05    0.19
Q28   1   0.2618  0.2966  0.3246  11.00000  0.05    0.19
Q29   1   0.2628  0.1579  0.2062  11.00000  0.05    0.19
Q30   1   0.1935  0.1819  0.6307  11.00000  0.05    0.19
Q31   1   0.2828 -0.0553  0.3590  11.00000  0.05    0.19
Q32   1   0.2121  0.1868  0.1906  11.00000  0.05    0.19
Q33   1   0.1522  0.1805  0.1676  11.00000  0.05    0.19
Q34   1   0.4108  0.2047  0.1573  11.00000  0.05    0.18
Q35   1   0.4477  0.3813  0.0779  11.00000  0.05    0.18
Q36   1   0.0129  0.1632  0.6504  11.00000  0.05    0.18
Q37   1   0.2680  0.0872 -0.0840  11.00000  0.05    0.18
Q38   1   0.1720  0.1989  0.5105  11.00000  0.05    0.18
Q39   1   0.4530  0.0434  0.0494  11.00000  0.05    0.18
Q40   1   0.1965 -0.1224 -0.0940  11.00000  0.05    0.18
Q41   1   0.2220  0.4101  0.6539  11.00000  0.05    0.18
Q42   1   0.3674  0.1610  0.2397  11.00000  0.05    0.18
Q43   1   0.2700  0.1766  0.1095  11.00000  0.05    0.18
Q44   1   0.4459  0.2146  0.0543  11.00000  0.05    0.18
Q45   1   0.2714 -0.1260 -0.0809  11.00000  0.05    0.18
Q46   1   0.4673  0.2283 -0.0007  11.00000  0.05    0.18
Q47   1   0.2687 -0.1040  0.4369  11.00000  0.05    0.18
Q48   1   0.2055 -0.0604  0.3699  11.00000  0.05    0.18
Q49   1   0.2716  0.1931 -0.0179  11.00000  0.05    0.18
Q50   1   0.2607  0.1208  0.3776  11.00000  0.05    0.18
;
_shelx_res_checksum              42015
####################################################################### 
# 
# This file contains crystal structure data downloaded from the 
# Cambridge Structural Database (CSD) hosted by the Cambridge 
# Crystallographic Data Centre (CCDC).
# 
# Full information about CCDC data access policies and citation 
# guidelines are available at http://www.ccdc.cam.ac.uk/access/V1 
# 
# Audit and citation data items may have been added by the CCDC. 
# Please retain this information to preserve the provenance of 
# this file and to allow appropriate attribution of the data. 
# 
#######################################################################

data_9a
_database_code_depnum_ccdc_archive 'CCDC 1583736'
_audit_update_record             
;
2017-11-03 deposited with the CCDC.
2017-12-11 downloaded from the CCDC.
;

_audit_creation_method           SHELXL-2014
_chemical_name_systematic        
;
 ?
;
_chemical_name_common            ?
_chemical_melting_point          ?
_chemical_formula_moiety         'C48 H56 B2 F3 N3 O2'
_chemical_formula_sum            'C48 H56 B2 F3 N3 O2'
_chemical_formula_weight         785.57

loop_
_atom_type_symbol
_atom_type_description
_atom_type_scat_dispersion_real
_atom_type_scat_dispersion_imag
_atom_type_scat_source
C C 0.0033 0.0016 'International Tables Vol C Tables 4.2.6.8 and 6.1.1.4'
H H 0.0000 0.0000 'International Tables Vol C Tables 4.2.6.8 and 6.1.1.4'
B B 0.0013 0.0007 'International Tables Vol C Tables 4.2.6.8 and 6.1.1.4'
N N 0.0061 0.0033 'International Tables Vol C Tables 4.2.6.8 and 6.1.1.4'
O O 0.0106 0.0060 'International Tables Vol C Tables 4.2.6.8 and 6.1.1.4'
F F 0.0171 0.0103 'International Tables Vol C Tables 4.2.6.8 and 6.1.1.4'

_space_group_crystal_system      monoclinic
_space_group_IT_number           14
_space_group_name_H-M_alt        'P 21/c'
_space_group_name_Hall           '-P 2ybc'

_shelx_space_group_comment       
;
The symmetry employed for this shelxl refinement is uniquely defined
by the following loop, which should always be used as a source of
symmetry information in preference to the above space-group names.
They are only intended as comments.
;

loop_
_space_group_symop_operation_xyz
'x, y, z'
'-x, y+1/2, -z+1/2'
'-x, -y, -z'
'x, -y-1/2, z-1/2'

_cell_length_a                   11.335(4)
_cell_length_b                   10.991(4)
_cell_length_c                   35.202(13)
_cell_angle_alpha                90
_cell_angle_beta                 95.263(5)
_cell_angle_gamma                90
_cell_volume                     4367(3)
_cell_formula_units_Z            4
_cell_measurement_temperature    93(2)
_cell_measurement_reflns_used    7255
_cell_measurement_theta_min      2.5442
_cell_measurement_theta_max      30.4755

_exptl_crystal_description       Platelet
_exptl_crystal_colour            Colorless
_exptl_crystal_density_meas      ?
_exptl_crystal_density_method    ?
_exptl_crystal_density_diffrn    1.195
_exptl_crystal_F_000             1672
_exptl_transmission_factor_min   ?
_exptl_transmission_factor_max   ?
_exptl_crystal_size_max          0.200
_exptl_crystal_size_mid          0.200
_exptl_crystal_size_min          0.050
_exptl_absorpt_coefficient_mu    0.080
_shelx_estimated_absorpt_T_min   0.984
_shelx_estimated_absorpt_T_max   0.996
_exptl_absorpt_correction_type   Multi-scan
_exptl_absorpt_correction_T_max  1.0000
_exptl_absorpt_correction_T_min  0.8951
_exptl_absorpt_process_details   'Jacobson, R. (1998) Private communication'

_exptl_special_details           
;
 ?
;

_diffrn_ambient_temperature      93(2)
_diffrn_radiation_wavelength     0.71075
_diffrn_radiation_type           MoK\a
_diffrn_radiation_source         'rotating-anode X-ray tube'
_diffrn_radiation_monochromator  Confocal
_diffrn_measurement_device_type  'Rigaku VariMax Saturn'
_diffrn_measurement_method       'omega scans'
_diffrn_detector_area_resol_mean 28.5714
_diffrn_reflns_number            35806
_diffrn_reflns_av_unetI/netI     0.0502
_diffrn_reflns_av_R_equivalents  0.0713
_diffrn_reflns_limit_h_min       -13
_diffrn_reflns_limit_h_max       13
_diffrn_reflns_limit_k_min       -13
_diffrn_reflns_limit_k_max       13
_diffrn_reflns_limit_l_min       -41
_diffrn_reflns_limit_l_max       41
_diffrn_reflns_theta_min         3.026
_diffrn_reflns_theta_max         24.997
_diffrn_reflns_theta_full        25.242
_diffrn_measured_fraction_theta_max 0.998
_diffrn_measured_fraction_theta_full 0.972
_diffrn_reflns_Laue_measured_fraction_max 0.998
_diffrn_reflns_Laue_measured_fraction_full 0.972
_diffrn_reflns_point_group_measured_fraction_max 0.998
_diffrn_reflns_point_group_measured_fraction_full 0.972
_reflns_number_total             7671
_reflns_number_gt                6224
_reflns_threshold_expression     'I > 2\s(I)'
_reflns_Friedel_coverage         0.000
_reflns_Friedel_fraction_max     .
_reflns_Friedel_fraction_full    .

_reflns_special_details          
;
 Reflections were merged by SHELXL according to the crystal
 class for the calculation of statistics and refinement.
 
 _reflns_Friedel_fraction is defined as the number of unique
 Friedel pairs measured divided by the number that would be
 possible theoretically, ignoring centric projections and
 systematic absences.
;

_computing_data_collection       'RIGAKU CrystalClear'
_computing_cell_refinement       'RIGAKU CrystalClear'
_computing_data_reduction        'RIGAKU CrystalClear'
_computing_structure_solution    SIR-97
_computing_structure_refinement  'SHELXL-2014 (Sheldrick, 2014)'
_computing_molecular_graphics    'Yadokari-XG 2009(Wakita Nemoto et al.)'
_computing_publication_material  'Yadokari-XG 2009(Wakita,Nemoto et al.)'

_refine_special_details          
;
 ?
;
_refine_ls_structure_factor_coef Fsqd
_refine_ls_matrix_type           full
_refine_ls_weighting_scheme      calc
_refine_ls_weighting_details     
'w=1/[\s^2^(Fo^2^)+(0.0904P)^2^+2.1428P] where P=(Fo^2^+2Fc^2^)/3'
_atom_sites_solution_primary     ?
_atom_sites_solution_secondary   ?
_atom_sites_solution_hydrogens   geom
_refine_ls_hydrogen_treatment    constr
_refine_ls_extinction_method     none
_refine_ls_extinction_coef       .
_refine_ls_number_reflns         7671
_refine_ls_number_parameters     594
_refine_ls_number_restraints     132
_refine_ls_R_factor_all          0.1014
_refine_ls_R_factor_gt           0.0829
_refine_ls_wR_factor_ref         0.2045
_refine_ls_wR_factor_gt          0.1914
_refine_ls_goodness_of_fit_ref   1.151
_refine_ls_restrained_S_all      1.160
_refine_ls_shift/su_max          0.000
_refine_ls_shift/su_mean         0.000

loop_
_atom_site_label
_atom_site_type_symbol
_atom_site_fract_x
_atom_site_fract_y
_atom_site_fract_z
_atom_site_U_iso_or_equiv
_atom_site_adp_type
_atom_site_occupancy
_atom_site_site_symmetry_order
_atom_site_calc_flag
_atom_site_refinement_flags_posn
_atom_site_refinement_flags_adp
_atom_site_refinement_flags_occupancy
_atom_site_disorder_assembly
_atom_site_disorder_group
O1 O -0.15722(17) 0.66292(18) 0.59419(6) 0.0386(5) Uani 1 1 d . . . . .
C1 C -0.0026(2) 0.3611(2) 0.61064(7) 0.0269(6) Uani 1 1 d . . . . .
N3 N 0.14142(19) 0.2073(2) 0.64100(6) 0.0275(5) Uani 1 1 d . . . . .
N1 N -0.02643(19) 0.4883(2) 0.60464(6) 0.0288(5) Uani 1 1 d . . . . .
O2 O -0.24405(17) 0.47384(19) 0.59018(7) 0.0463(6) Uani 1 1 d . . . . .
B2 B 0.2167(3) 0.1906(3) 0.67583(9) 0.0279(7) Uani 1 1 d . . . . .
C33 C 0.0107(2) 0.2758(3) 0.72179(8) 0.0317(6) Uani 1 1 d . . . . .
H33 H -0.0357 0.2966 0.7431 0.048 Uiso 1 1 calc R U . . .
H33A H 0.0190 0.1872 0.7203 0.048 Uiso 1 1 calc R U . . .
H33B H -0.0300 0.3061 0.6979 0.048 Uiso 1 1 calc R U . . .
C38 C 0.3308(2) 0.3700(3) 0.71096(8) 0.0309(6) Uani 1 1 d . . . . .
C32 C 0.2251(2) 0.3008(2) 0.70557(7) 0.0271(6) Uani 1 1 d . . . . .
C8 C 0.1181(2) 0.1161(3) 0.61108(8) 0.0311(6) Uani 1 1 d . . . . .
C31 C 0.1323(2) 0.3335(3) 0.72813(8) 0.0283(6) Uani 1 1 d . . . . .
C20 C 0.0583(2) 0.0084(3) 0.61875(8) 0.0322(7) Uani 1 1 d . . . . .
C6 C -0.1645(2) 0.2053(3) 0.60853(8) 0.0323(7) Uani 1 1 d . . . . .
H6 H -0.1513 0.1949 0.6354 0.039 Uiso 1 1 calc R U . . .
C2 C -0.0912(2) 0.2804(2) 0.58947(8) 0.0283(6) Uani 1 1 d . . . . .
C7 C 0.0928(2) 0.3261(3) 0.63350(8) 0.0302(6) Uani 1 1 d . . . . .
H7 H 0.1346 0.3904 0.6468 0.036 Uiso 1 1 calc R U . . .
C4 C -0.2723(2) 0.1625(3) 0.54871(9) 0.0358(7) Uani 1 1 d . . . . .
C26 C 0.4354(3) -0.1414(3) 0.70287(9) 0.0374(7) Uani 1 1 d . . . . .
C34 C 0.1497(2) 0.4221(3) 0.75625(8) 0.0307(6) Uani 1 1 d . . . . .
H34 H 0.0875 0.4389 0.7718 0.037 Uiso 1 1 calc R U . . .
C23 C 0.2848(2) 0.0034(3) 0.71924(8) 0.0299(6) Uani 1 1 d . . . . .
N2 N -0.1025(2) 0.2932(2) 0.55107(7) 0.0370(6) Uani 1 1 d . . . . .
C21 C 0.0170(2) -0.0216(3) 0.65717(8) 0.0330(7) Uani 1 1 d . . . . .
H21 H 0.0814 -0.0611 0.6731 0.049 Uiso 1 1 calc R U . . .
H21A H -0.0512 -0.0766 0.6538 0.049 Uiso 1 1 calc R U . . .
H21B H -0.0061 0.0535 0.6696 0.049 Uiso 1 1 calc R U . . .
C37 C 0.3433(2) 0.4616(3) 0.73836(8) 0.0332(7) Uani 1 1 d . . . . .
H37 H 0.4141 0.5083 0.7408 0.040 Uiso 1 1 calc R U . . .
C24 C 0.2034(3) 0.0402(3) 0.74887(8) 0.0353(7) Uani 1 1 d . . . . .
H24 H 0.2156 -0.0141 0.7709 0.053 Uiso 1 1 calc R U . . .
H24A H 0.1209 0.0346 0.7379 0.053 Uiso 1 1 calc R U . . .
H24B H 0.2208 0.1242 0.7570 0.053 Uiso 1 1 calc R U . . .
C41 C 0.0321(3) 0.6108(3) 0.67741(9) 0.0472(8) Uani 1 1 d . . . . .
H41 H -0.0349 0.6674 0.6746 0.071 Uiso 1 1 calc R U . . .
H41A H 0.0806 0.6280 0.7013 0.071 Uiso 1 1 calc R U . . .
H41B H 0.0025 0.5271 0.6778 0.071 Uiso 1 1 calc R U . . .
C16 C 0.2181(3) 0.2516(3) 0.56391(9) 0.0453(8) Uani 1 1 d . . . . .
H16 H 0.1641 0.3036 0.5478 0.068 Uiso 1 1 calc R U . . .
H16A H 0.2856 0.2287 0.5499 0.068 Uiso 1 1 calc R U . . .
H16B H 0.2468 0.2959 0.5871 0.068 Uiso 1 1 calc R U . . .
C42 C 0.0739(2) 0.5711(2) 0.60903(8) 0.0308(6) Uani 1 1 d . . . . .
C43 C 0.2376(3) 0.6674(3) 0.58246(10) 0.0405(7) Uani 1 1 d . . . . .
H43 H 0.2825 0.6823 0.5614 0.049 Uiso 1 1 calc R U . . .
C19 C 0.0337(3) -0.0756(3) 0.58921(9) 0.0405(7) Uani 1 1 d . . . . .
H19 H -0.0062 -0.1492 0.5941 0.049 Uiso 1 1 calc R U . . .
C44 C 0.0927(3) 0.5486(3) 0.53830(8) 0.0409(7) Uani 1 1 d . . . . .
H44 H 0.0507 0.4715 0.5406 0.061 Uiso 1 1 calc R U . . .
H44A H 0.1602 0.5361 0.5232 0.061 Uiso 1 1 calc R U . . .
H44B H 0.0387 0.6088 0.5256 0.061 Uiso 1 1 calc R U . . .
C22 C 0.2935(2) 0.0709(3) 0.68509(8) 0.0294(6) Uani 1 1 d . . . . .
C29 C 0.3801(2) 0.0301(3) 0.66100(8) 0.0329(7) Uani 1 1 d . . . . .
C35 C 0.2553(2) 0.4871(3) 0.76234(8) 0.0334(7) Uani 1 1 d . . . . .
C45 C 0.1366(3) 0.5940(3) 0.57733(8) 0.0337(7) Uani 1 1 d . . . . .
C15 C 0.1537(3) 0.1388(3) 0.57457(8) 0.0373(7) Uani 1 1 d . . . . .
C25 C 0.3528(2) -0.1013(3) 0.72688(9) 0.0348(7) Uani 1 1 d . . . . .
H25 H 0.3422 -0.1467 0.7493 0.042 Uiso 1 1 calc R U . . .
C36 C 0.2737(3) 0.5830(3) 0.79294(9) 0.0437(8) Uani 1 1 d . . . . .
H36 H 0.2256 0.6546 0.7855 0.066 Uiso 1 1 calc R U . . .
H36A H 0.3576 0.6060 0.7962 0.066 Uiso 1 1 calc R U . . .
H36B H 0.2499 0.5506 0.8170 0.066 Uiso 1 1 calc R U . . .
C46 C 0.2070(3) 0.7003(3) 0.64776(10) 0.0440(8) Uani 1 1 d . . . . .
H46 H 0.2300 0.7387 0.6715 0.053 Uiso 1 1 calc R U . . .
C5 C -0.2568(2) 0.1458(3) 0.58800(9) 0.0365(7) Uani 1 1 d . . . . .
H5 H -0.3086 0.0946 0.6005 0.044 Uiso 1 1 calc R U . . .
C28 C 0.4495(2) -0.0724(3) 0.67080(9) 0.0367(7) Uani 1 1 d . . . . .
H28 H 0.5087 -0.0954 0.6548 0.044 Uiso 1 1 calc R U . . .
C47 C 0.1059(3) 0.6260(3) 0.64449(8) 0.0356(7) Uani 1 1 d . . . . .
C18 C 0.0666(3) -0.0531(3) 0.55306(9) 0.0477(9) Uani 1 1 d . . . . .
H18 H 0.0481 -0.1103 0.5332 0.057 Uiso 1 1 calc R U . . .
C48 C 0.2735(3) 0.7189(3) 0.61751(10) 0.0459(8) Uani 1 1 d . . . . .
H48 H 0.3435 0.7666 0.6207 0.055 Uiso 1 1 calc R U . . .
C39 C 0.4304(2) 0.3493(3) 0.68583(9) 0.0394(7) Uani 1 1 d . . . . .
H39 H 0.4962 0.4043 0.6936 0.059 Uiso 1 1 calc R U . . .
H39A H 0.4018 0.3654 0.6592 0.059 Uiso 1 1 calc R U . . .
H39B H 0.4576 0.2648 0.6884 0.059 Uiso 1 1 calc R U . . .
C27 C 0.5065(3) -0.2567(3) 0.71087(11) 0.0509(9) Uani 1 1 d . . . . .
H27 H 0.4703 -0.3233 0.6954 0.076 Uiso 1 1 calc R U . . .
H27A H 0.5073 -0.2775 0.7380 0.076 Uiso 1 1 calc R U . . .
H27B H 0.5879 -0.2439 0.7044 0.076 Uiso 1 1 calc R U . . .
C12 C -0.2795(3) 0.6824(3) 0.57888(9) 0.0404(7) Uani 1 1 d . . . . .
B1 B -0.1405(3) 0.5389(3) 0.59617(9) 0.0320(7) Uani 1 1 d . . . . .
C3 C -0.1916(3) 0.2336(3) 0.53158(9) 0.0398(7) Uani 1 1 d . . . . .
H3 H -0.1999 0.2405 0.5046 0.048 Uiso 1 1 calc R U . . .
C9 C -0.3409(3) 0.5616(3) 0.58786(11) 0.0504(9) Uani 1 1 d . . . . .
C40 C -0.3756(3) 0.1078(3) 0.52518(10) 0.0461(8) Uani 1 1 d . . . . .
C13 C -0.2746(4) 0.7022(4) 0.53617(10) 0.0630(11) Uani 1 1 d . . . . .
H13 H -0.2244 0.7727 0.5320 0.095 Uiso 1 1 calc R U . . .
H13A H -0.3547 0.7168 0.5241 0.095 Uiso 1 1 calc R U . . .
H13B H -0.2414 0.6297 0.5249 0.095 Uiso 1 1 calc R U . . .
C17 C 0.1263(3) 0.0528(3) 0.54587(9) 0.0467(8) Uani 1 1 d . . . . .
H17 H 0.1491 0.0674 0.5210 0.056 Uiso 1 1 calc R U . . .
C30 C 0.4054(3) 0.0951(3) 0.62501(9) 0.0430(8) Uani 1 1 d . . . . .
H30 H 0.4909 0.1086 0.6251 0.065 Uiso 1 1 calc R U . . .
H30A H 0.3642 0.1735 0.6236 0.065 Uiso 1 1 calc R U . . .
H30B H 0.3777 0.0454 0.6029 0.065 Uiso 1 1 calc R U . . .
C14 C -0.3266(3) 0.7957(4) 0.59666(13) 0.0644(11) Uani 1 1 d . . . . .
H14 H -0.3144 0.7895 0.6245 0.097 Uiso 1 1 calc R U . . .
H14A H -0.4114 0.8040 0.5888 0.097 Uiso 1 1 calc R U . . .
H14B H -0.2844 0.8672 0.5882 0.097 Uiso 1 1 calc R U . . .
C11 C -0.3842(4) 0.5614(5) 0.62824(15) 0.0907(17) Uani 1 1 d . . . . .
H11 H -0.4083 0.4789 0.6347 0.136 Uiso 1 1 calc R U . . .
H11A H -0.4519 0.6166 0.6288 0.136 Uiso 1 1 calc R U . . .
H11B H -0.3199 0.5886 0.6468 0.136 Uiso 1 1 calc R U . . .
C10 C -0.4385(4) 0.5179(4) 0.55902(18) 0.0995(19) Uani 1 1 d . . . . .
H10 H -0.4055 0.5004 0.5348 0.149 Uiso 1 1 calc R U . . .
H10A H -0.4993 0.5811 0.5550 0.149 Uiso 1 1 calc R U . . .
H10B H -0.4739 0.4438 0.5685 0.149 Uiso 1 1 calc R U . . .
F1 F -0.3963(7) 0.1589(8) 0.4893(3) 0.037(2) Uani 0.35 1 d . U P A 1
F2 F -0.3548(10) -0.0164(9) 0.5171(2) 0.042(2) Uani 0.35 1 d . U P A 1
F3 F -0.4759(7) 0.1119(9) 0.5414(2) 0.049(2) Uani 0.35 1 d . U P A 1
F6 F -0.4518(8) 0.0515(10) 0.5480(3) 0.057(2) Uani 0.33 1 d . U P A 2
F9 F -0.4784(7) 0.1720(9) 0.5309(3) 0.058(2) Uani 0.32 1 d . U P A 3
F8 F -0.3949(9) -0.0029(9) 0.5322(3) 0.066(2) Uani 0.32 1 d . U P A 3
F4 F -0.4273(9) 0.1841(10) 0.5016(3) 0.070(3) Uani 0.33 1 d . U P A 2
F7 F -0.3685(10) 0.1157(11) 0.4874(4) 0.067(3) Uani 0.32 1 d . U P A 3
F5 F -0.3427(11) 0.0132(12) 0.5052(3) 0.065(3) Uani 0.33 1 d . U P A 2

loop_
_atom_site_aniso_label
_atom_site_aniso_U_11
_atom_site_aniso_U_22
_atom_site_aniso_U_33
_atom_site_aniso_U_23
_atom_site_aniso_U_13
_atom_site_aniso_U_12
O1 0.0360(11) 0.0348(12) 0.0445(12) 0.0030(10) 0.0005(9) 0.0053(9)
C1 0.0282(14) 0.0290(15) 0.0236(14) 0.0041(12) 0.0035(11) 0.0001(11)
N3 0.0279(12) 0.0283(12) 0.0261(12) 0.0020(10) 0.0015(9) 0.0018(10)
N1 0.0302(12) 0.0274(12) 0.0283(12) 0.0017(10) -0.0003(9) -0.0014(10)
O2 0.0279(11) 0.0398(12) 0.0701(16) 0.0109(11) -0.0007(10) 0.0053(9)
B2 0.0234(15) 0.0354(18) 0.0255(16) 0.0032(14) 0.0061(12) -0.0051(13)
C33 0.0251(14) 0.0382(16) 0.0319(15) -0.0027(13) 0.0029(11) 0.0007(12)
C38 0.0290(14) 0.0367(16) 0.0263(15) 0.0038(13) -0.0007(11) -0.0010(12)
C32 0.0252(13) 0.0309(15) 0.0246(14) 0.0038(12) -0.0009(10) 0.0008(11)
C8 0.0302(14) 0.0366(16) 0.0259(15) -0.0031(12) -0.0011(11) 0.0048(12)
C31 0.0251(13) 0.0336(15) 0.0257(14) 0.0031(12) -0.0010(11) 0.0003(12)
C20 0.0311(15) 0.0300(15) 0.0346(16) -0.0028(13) -0.0027(12) 0.0050(12)
C6 0.0275(14) 0.0342(16) 0.0352(16) 0.0091(13) 0.0032(12) 0.0014(12)
C2 0.0260(14) 0.0290(15) 0.0297(15) 0.0019(12) 0.0008(11) 0.0027(12)
C7 0.0342(15) 0.0309(15) 0.0255(14) -0.0012(12) 0.0020(11) -0.0017(12)
C4 0.0282(15) 0.0341(16) 0.0446(18) -0.0036(14) -0.0002(13) -0.0014(12)
C26 0.0317(15) 0.0320(16) 0.0463(19) -0.0068(14) -0.0090(13) 0.0000(13)
C34 0.0278(14) 0.0352(16) 0.0290(15) -0.0003(13) 0.0011(11) 0.0024(12)
C23 0.0275(14) 0.0334(15) 0.0277(15) -0.0027(12) -0.0036(11) -0.0056(12)
N2 0.0345(13) 0.0446(15) 0.0313(14) -0.0007(12) 0.0003(10) -0.0063(11)
C21 0.0311(15) 0.0315(15) 0.0358(16) 0.0008(13) 0.0009(12) -0.0005(12)
C37 0.0268(14) 0.0352(16) 0.0365(16) 0.0027(13) -0.0030(12) -0.0039(12)
C24 0.0357(16) 0.0384(17) 0.0314(16) 0.0060(13) 0.0010(12) -0.0021(13)
C41 0.068(2) 0.0426(19) 0.0305(17) -0.0032(15) -0.0012(15) 0.0134(17)
C16 0.0519(19) 0.052(2) 0.0335(17) 0.0063(15) 0.0127(14) 0.0053(16)
C42 0.0303(14) 0.0263(15) 0.0347(16) -0.0021(12) -0.0038(12) 0.0033(12)
C43 0.0317(16) 0.0351(17) 0.055(2) 0.0006(15) 0.0033(14) -0.0014(13)
C19 0.0412(17) 0.0361(17) 0.0424(19) -0.0058(14) -0.0058(14) 0.0068(14)
C44 0.0470(18) 0.0431(18) 0.0328(17) 0.0006(14) 0.0039(13) -0.0107(15)
C22 0.0246(13) 0.0348(16) 0.0281(15) -0.0053(12) -0.0006(11) -0.0013(12)
C29 0.0278(14) 0.0395(17) 0.0306(15) -0.0057(13) -0.0019(11) -0.0043(13)
C35 0.0329(15) 0.0338(16) 0.0321(16) -0.0038(13) -0.0051(12) 0.0045(13)
C45 0.0344(16) 0.0306(15) 0.0356(16) 0.0001(13) -0.0004(12) -0.0024(12)
C15 0.0384(16) 0.0443(18) 0.0289(16) 0.0030(14) 0.0020(12) 0.0088(14)
C25 0.0326(15) 0.0299(15) 0.0395(17) -0.0006(13) -0.0092(13) -0.0040(12)
C36 0.0352(17) 0.0443(19) 0.050(2) -0.0113(16) -0.0037(14) 0.0030(14)
C46 0.0436(18) 0.0353(17) 0.049(2) -0.0136(15) -0.0166(15) 0.0032(14)
C5 0.0261(14) 0.0344(16) 0.0489(19) 0.0095(14) 0.0030(13) -0.0015(12)
C28 0.0289(15) 0.0359(17) 0.0444(18) -0.0135(15) -0.0021(13) 0.0046(13)
C47 0.0424(17) 0.0294(16) 0.0330(16) -0.0025(13) -0.0076(13) 0.0094(13)
C18 0.058(2) 0.050(2) 0.0330(18) -0.0131(16) -0.0069(15) 0.0158(17)
C48 0.0342(17) 0.0403(18) 0.061(2) -0.0070(17) -0.0080(15) -0.0035(14)
C39 0.0279(15) 0.054(2) 0.0360(17) -0.0004(15) 0.0040(12) -0.0075(14)
C27 0.051(2) 0.0311(17) 0.068(2) -0.0058(17) -0.0095(17) 0.0042(15)
C12 0.0347(16) 0.0432(18) 0.0437(18) 0.0043(15) 0.0049(13) 0.0106(14)
B1 0.0372(18) 0.0327(18) 0.0267(17) 0.0030(14) 0.0058(13) 0.0008(14)
C3 0.0361(16) 0.0481(19) 0.0346(17) -0.0017(15) -0.0004(13) -0.0067(14)
C9 0.0297(16) 0.048(2) 0.073(2) 0.0112(18) 0.0027(15) 0.0102(15)
C40 0.0403(19) 0.046(2) 0.050(2) 0.0039(18) -0.0028(15) -0.0063(16)
C13 0.061(2) 0.080(3) 0.048(2) 0.015(2) 0.0061(17) 0.022(2)
C17 0.061(2) 0.053(2) 0.0250(16) -0.0015(15) 0.0003(14) 0.0147(18)
C30 0.0344(16) 0.058(2) 0.0375(17) 0.0006(16) 0.0075(13) 0.0056(15)
C14 0.054(2) 0.062(2) 0.078(3) -0.001(2) 0.010(2) 0.0184(19)
C11 0.070(3) 0.096(4) 0.114(4) 0.049(3) 0.050(3) 0.024(3)
C10 0.042(2) 0.072(3) 0.177(6) 0.003(3) -0.031(3) 0.007(2)
F1 0.032(4) 0.041(5) 0.037(4) 0.004(4) -0.010(3) 0.000(3)
F2 0.053(4) 0.036(4) 0.036(4) -0.003(3) -0.001(3) -0.010(3)
F3 0.028(3) 0.061(5) 0.057(4) 0.000(4) 0.003(3) -0.012(4)
F6 0.040(4) 0.071(5) 0.061(4) -0.013(4) 0.005(3) -0.020(4)
F9 0.030(3) 0.072(4) 0.071(4) -0.008(4) -0.010(3) 0.004(4)
F8 0.062(4) 0.055(4) 0.076(5) 0.002(4) -0.014(3) -0.013(3)
F4 0.059(5) 0.071(5) 0.075(5) 0.006(4) -0.023(4) -0.004(4)
F7 0.059(5) 0.073(5) 0.064(4) -0.011(4) -0.010(4) -0.015(4)
F5 0.062(4) 0.065(5) 0.067(5) -0.019(4) -0.005(4) -0.009(4)

_geom_special_details            
;
 All esds (except the esd in the dihedral angle between two l.s. planes)
 are estimated using the full covariance matrix.  The cell esds are taken
 into account individually in the estimation of esds in distances, angles
 and torsion angles; correlations between esds in cell parameters are only
 used when they are defined by crystal symmetry.  An approximate (isotropic)
 treatment of cell esds is used for estimating esds involving l.s. planes.
;

loop_
_geom_bond_atom_site_label_1
_geom_bond_atom_site_label_2
_geom_bond_distance
_geom_bond_site_symmetry_2
_geom_bond_publ_flag
O1 B1 1.377(4) . ?
O1 C12 1.456(4) . ?
C1 C7 1.343(4) . ?
C1 N1 1.436(4) . ?
C1 C2 1.487(4) . ?
N3 C7 1.433(4) . ?
N3 B2 1.440(4) . ?
N3 C8 1.461(4) . ?
N1 B1 1.415(4) . ?
N1 C42 1.454(4) . ?
O2 B1 1.374(4) . ?
O2 C9 1.458(4) . ?
B2 C22 1.594(4) . ?
B2 C32 1.599(4) . ?
C33 C31 1.516(4) . ?
C38 C37 1.392(4) . ?
C38 C32 1.417(4) . ?
C38 C39 1.514(4) . ?
C32 C31 1.421(4) . ?
C8 C20 1.402(4) . ?
C8 C15 1.404(4) . ?
C31 C34 1.389(4) . ?
C20 C19 1.400(4) . ?
C20 C21 1.508(4) . ?
C6 C5 1.381(4) . ?
C6 C2 1.387(4) . ?
C2 N2 1.353(4) . ?
C4 C3 1.383(4) . ?
C4 C5 1.390(4) . ?
C4 C40 1.497(4) . ?
C26 C28 1.382(4) . ?
C26 C25 1.389(4) . ?
C26 C27 1.513(4) . ?
C34 C35 1.395(4) . ?
C23 C25 1.398(4) . ?
C23 C22 1.424(4) . ?
C23 C24 1.510(4) . ?
N2 C3 1.340(4) . ?
C37 C35 1.393(4) . ?
C41 C47 1.499(4) . ?
C16 C15 1.504(5) . ?
C42 C45 1.400(4) . ?
C42 C47 1.404(4) . ?
C43 C48 1.384(5) . ?
C43 C45 1.398(4) . ?
C19 C18 1.381(5) . ?
C44 C45 1.503(4) . ?
C22 C29 1.427(4) . ?
C29 C28 1.398(4) . ?
C29 C30 1.505(4) . ?
C35 C36 1.507(4) . ?
C15 C17 1.398(4) . ?
C46 C48 1.375(5) . ?
C46 C47 1.403(4) . ?
C18 C17 1.381(5) . ?
C12 C14 1.513(5) . ?
C12 C13 1.525(5) . ?
C12 C9 1.546(5) . ?
C9 C10 1.509(6) . ?
C9 C11 1.546(6) . ?
C40 F8 1.264(10) . ?
C40 F4 1.282(11) . ?
C40 F3 1.320(9) . ?
C40 F5 1.328(13) . ?
C40 F7 1.342(14) . ?
C40 F6 1.379(9) . ?
C40 F1 1.383(11) . ?
C40 F9 1.392(9) . ?
C40 F2 1.418(11) . ?

loop_
_geom_angle_atom_site_label_1
_geom_angle_atom_site_label_2
_geom_angle_atom_site_label_3
_geom_angle
_geom_angle_site_symmetry_1
_geom_angle_site_symmetry_3
_geom_angle_publ_flag
B1 O1 C12 106.6(2) . . ?
C7 C1 N1 119.8(2) . . ?
C7 C1 C2 126.8(3) . . ?
N1 C1 C2 113.4(2) . . ?
C7 N3 B2 117.5(2) . . ?
C7 N3 C8 116.8(2) . . ?
B2 N3 C8 125.5(2) . . ?
B1 N1 C1 124.8(2) . . ?
B1 N1 C42 117.8(2) . . ?
C1 N1 C42 117.4(2) . . ?
B1 O2 C9 107.0(2) . . ?
N3 B2 C22 123.3(3) . . ?
N3 B2 C32 117.1(2) . . ?
C22 B2 C32 119.5(2) . . ?
C37 C38 C32 120.8(3) . . ?
C37 C38 C39 118.7(3) . . ?
C32 C38 C39 120.5(3) . . ?
C38 C32 C31 116.7(2) . . ?
C38 C32 B2 119.6(2) . . ?
C31 C32 B2 123.7(2) . . ?
C20 C8 C15 120.7(3) . . ?
C20 C8 N3 119.9(2) . . ?
C15 C8 N3 119.3(3) . . ?
C34 C31 C32 120.8(2) . . ?
C34 C31 C33 117.8(2) . . ?
C32 C31 C33 121.5(2) . . ?
C19 C20 C8 118.7(3) . . ?
C19 C20 C21 117.7(3) . . ?
C8 C20 C21 123.6(3) . . ?
C5 C6 C2 119.2(3) . . ?
N2 C2 C6 122.6(3) . . ?
N2 C2 C1 115.9(2) . . ?
C6 C2 C1 121.3(2) . . ?
C1 C7 N3 130.2(3) . . ?
C3 C4 C5 118.7(3) . . ?
C3 C4 C40 120.0(3) . . ?
C5 C4 C40 121.3(3) . . ?
C28 C26 C25 117.2(3) . . ?
C28 C26 C27 120.8(3) . . ?
C25 C26 C27 122.0(3) . . ?
C31 C34 C35 122.2(3) . . ?
C25 C23 C22 120.8(3) . . ?
C25 C23 C24 116.7(3) . . ?
C22 C23 C24 122.5(3) . . ?
C3 N2 C2 117.3(2) . . ?
C38 C37 C35 122.2(3) . . ?
C45 C42 C47 121.5(3) . . ?
C45 C42 N1 118.5(2) . . ?
C47 C42 N1 120.0(3) . . ?
C48 C43 C45 121.4(3) . . ?
C18 C19 C20 121.0(3) . . ?
C23 C22 C29 116.3(3) . . ?
C23 C22 B2 121.6(2) . . ?
C29 C22 B2 122.0(2) . . ?
C28 C29 C22 120.6(3) . . ?
C28 C29 C30 116.3(3) . . ?
C22 C29 C30 123.1(3) . . ?
C37 C35 C34 117.1(3) . . ?
C37 C35 C36 120.9(3) . . ?
C34 C35 C36 121.9(3) . . ?
C43 C45 C42 118.0(3) . . ?
C43 C45 C44 120.5(3) . . ?
C42 C45 C44 121.3(3) . . ?
C17 C15 C8 118.6(3) . . ?
C17 C15 C16 117.3(3) . . ?
C8 C15 C16 124.2(3) . . ?
C26 C25 C23 122.3(3) . . ?
C48 C46 C47 121.6(3) . . ?
C6 C5 C4 118.6(3) . . ?
C26 C28 C29 122.6(3) . . ?
C46 C47 C42 117.7(3) . . ?
C46 C47 C41 120.7(3) . . ?
C42 C47 C41 121.5(3) . . ?
C19 C18 C17 119.9(3) . . ?
C46 C48 C43 119.5(3) . . ?
O1 C12 C14 109.1(3) . . ?
O1 C12 C13 105.4(3) . . ?
C14 C12 C13 109.7(3) . . ?
O1 C12 C9 103.3(2) . . ?
C14 C12 C9 116.1(3) . . ?
C13 C12 C9 112.5(3) . . ?
O2 B1 O1 113.3(3) . . ?
O2 B1 N1 125.4(3) . . ?
O1 B1 N1 121.3(3) . . ?
N2 C3 C4 123.4(3) . . ?
O2 C9 C10 109.2(3) . . ?
O2 C9 C11 104.4(3) . . ?
C10 C9 C11 110.1(4) . . ?
O2 C9 C12 103.2(2) . . ?
C10 C9 C12 116.9(3) . . ?
C11 C9 C12 112.1(3) . . ?
F4 C40 F5 107.7(8) . . ?
F8 C40 F7 106.4(8) . . ?
F4 C40 F6 113.4(7) . . ?
F5 C40 F6 100.2(7) . . ?
F3 C40 F1 107.5(6) . . ?
F8 C40 F9 107.3(7) . . ?
F7 C40 F9 103.7(7) . . ?
F3 C40 F2 106.6(6) . . ?
F1 C40 F2 103.1(6) . . ?
F8 C40 C4 114.8(5) . . ?
F4 C40 C4 112.5(6) . . ?
F3 C40 C4 114.1(4) . . ?
F5 C40 C4 111.4(6) . . ?
F7 C40 C4 114.0(6) . . ?
F6 C40 C4 111.0(4) . . ?
F1 C40 C4 113.6(4) . . ?
F9 C40 C4 109.9(4) . . ?
F2 C40 C4 111.2(5) . . ?
C18 C17 C15 121.2(3) . . ?

loop_
_geom_torsion_atom_site_label_1
_geom_torsion_atom_site_label_2
_geom_torsion_atom_site_label_3
_geom_torsion_atom_site_label_4
_geom_torsion
_geom_torsion_site_symmetry_1
_geom_torsion_site_symmetry_2
_geom_torsion_site_symmetry_3
_geom_torsion_site_symmetry_4
_geom_torsion_publ_flag
C7 C1 N1 B1 -151.3(3) . . . . ?
C2 C1 N1 B1 28.9(4) . . . . ?
C7 C1 N1 C42 26.2(4) . . . . ?
C2 C1 N1 C42 -153.5(2) . . . . ?
C7 N3 B2 C22 -169.9(2) . . . . ?
C8 N3 B2 C22 4.7(4) . . . . ?
C7 N3 B2 C32 8.0(3) . . . . ?
C8 N3 B2 C32 -177.3(2) . . . . ?
C37 C38 C32 C31 2.7(4) . . . . ?
C39 C38 C32 C31 -174.6(3) . . . . ?
C37 C38 C32 B2 -176.0(3) . . . . ?
C39 C38 C32 B2 6.7(4) . . . . ?
N3 B2 C32 C38 -108.7(3) . . . . ?
C22 B2 C32 C38 69.3(3) . . . . ?
N3 B2 C32 C31 72.7(3) . . . . ?
C22 B2 C32 C31 -109.3(3) . . . . ?
C7 N3 C8 C20 -120.7(3) . . . . ?
B2 N3 C8 C20 64.6(4) . . . . ?
C7 N3 C8 C15 57.9(3) . . . . ?
B2 N3 C8 C15 -116.8(3) . . . . ?
C38 C32 C31 C34 -5.4(4) . . . . ?
B2 C32 C31 C34 173.3(3) . . . . ?
C38 C32 C31 C33 173.1(2) . . . . ?
B2 C32 C31 C33 -8.3(4) . . . . ?
C15 C8 C20 C19 -0.6(4) . . . . ?
N3 C8 C20 C19 178.0(2) . . . . ?
C15 C8 C20 C21 -179.7(3) . . . . ?
N3 C8 C20 C21 -1.1(4) . . . . ?
C5 C6 C2 N2 -3.5(4) . . . . ?
C5 C6 C2 C1 170.5(3) . . . . ?
C7 C1 C2 N2 -120.4(3) . . . . ?
N1 C1 C2 N2 59.4(3) . . . . ?
C7 C1 C2 C6 65.3(4) . . . . ?
N1 C1 C2 C6 -115.0(3) . . . . ?
N1 C1 C7 N3 -173.2(2) . . . . ?
C2 C1 C7 N3 6.5(5) . . . . ?
B2 N3 C7 C1 -158.5(3) . . . . ?
C8 N3 C7 C1 26.4(4) . . . . ?
C32 C31 C34 C35 3.5(4) . . . . ?
C33 C31 C34 C35 -175.0(3) . . . . ?
C6 C2 N2 C3 2.6(4) . . . . ?
C1 C2 N2 C3 -171.7(3) . . . . ?
C32 C38 C37 C35 2.0(4) . . . . ?
C39 C38 C37 C35 179.4(3) . . . . ?
B1 N1 C42 C45 -94.5(3) . . . . ?
C1 N1 C42 C45 87.8(3) . . . . ?
B1 N1 C42 C47 85.6(3) . . . . ?
C1 N1 C42 C47 -92.1(3) . . . . ?
C8 C20 C19 C18 -0.5(4) . . . . ?
C21 C20 C19 C18 178.6(3) . . . . ?
C25 C23 C22 C29 -4.0(4) . . . . ?
C24 C23 C22 C29 175.8(2) . . . . ?
C25 C23 C22 B2 -180.0(2) . . . . ?
C24 C23 C22 B2 -0.2(4) . . . . ?
N3 B2 C22 C23 -125.8(3) . . . . ?
C32 B2 C22 C23 56.3(3) . . . . ?
N3 B2 C22 C29 58.5(4) . . . . ?
C32 B2 C22 C29 -119.5(3) . . . . ?
C23 C22 C29 C28 1.3(4) . . . . ?
B2 C22 C29 C28 177.2(3) . . . . ?
C23 C22 C29 C30 -176.5(3) . . . . ?
B2 C22 C29 C30 -0.6(4) . . . . ?
C38 C37 C35 C34 -4.1(4) . . . . ?
C38 C37 C35 C36 177.1(3) . . . . ?
C31 C34 C35 C37 1.3(4) . . . . ?
C31 C34 C35 C36 -179.9(3) . . . . ?
C48 C43 C45 C42 -1.6(4) . . . . ?
C48 C43 C45 C44 174.2(3) . . . . ?
C47 C42 C45 C43 4.0(4) . . . . ?
N1 C42 C45 C43 -175.9(2) . . . . ?
C47 C42 C45 C44 -171.7(3) . . . . ?
N1 C42 C45 C44 8.4(4) . . . . ?
C20 C8 C15 C17 1.2(4) . . . . ?
N3 C8 C15 C17 -177.4(3) . . . . ?
C20 C8 C15 C16 -180.0(3) . . . . ?
N3 C8 C15 C16 1.4(4) . . . . ?
C28 C26 C25 C23 0.8(4) . . . . ?
C27 C26 C25 C23 -178.5(3) . . . . ?
C22 C23 C25 C26 3.1(4) . . . . ?
C24 C23 C25 C26 -176.7(3) . . . . ?
C2 C6 C5 C4 0.6(4) . . . . ?
C3 C4 C5 C6 2.8(4) . . . . ?
C40 C4 C5 C6 -175.6(3) . . . . ?
C25 C26 C28 C29 -3.6(4) . . . . ?
C27 C26 C28 C29 175.6(3) . . . . ?
C22 C29 C28 C26 2.6(4) . . . . ?
C30 C29 C28 C26 -179.5(3) . . . . ?
C48 C46 C47 C42 -0.3(4) . . . . ?
C48 C46 C47 C41 -177.7(3) . . . . ?
C45 C42 C47 C46 -3.1(4) . . . . ?
N1 C42 C47 C46 176.8(2) . . . . ?
C45 C42 C47 C41 174.2(3) . . . . ?
N1 C42 C47 C41 -5.9(4) . . . . ?
C20 C19 C18 C17 1.1(5) . . . . ?
C47 C46 C48 C43 2.7(5) . . . . ?
C45 C43 C48 C46 -1.8(5) . . . . ?
B1 O1 C12 C14 146.2(3) . . . . ?
B1 O1 C12 C13 -96.1(3) . . . . ?
B1 O1 C12 C9 22.1(3) . . . . ?
C9 O2 B1 O1 -6.4(4) . . . . ?
C9 O2 B1 N1 172.0(3) . . . . ?
C12 O1 B1 O2 -10.8(3) . . . . ?
C12 O1 B1 N1 170.7(3) . . . . ?
C1 N1 B1 O2 -4.2(5) . . . . ?
C42 N1 B1 O2 178.3(3) . . . . ?
C1 N1 B1 O1 174.1(3) . . . . ?
C42 N1 B1 O1 -3.5(4) . . . . ?
C2 N2 C3 C4 1.1(5) . . . . ?
C5 C4 C3 N2 -3.9(5) . . . . ?
C40 C4 C3 N2 174.6(3) . . . . ?
B1 O2 C9 C10 144.5(3) . . . . ?
B1 O2 C9 C11 -97.8(3) . . . . ?
B1 O2 C9 C12 19.5(3) . . . . ?
O1 C12 C9 O2 -25.3(3) . . . . ?
C14 C12 C9 O2 -144.6(3) . . . . ?
C13 C12 C9 O2 87.9(3) . . . . ?
O1 C12 C9 C10 -145.1(3) . . . . ?
C14 C12 C9 C10 95.5(4) . . . . ?
C13 C12 C9 C10 -32.0(4) . . . . ?
O1 C12 C9 C11 86.5(3) . . . . ?
C14 C12 C9 C11 -32.9(4) . . . . ?
C13 C12 C9 C11 -160.4(3) . . . . ?
C3 C4 C40 F8 134.6(8) . . . . ?
C5 C4 C40 F8 -47.0(8) . . . . ?
C3 C4 C40 F4 -45.3(7) . . . . ?
C5 C4 C40 F4 133.0(7) . . . . ?
C3 C4 C40 F3 -139.0(6) . . . . ?
C5 C4 C40 F3 39.4(7) . . . . ?
C3 C4 C40 F5 75.7(7) . . . . ?
C5 C4 C40 F5 -105.9(6) . . . . ?
C3 C4 C40 F7 11.5(7) . . . . ?
C5 C4 C40 F7 -170.1(6) . . . . ?
C3 C4 C40 F6 -173.6(6) . . . . ?
C5 C4 C40 F6 4.8(7) . . . . ?
C3 C4 C40 F1 -15.2(6) . . . . ?
C5 C4 C40 F1 163.2(5) . . . . ?
C3 C4 C40 F9 -104.4(6) . . . . ?
C5 C4 C40 F9 74.0(6) . . . . ?
C3 C4 C40 F2 100.5(5) . . . . ?
C5 C4 C40 F2 -81.1(6) . . . . ?
C19 C18 C17 C15 -0.4(5) . . . . ?
C8 C15 C17 C18 -0.7(5) . . . . ?
C16 C15 C17 C18 -179.6(3) . . . . ?

_refine_diff_density_max         0.338
_refine_diff_density_min         -0.330
_refine_diff_density_rms         0.069

_shelxl_version_number           2014-3

_shelx_res_file                  
;
TITL _030-02-134-05
REM  Yadorkari-X generated
CELL 0.71075 11.3349 10.9911 35.2019 90.0000 95.2633 90.0000
ZERR 4.0 0.0044 0.0042 0.0134 0.0000 0.0049 0.0000
LATT 1
SYMM -X, 1/2+Y, 1/2-Z
REM  SPGR P21/c monoclinic
SFAC C H B N O F
UNIT 192 224 8 12 8 12
SIZE 0.20 0.20 0.05
TEMP -180.0
L.S. 4
FMAP 2
PLAN -50
ACTA
CONF
LIST 4
WPDB -1
OMIT -10.000000 50.000000

SIMU 0.01 0.01 1.7 F1 F2 F3 F4 F5 F6 F7 F8 F9
ISOR 0.01 0.01 F1 F2 F3 F4 F5 F6 F7 F8 F9

WGHT    0.090400    2.142800
FVAR       3.43565   0.35235   0.31837   0.31325
O1    5   -0.157222    0.662917    0.594186    11.00000    0.03599    0.03482 =
         0.04450    0.00303    0.00046    0.00529
C1    1   -0.002590    0.361068    0.610644    11.00000    0.02822    0.02901 =
         0.02365    0.00408    0.00349    0.00008
N3    4    0.141420    0.207306    0.641001    11.00000    0.02790    0.02832 =
         0.02613    0.00196    0.00151    0.00179
N1    4   -0.026434    0.488273    0.604640    11.00000    0.03018    0.02745 =
         0.02827    0.00165   -0.00032   -0.00145
O2    5   -0.244052    0.473842    0.590183    11.00000    0.02794    0.03983 =
         0.07012    0.01088   -0.00068    0.00534
B2    3    0.216707    0.190559    0.675833    11.00000    0.02342    0.03543 =
         0.02552    0.00317    0.00611   -0.00508
C33   1    0.010658    0.275753    0.721793    11.00000    0.02508    0.03823 =
         0.03186   -0.00269    0.00290    0.00066
AFIX 137
H33   2   -0.035662    0.296644    0.743050    11.00000   -1.50000
H33A  2    0.018964    0.187165    0.720342    11.00000   -1.50000
H33B  2   -0.029977    0.306107    0.697889    11.00000   -1.50000
AFIX   0
C38   1    0.330788    0.370028    0.710960    11.00000    0.02904    0.03671 =
         0.02633    0.00383   -0.00066   -0.00098
C32   1    0.225131    0.300843    0.705565    11.00000    0.02515    0.03088 =
         0.02455    0.00383   -0.00093    0.00085
C8    1    0.118056    0.116106    0.611078    11.00000    0.03017    0.03661 =
         0.02588   -0.00312   -0.00109    0.00483
C31   1    0.132301    0.333509    0.728130    11.00000    0.02508    0.03362 =
         0.02565    0.00311   -0.00098    0.00032
C20   1    0.058279    0.008429    0.618752    11.00000    0.03105    0.03004 =
         0.03459   -0.00277   -0.00274    0.00503
C6    1   -0.164468    0.205305    0.608528    11.00000    0.02745    0.03421 =
         0.03521    0.00905    0.00324    0.00141
AFIX  43
H6    2   -0.151297    0.194920    0.635374    11.00000   -1.20000
AFIX   0
C2    1   -0.091183    0.280419    0.589474    11.00000    0.02600    0.02898 =
         0.02975    0.00195    0.00082    0.00274
C7    1    0.092788    0.326125    0.633499    11.00000    0.03417    0.03091 =
         0.02551   -0.00116    0.00200   -0.00166
AFIX  43
H7    2    0.134640    0.390395    0.646799    11.00000   -1.20000
AFIX   0
C4    1   -0.272331    0.162456    0.548714    11.00000    0.02821    0.03406 =
         0.04460   -0.00364   -0.00019   -0.00140
C26   1    0.435393   -0.141450    0.702873    11.00000    0.03165    0.03197 =
         0.04626   -0.00677   -0.00898   -0.00002
C34   1    0.149654    0.422076    0.756248    11.00000    0.02781    0.03516 =
         0.02901   -0.00027    0.00112    0.00243
AFIX  43
H34   2    0.087495    0.438870    0.771835    11.00000   -1.20000
AFIX   0
C23   1    0.284789    0.003394    0.719238    11.00000    0.02751    0.03344 =
         0.02771   -0.00272   -0.00355   -0.00564
N2    4   -0.102517    0.293230    0.551075    11.00000    0.03453    0.04465 =
         0.03126   -0.00066    0.00026   -0.00628
C21   1    0.016952   -0.021554    0.657167    11.00000    0.03109    0.03155 =
         0.03584    0.00079    0.00088   -0.00050
AFIX 137
H21   2    0.081351   -0.061066    0.673086    11.00000   -1.50000
H21A  2   -0.051242   -0.076575    0.653812    11.00000   -1.50000
H21B  2   -0.006116    0.053491    0.669574    11.00000   -1.50000
AFIX   0
C37   1    0.343271    0.461623    0.738357    11.00000    0.02683    0.03517 =
         0.03651    0.00270   -0.00303   -0.00386
AFIX  43
H37   2    0.414126    0.508263    0.740771    11.00000   -1.20000
AFIX   0
C24   1    0.203368    0.040238    0.748871    11.00000    0.03566    0.03845 =
         0.03141    0.00604    0.00105   -0.00208
AFIX 137
H24   2    0.215602   -0.014119    0.770948    11.00000   -1.50000
H24A  2    0.120868    0.034590    0.737938    11.00000   -1.50000
H24B  2    0.220795    0.124153    0.756957    11.00000   -1.50000
AFIX   0
C41   1    0.032136    0.610812    0.677411    11.00000    0.06761    0.04255 =
         0.03048   -0.00322   -0.00121    0.01336
AFIX 137
H41   2   -0.034910    0.667401    0.674599    11.00000   -1.50000
H41A  2    0.080631    0.627962    0.701306    11.00000   -1.50000
H41B  2    0.002475    0.527119    0.677846    11.00000   -1.50000
AFIX   0
C16   1    0.218146    0.251571    0.563908    11.00000    0.05191    0.05220 =
         0.03350    0.00631    0.01268    0.00526
AFIX 137
H16   2    0.164080    0.303632    0.547810    11.00000   -1.50000
H16A  2    0.285553    0.228697    0.549872    11.00000   -1.50000
H16B  2    0.246800    0.295888    0.587097    11.00000   -1.50000
AFIX   0
C42   1    0.073853    0.571121    0.609025    11.00000    0.03031    0.02633 =
         0.03465   -0.00210   -0.00380    0.00325
C43   1    0.237560    0.667373    0.582457    11.00000    0.03168    0.03513 =
         0.05464    0.00059    0.00332   -0.00142
AFIX  43
H43   2    0.282459    0.682253    0.561435    11.00000   -1.20000
AFIX   0
C19   1    0.033702   -0.075602    0.589215    11.00000    0.04121    0.03614 =
         0.04239   -0.00581   -0.00575    0.00684
AFIX  43
H19   2   -0.006168   -0.149195    0.594110    11.00000   -1.20000
AFIX   0
C44   1    0.092726    0.548640    0.538298    11.00000    0.04695    0.04313 =
         0.03275    0.00061    0.00394   -0.01071
AFIX 137
H44   2    0.050660    0.471482    0.540623    11.00000   -1.50000
H44A  2    0.160153    0.536108    0.523192    11.00000   -1.50000
H44B  2    0.038731    0.608775    0.525623    11.00000   -1.50000
AFIX   0
C22   1    0.293459    0.070876    0.685088    11.00000    0.02460    0.03483 =
         0.02813   -0.00527   -0.00065   -0.00125
C29   1    0.380076    0.030062    0.661004    11.00000    0.02778    0.03949 =
         0.03059   -0.00571   -0.00190   -0.00435
C35   1    0.255321    0.487128    0.762340    11.00000    0.03288    0.03377 =
         0.03215   -0.00376   -0.00510    0.00454
C45   1    0.136632    0.593958    0.577328    11.00000    0.03441    0.03055 =
         0.03558    0.00009   -0.00038   -0.00238
C15   1    0.153689    0.138754    0.574571    11.00000    0.03844    0.04434 =
         0.02890    0.00303    0.00204    0.00880
C25   1    0.352807   -0.101348    0.726877    11.00000    0.03261    0.02995 =
         0.03950   -0.00062   -0.00920   -0.00402
AFIX  43
H25   2    0.342178   -0.146715    0.749280    11.00000   -1.20000
AFIX   0
C36   1    0.273727    0.582962    0.792941    11.00000    0.03519    0.04429 =
         0.05026   -0.01125   -0.00365    0.00304
AFIX 137
H36   2    0.225634    0.654640    0.785488    11.00000   -1.50000
H36A  2    0.357569    0.605992    0.796201    11.00000   -1.50000
H36B  2    0.249942    0.550559    0.817028    11.00000   -1.50000
AFIX   0
C46   1    0.206964    0.700295    0.647761    11.00000    0.04359    0.03527 =
         0.04931   -0.01359   -0.01665    0.00323
AFIX  43
H46   2    0.230038    0.738715    0.671458    11.00000   -1.20000
AFIX   0
C5    1   -0.256796    0.145814    0.588001    11.00000    0.02606    0.03442 =
         0.04889    0.00949    0.00295   -0.00147
AFIX  43
H5    2   -0.308638    0.094563    0.600467    11.00000   -1.20000
AFIX   0
C28   1    0.449495   -0.072364    0.670800    11.00000    0.02889    0.03589 =
         0.04435   -0.01353   -0.00207    0.00460
AFIX  43
H28   2    0.508711   -0.095373    0.654767    11.00000   -1.20000
AFIX   0
C47   1    0.105886    0.626039    0.644495    11.00000    0.04238    0.02940 =
         0.03304   -0.00254   -0.00762    0.00941
C18   1    0.066556   -0.053106    0.553064    11.00000    0.05769    0.05035 =
         0.03303   -0.01309   -0.00689    0.01576
AFIX  43
H18   2    0.048132   -0.110332    0.533177    11.00000   -1.20000
AFIX   0
C48   1    0.273481    0.718855    0.617515    11.00000    0.03416    0.04035 =
         0.06099   -0.00701   -0.00801   -0.00354
AFIX  43
H48   2    0.343541    0.766634    0.620651    11.00000   -1.20000
AFIX   0
C39   1    0.430377    0.349331    0.685829    11.00000    0.02792    0.05439 =
         0.03603   -0.00044    0.00403   -0.00752
AFIX 137
H39   2    0.496249    0.404306    0.693632    11.00000   -1.50000
H39A  2    0.401791    0.365448    0.659184    11.00000   -1.50000
H39B  2    0.457561    0.264841    0.688403    11.00000   -1.50000
AFIX   0
C27   1    0.506466   -0.256668    0.710867    11.00000    0.05062    0.03107 =
         0.06835   -0.00578   -0.00947    0.00418
AFIX 137
H27   2    0.470297   -0.323282    0.695378    11.00000   -1.50000
H27A  2    0.507269   -0.277458    0.737961    11.00000   -1.50000
H27B  2    0.587856   -0.243875    0.704437    11.00000   -1.50000
AFIX   0
C12   1   -0.279512    0.682417    0.578881    11.00000    0.03467    0.04322 =
         0.04365    0.00429    0.00491    0.01061
B1    3   -0.140542    0.538929    0.596173    11.00000    0.03722    0.03265 =
         0.02669    0.00303    0.00578    0.00077
C3    1   -0.191645    0.233575    0.531575    11.00000    0.03609    0.04811 =
         0.03461   -0.00170   -0.00037   -0.00667
AFIX  43
H3    2   -0.199858    0.240482    0.504561    11.00000   -1.20000
AFIX   0
C9    1   -0.340943    0.561588    0.587861    11.00000    0.02965    0.04828 =
         0.07298    0.01124    0.00270    0.01017
C40   1   -0.375622    0.107797    0.525183    11.00000    0.04026    0.04615 =
         0.05048    0.00391   -0.00277   -0.00632
C13   1   -0.274581    0.702173    0.536171    11.00000    0.06088    0.08008 =
         0.04832    0.01476    0.00609    0.02182
AFIX 137
H13   2   -0.224448    0.772712    0.532033    11.00000   -1.50000
H13A  2   -0.354743    0.716784    0.524129    11.00000   -1.50000
H13B  2   -0.241383    0.629719    0.524906    11.00000   -1.50000
AFIX   0
C17   1    0.126257    0.052751    0.545873    11.00000    0.06124    0.05318 =
         0.02502   -0.00148    0.00033    0.01470
AFIX  43
H17   2    0.149084    0.067370    0.520976    11.00000   -1.20000
AFIX   0
C30   1    0.405430    0.095077    0.625014    11.00000    0.03439    0.05798 =
         0.03753    0.00065    0.00749    0.00564
AFIX 137
H30   2    0.490923    0.108609    0.625140    11.00000   -1.50000
H30A  2    0.364209    0.173549    0.623611    11.00000   -1.50000
H30B  2    0.377668    0.045409    0.602856    11.00000   -1.50000
AFIX   0
C14   1   -0.326566    0.795739    0.596664    11.00000    0.05396    0.06185 =
         0.07823   -0.00145    0.01006    0.01842
AFIX 137
H14   2   -0.314389    0.789455    0.624518    11.00000   -1.50000
H14A  2   -0.411394    0.803980    0.588809    11.00000   -1.50000
H14B  2   -0.284395    0.867184    0.588185    11.00000   -1.50000
AFIX   0
C11   1   -0.384217    0.561396    0.628238    11.00000    0.06997    0.09624 =
         0.11372    0.04930    0.05006    0.02423
AFIX 137
H11   2   -0.408310    0.478870    0.634697    11.00000   -1.50000
H11A  2   -0.451892    0.616640    0.628817    11.00000   -1.50000
H11B  2   -0.319889    0.588555    0.646802    11.00000   -1.50000
AFIX   0
C10   1   -0.438470    0.517895    0.559019    11.00000    0.04228    0.07151 =
         0.17730    0.00295   -0.03067    0.00716
AFIX 137
H10   2   -0.405541    0.500419    0.534817    11.00000   -1.50000
H10A  2   -0.499312    0.581114    0.555024    11.00000   -1.50000
H10B  2   -0.473887    0.443780    0.568488    11.00000   -1.50000
PART 1
AFIX   0
F1    6   -0.396338    0.158925    0.489302    10.35000    0.03228    0.04099 =
         0.03660    0.00389   -0.01004   -0.00049
F2    6   -0.354834   -0.016365    0.517140    10.35000    0.05335    0.03586 =
         0.03550   -0.00268   -0.00099   -0.00975
F3    6   -0.475935    0.111917    0.541431    10.35000    0.02782    0.06076 =
         0.05724   -0.00029    0.00273   -0.01166
PART 2
F6    6   -0.451791    0.051466    0.548005    10.33000    0.03962    0.07063 =
         0.06066   -0.01276    0.00510   -0.02044
PART 3
F9    6   -0.478443    0.171978    0.530872    10.32000    0.03016    0.07176 =
         0.07083   -0.00832   -0.00996    0.00358
F8    6   -0.394858   -0.002931    0.532162    10.32000    0.06195    0.05528 =
         0.07565    0.00167   -0.01405   -0.01288
PART 2
F4    6   -0.427306    0.184067    0.501640    10.33000    0.05924    0.07127 =
         0.07534    0.00569   -0.02274   -0.00367
PART 3
F7    6   -0.368479    0.115748    0.487419    10.32000    0.05938    0.07317 =
         0.06439   -0.01139   -0.01000   -0.01499
PART 2
F5    6   -0.342733    0.013150    0.505212    10.33000    0.06238    0.06471 =
         0.06698   -0.01944   -0.00462   -0.00899
PART 0

HKLF 4 1 1 0 0 0 1 0 0 0 1

REM  _030-02-134-05
REM R1 =  0.0829 for    6224 Fo > 4sig(Fo)  and  0.1014 for all    7671 data
REM    594 parameters refined using    132 restraints

END

WGHT      0.0904      2.1428

REM Highest difference peak  0.338,  deepest hole -0.330,  1-sigma level  0.069
Q1    1  -0.3575  0.5115  0.5325  11.00000  0.05    0.34
Q2    1  -0.2916  0.7346  0.6281  11.00000  0.05    0.28
Q3    1  -0.3082  0.7900  0.5537  11.00000  0.05    0.27
Q4    1  -0.0005  0.2170  0.6934  11.00000  0.05    0.24
Q5    1  -0.0576  0.5782  0.6714  11.00000  0.05    0.23
Q6    1   0.2657  0.1482  0.6782  11.00000  0.05    0.21
Q7    1   0.2010  0.6164  0.8057  11.00000  0.05    0.21
Q8    1   0.8063  0.0810  0.1421  11.00000  0.05    0.20
Q9    1   0.2320  0.7375  0.6914  11.00000  0.05    0.20
Q10   1   0.6077  0.5204  0.6968  11.00000  0.05    0.20
Q11   1   0.2381  0.3285  0.5868  11.00000  0.05    0.20
Q12   1   0.1614 -0.0768  0.6473  11.00000  0.05    0.20
Q13   1   0.3571 -0.0602  0.5993  11.00000  0.05    0.20
Q14   1   0.5372  0.5562  0.6844  11.00000  0.05    0.19
Q15   1   0.4409  0.5162  0.7555  11.00000  0.05    0.19
Q16   1  -0.3432  0.3280  0.5353  11.00000  0.05    0.19
Q17   1  -0.2113  0.3221  0.4970  11.00000  0.05    0.19
Q18   1  -0.4524  0.2282  0.5192  11.00000  0.05    0.19
Q19   1   0.1733  0.1376  0.7548  11.00000  0.05    0.19
Q20   1   0.0155  0.4759  0.5194  11.00000  0.05    0.19
Q21   1  -0.1598  0.0614  0.5790  11.00000  0.05    0.19
Q22   1   0.2397  0.4369  0.6492  11.00000  0.05    0.19
Q23   1  -0.0485  0.3483  0.7211  11.00000  0.05    0.19
Q24   1   0.2188  0.3368  0.6977  11.00000  0.05    0.18
Q25   1  -0.2207  0.9047  0.5342  11.00000  0.05    0.18
Q26   1  -0.0885 -0.1516  0.6110  11.00000  0.05    0.18
Q27   1  -0.2650  0.9471  0.5893  11.00000  0.05    0.18
Q28   1   0.0413  0.5837  0.6839  11.00000  0.05    0.18
Q29   1  -0.1512  0.5014  0.5275  11.00000  0.05    0.18
Q30   1   0.2008  0.2831  0.6900  11.00000  0.05    0.18
Q31   1   0.0657  0.4442  0.4916  11.00000  0.05    0.18
Q32   1   0.1772  0.4133  0.6382  11.00000  0.05    0.18
Q33   1   0.2171  0.4840  0.6734  11.00000  0.05    0.17
Q34   1   0.0409  0.4770  0.6864  11.00000  0.05    0.17
Q35   1   0.2215  0.3774  0.6680  11.00000  0.05    0.17
Q36   1   0.0033  0.1854  0.6192  11.00000  0.05    0.17
Q37   1   0.4855  0.5395  0.7279  11.00000  0.05    0.17
Q38   1   0.8620  0.1698  0.1603  11.00000  0.05    0.17
Q39   1   0.1154  0.5264  0.7006  11.00000  0.05    0.17
Q40   1  -0.3120  0.8675  0.5506  11.00000  0.05    0.17
Q41   1   0.0981  0.4109  0.5292  11.00000  0.05    0.17
Q42   1  -0.2471  0.9436  0.6260  11.00000  0.05    0.17
Q43   1   0.0003  0.3738  0.5123  11.00000  0.05    0.17
Q44   1  -0.2372  0.8632  0.6471  11.00000  0.05    0.17
Q45   1   0.2138 -0.0460  0.6805  11.00000  0.05    0.17
Q46   1   0.0235  0.5374  0.7182  11.00000  0.05    0.17
Q47   1   0.1367  0.4449  0.6918  11.00000  0.05    0.17
Q48   1  -0.0056  0.1865  0.7448  11.00000  0.05    0.17
Q49   1   0.1978  0.8426  0.6268  11.00000  0.05    0.17
Q50   1  -0.3643  0.6009  0.5220  11.00000  0.05    0.17
;
_shelx_res_checksum              61653
####################################################################### 
# 
# This file contains crystal structure data downloaded from the 
# Cambridge Structural Database (CSD) hosted by the Cambridge 
# Crystallographic Data Centre (CCDC).
# 
# Full information about CCDC data access policies and citation 
# guidelines are available at http://www.ccdc.cam.ac.uk/access/V1 
# 
# Audit and citation data items may have been added by the CCDC. 
# Please retain this information to preserve the provenance of 
# this file and to allow appropriate attribution of the data. 
# 
#######################################################################

data_7
_database_code_depnum_ccdc_archive 'CCDC 1583735'
_audit_update_record             
;
2017-11-03 deposited with the CCDC.
2017-12-11 downloaded from the CCDC.
;

_audit_creation_method           SHELXL-2014/7
_shelx_SHELXL_version_number     2014/7
_chemical_name_systematic        ?
_chemical_name_common            ?
_chemical_melting_point          ?
_chemical_formula_moiety         'C29 H39 B2 N O2'
_chemical_formula_sum            'C29 H39 B2 N O2'
_chemical_formula_weight         455.23

loop_
_atom_type_symbol
_atom_type_description
_atom_type_scat_dispersion_real
_atom_type_scat_dispersion_imag
_atom_type_scat_source
C C 0.0033 0.0016 'International Tables Vol C Tables 4.2.6.8 and 6.1.1.4'
H H 0.0000 0.0000 'International Tables Vol C Tables 4.2.6.8 and 6.1.1.4'
B B 0.0013 0.0007 'International Tables Vol C Tables 4.2.6.8 and 6.1.1.4'
N N 0.0061 0.0033 'International Tables Vol C Tables 4.2.6.8 and 6.1.1.4'
O O 0.0106 0.0060 'International Tables Vol C Tables 4.2.6.8 and 6.1.1.4'

_space_group_crystal_system      monoclinic
_space_group_IT_number           14
_space_group_name_H-M_alt        'P 21/n'
_space_group_name_Hall           '-P 2yn'

_shelx_space_group_comment       
;
The symmetry employed for this shelxl refinement is uniquely defined
by the following loop, which should always be used as a source of
symmetry information in preference to the above space-group names.
They are only intended as comments.
;

loop_
_space_group_symop_operation_xyz
'x, y, z'
'-x+1/2, y+1/2, -z+1/2'
'-x, -y, -z'
'x-1/2, -y-1/2, z-1/2'

_cell_length_a                   8.7230(16)
_cell_length_b                   23.773(4)
_cell_length_c                   13.264(3)
_cell_angle_alpha                90
_cell_angle_beta                 99.499(3)
_cell_angle_gamma                90
_cell_volume                     2712.8(9)
_cell_formula_units_Z            4
_cell_measurement_temperature    93(2)
_cell_measurement_reflns_used    6056
_cell_measurement_theta_min      2.3151
_cell_measurement_theta_max      31.3277

_exptl_crystal_description       Platelet
_exptl_crystal_colour            Colorless
_exptl_crystal_density_meas      ?
_exptl_crystal_density_method    ?
_exptl_crystal_density_diffrn    1.115
_exptl_crystal_F_000             984
_exptl_transmission_factor_min   ?
_exptl_transmission_factor_max   ?
_exptl_crystal_size_max          0.200
_exptl_crystal_size_mid          0.200
_exptl_crystal_size_min          0.030
_exptl_absorpt_coefficient_mu    0.067
_shelx_estimated_absorpt_T_min   0.987
_shelx_estimated_absorpt_T_max   0.998
_exptl_absorpt_correction_type   Multi-scan
_exptl_absorpt_correction_T_max  1.0000
_exptl_absorpt_correction_T_min  0.8832
_exptl_absorpt_process_details   'Jacobson, R. (1998) Private communication'
_exptl_absorpt_special_details   ?
_diffrn_ambient_temperature      93(2)
_diffrn_radiation_wavelength     0.71075
_diffrn_radiation_type           MoK\a
_diffrn_radiation_source         'rotating-anode X-ray tube'
_diffrn_radiation_monochromator  Confocal
_diffrn_measurement_device_type  'Rigaku VariMax Saturn'
_diffrn_measurement_method       'omega scans'
_diffrn_detector_area_resol_mean 28.5714
_diffrn_reflns_number            18336
_diffrn_reflns_av_unetI/netI     0.0442
_diffrn_reflns_av_R_equivalents  0.0450
_diffrn_reflns_limit_h_min       -9
_diffrn_reflns_limit_h_max       10
_diffrn_reflns_limit_k_min       -28
_diffrn_reflns_limit_k_max       28
_diffrn_reflns_limit_l_min       -15
_diffrn_reflns_limit_l_max       15
_diffrn_reflns_theta_min         3.006
_diffrn_reflns_theta_max         25.000
_diffrn_reflns_theta_full        25.000
_diffrn_measured_fraction_theta_max 0.992
_diffrn_measured_fraction_theta_full 0.992
_diffrn_reflns_Laue_measured_fraction_max 0.992
_diffrn_reflns_Laue_measured_fraction_full 0.992
_diffrn_reflns_point_group_measured_fraction_max 0.992
_diffrn_reflns_point_group_measured_fraction_full 0.992
_reflns_number_total             4741
_reflns_number_gt                3823
_reflns_threshold_expression     'I > 2\s(I)'
_reflns_Friedel_coverage         0.000
_reflns_Friedel_fraction_max     .
_reflns_Friedel_fraction_full    .

_reflns_special_details          
;
 Reflections were merged by SHELXL according to the crystal
 class for the calculation of statistics and refinement.
 
 _reflns_Friedel_fraction is defined as the number of unique
 Friedel pairs measured divided by the number that would be
 possible theoretically, ignoring centric projections and
 systematic absences.
;

_computing_data_collection       'RIGAKU CrystalClear'
_computing_cell_refinement       'RIGAKU CrystalClear'
_computing_data_reduction        'RIGAKU CrystalClear'
_computing_structure_solution    SIR-2014
_computing_structure_refinement  'SHELXL-2014 (Sheldrick, 2014)'
_computing_molecular_graphics    'Yadokari-XG 2009(Wakita Nemoto et al.)'
_computing_publication_material  'Yadokari-XG 2009(Wakita,Nemoto et al.)'
_refine_ls_structure_factor_coef Fsqd
_refine_ls_matrix_type           full
_refine_ls_weighting_scheme      calc
_refine_ls_weighting_details     
'w=1/[\s^2^(Fo^2^)+(0.0854P)^2^+0.5285P] where P=(Fo^2^+2Fc^2^)/3'
_atom_sites_solution_primary     ?
_atom_sites_solution_secondary   ?
_atom_sites_solution_hydrogens   geom
_refine_ls_hydrogen_treatment    constr
_refine_ls_extinction_method     none
_refine_ls_extinction_coef       .
_refine_ls_number_reflns         4741
_refine_ls_number_parameters     317
_refine_ls_number_restraints     0
_refine_ls_R_factor_all          0.0811
_refine_ls_R_factor_gt           0.0652
_refine_ls_wR_factor_ref         0.1711
_refine_ls_wR_factor_gt          0.1570
_refine_ls_goodness_of_fit_ref   1.129
_refine_ls_restrained_S_all      1.129
_refine_ls_shift/su_max          0.000
_refine_ls_shift/su_mean         0.000

loop_
_atom_site_label
_atom_site_type_symbol
_atom_site_fract_x
_atom_site_fract_y
_atom_site_fract_z
_atom_site_U_iso_or_equiv
_atom_site_adp_type
_atom_site_occupancy
_atom_site_site_symmetry_order
_atom_site_calc_flag
_atom_site_refinement_flags_posn
_atom_site_refinement_flags_adp
_atom_site_refinement_flags_occupancy
_atom_site_disorder_assembly
_atom_site_disorder_group
O2 O 0.24652(17) 0.11661(6) 0.59039(11) 0.0302(4) Uani 1 1 d . . . . .
O1 O 0.47719(17) 0.13223(6) 0.53584(11) 0.0308(4) Uani 1 1 d . . . . .
N1 N 0.67361(19) 0.12919(7) 0.76577(13) 0.0233(4) Uani 1 1 d . . . . .
C19 C 0.3603(2) 0.11384(9) 1.01408(16) 0.0261(5) Uani 1 1 d . . . . .
H19 H 0.3517 0.1335 1.0753 0.031 Uiso 1 1 calc R U . . .
C15 C 0.4260(2) 0.11623(8) 0.84056(15) 0.0213(5) Uani 1 1 d . . . . .
C6 C 0.4595(2) 0.21471(9) 0.72223(15) 0.0219(5) Uani 1 1 d . . . . .
C20 C 0.4141(2) 0.14318(9) 0.93453(16) 0.0228(5) Uani 1 1 d . . . . .
C17 C 0.3404(2) 0.03003(9) 0.91754(16) 0.0259(5) Uani 1 1 d . . . . .
H17 H 0.3194 -0.0092 0.9118 0.031 Uiso 1 1 calc R U . . .
C18 C 0.3196(2) 0.05768(9) 1.00661(16) 0.0257(5) Uani 1 1 d . . . . .
C16 C 0.3911(2) 0.05768(9) 0.83609(16) 0.0235(5) Uani 1 1 d . . . . .
C10 C 0.5270(2) 0.30802(9) 0.66256(15) 0.0260(5) Uani 1 1 d . . . . .
H10 H 0.6018 0.3317 0.6395 0.031 Uiso 1 1 calc R U . . .
C1 C 0.7587(2) 0.14365(9) 0.85633(17) 0.0275(5) Uani 1 1 d . . . . .
H1 H 0.7109 0.1653 0.9028 0.033 Uiso 1 1 calc R U . . .
C8 C 0.2772(2) 0.29443(9) 0.70309(16) 0.0263(5) Uani 1 1 d . . . . .
H8 H 0.1771 0.3086 0.7087 0.032 Uiso 1 1 calc R U . . .
C9 C 0.3847(3) 0.33050(9) 0.67250(16) 0.0273(5) Uani 1 1 d . . . . .
C11 C 0.5658(2) 0.25190(9) 0.68501(15) 0.0238(5) Uani 1 1 d . . . . .
C21 C 0.4062(3) 0.02112(9) 0.74478(17) 0.0293(5) Uani 1 1 d . . . . .
H21 H 0.4087 -0.0185 0.7651 0.044 Uiso 1 1 calc R U . . .
H21A H 0.5025 0.0306 0.7196 0.044 Uiso 1 1 calc R U . . .
H21B H 0.3172 0.0276 0.6905 0.044 Uiso 1 1 calc R U . . .
C7 C 0.3096(2) 0.23811(9) 0.72606(16) 0.0248(5) Uani 1 1 d . . . . .
C12 C 0.1758(2) 0.20405(10) 0.75319(18) 0.0305(5) Uani 1 1 d . . . . .
H12 H 0.1831 0.2027 0.8277 0.046 Uiso 1 1 calc R U . . .
H12A H 0.1802 0.1657 0.7265 0.046 Uiso 1 1 calc R U . . .
H12B H 0.0773 0.2216 0.7230 0.046 Uiso 1 1 calc R U . . .
C23 C 0.4583(3) 0.20395(9) 0.95824(16) 0.0275(5) Uani 1 1 d . . . . .
H23 H 0.3645 0.2258 0.9629 0.041 Uiso 1 1 calc R U . . .
H23A H 0.5092 0.2193 0.9037 0.041 Uiso 1 1 calc R U . . .
H23B H 0.5297 0.2060 1.0234 0.041 Uiso 1 1 calc R U . . .
C5 C 0.7432(2) 0.09841(9) 0.70092(17) 0.0285(5) Uani 1 1 d . . . . .
H5 H 0.6851 0.0881 0.6366 0.034 Uiso 1 1 calc R U . . .
B1 B 0.4873(3) 0.14608(10) 0.74270(18) 0.0221(5) Uani 1 1 d . . . . .
C2 C 0.9120(3) 0.12841(10) 0.88418(18) 0.0334(6) Uani 1 1 d . . . . .
H2 H 0.9688 0.1397 0.9483 0.040 Uiso 1 1 calc R U . . .
C13 C 0.3456(3) 0.39163(10) 0.6502(2) 0.0381(6) Uani 1 1 d . . . . .
H13 H 0.4287 0.4092 0.6197 0.057 Uiso 1 1 calc R U . . .
H13A H 0.3355 0.4110 0.7140 0.057 Uiso 1 1 calc R U . . .
H13B H 0.2474 0.3943 0.6025 0.057 Uiso 1 1 calc R U . . .
C22 C 0.2541(3) 0.02698(10) 1.08969(18) 0.0339(6) Uani 1 1 d . . . . .
H22 H 0.2722 0.0493 1.1527 0.051 Uiso 1 1 calc R U . . .
H22A H 0.3055 -0.0096 1.1021 0.051 Uiso 1 1 calc R U . . .
H22B H 0.1422 0.0213 1.0683 0.051 Uiso 1 1 calc R U . . .
C14 C 0.7229(2) 0.23338(10) 0.66192(18) 0.0308(5) Uani 1 1 d . . . . .
H14 H 0.7722 0.2648 0.6317 0.046 Uiso 1 1 calc R U . . .
H14A H 0.7088 0.2018 0.6138 0.046 Uiso 1 1 calc R U . . .
H14B H 0.7891 0.2216 0.7254 0.046 Uiso 1 1 calc R U . . .
C4 C 0.8962(3) 0.08143(10) 0.7251(2) 0.0349(6) Uani 1 1 d . . . . .
H4 H 0.9420 0.0595 0.6782 0.042 Uiso 1 1 calc R U . . .
B2 B 0.4034(3) 0.12720(10) 0.62109(19) 0.0242(5) Uani 1 1 d . . . . .
C24 C 0.3567(3) 0.14136(11) 0.44694(18) 0.0374(6) Uani 1 1 d . . . . .
C3 C 0.9819(3) 0.09655(10) 0.8178(2) 0.0365(6) Uani 1 1 d . . . . .
H3 H 1.0873 0.0852 0.8356 0.044 Uiso 1 1 calc R U . . .
C26 C 0.3340(3) 0.20483(11) 0.43645(19) 0.0400(6) Uani 1 1 d . . . . .
H26 H 0.2978 0.2196 0.4974 0.060 Uiso 1 1 calc R U . . .
H26A H 0.2567 0.2130 0.3758 0.060 Uiso 1 1 calc R U . . .
H26B H 0.4330 0.2227 0.4294 0.060 Uiso 1 1 calc R U . . .
C25 C 0.2154(3) 0.11109(10) 0.47930(18) 0.0375(6) Uani 1 1 d . . . . .
C28 C 0.0577(3) 0.13725(13) 0.4411(2) 0.0542(8) Uani 1 1 d . . . . .
H28 H -0.0237 0.1145 0.4640 0.081 Uiso 1 1 calc R U . . .
H28A H 0.0402 0.1387 0.3662 0.081 Uiso 1 1 calc R U . . .
H28B H 0.0549 0.1755 0.4684 0.081 Uiso 1 1 calc R U . . .
C27 C 0.4122(4) 0.11852(13) 0.3532(2) 0.0525(8) Uani 1 1 d . . . . .
H27 H 0.5030 0.1400 0.3405 0.079 Uiso 1 1 calc R U . . .
H27A H 0.3289 0.1219 0.2942 0.079 Uiso 1 1 calc R U . . .
H27B H 0.4408 0.0789 0.3641 0.079 Uiso 1 1 calc R U . . .
C29 C 0.2127(4) 0.04826(12) 0.4563(2) 0.0575(8) Uani 1 1 d . . . . .
H29 H 0.3169 0.0326 0.4774 0.086 Uiso 1 1 calc R U . . .
H29A H 0.1799 0.0423 0.3828 0.086 Uiso 1 1 calc R U . . .
H29B H 0.1395 0.0295 0.4940 0.086 Uiso 1 1 calc R U . . .

loop_
_atom_site_aniso_label
_atom_site_aniso_U_11
_atom_site_aniso_U_22
_atom_site_aniso_U_33
_atom_site_aniso_U_23
_atom_site_aniso_U_13
_atom_site_aniso_U_12
O2 0.0302(9) 0.0334(9) 0.0243(8) 0.0006(6) -0.0030(6) -0.0026(7)
O1 0.0345(9) 0.0360(9) 0.0211(8) -0.0008(7) 0.0022(7) 0.0045(7)
N1 0.0224(9) 0.0237(9) 0.0241(10) 0.0022(7) 0.0050(8) -0.0013(7)
C19 0.0257(12) 0.0314(12) 0.0210(11) 0.0009(9) 0.0035(9) 0.0037(9)
C15 0.0165(10) 0.0235(11) 0.0221(11) 0.0022(8) -0.0022(8) 0.0018(8)
C6 0.0227(11) 0.0254(11) 0.0172(10) -0.0019(8) 0.0019(8) 0.0005(9)
C20 0.0204(10) 0.0254(11) 0.0223(11) 0.0013(8) 0.0027(9) 0.0022(8)
C17 0.0207(11) 0.0261(12) 0.0296(12) 0.0029(9) 0.0003(9) 0.0018(9)
C18 0.0211(11) 0.0295(12) 0.0268(11) 0.0060(9) 0.0043(9) 0.0021(9)
C16 0.0182(10) 0.0261(11) 0.0252(11) 0.0009(9) 0.0003(8) 0.0024(9)
C10 0.0276(12) 0.0284(12) 0.0217(11) 0.0031(9) 0.0031(9) -0.0031(9)
C1 0.0247(11) 0.0330(12) 0.0241(12) 0.0023(9) 0.0017(9) -0.0040(9)
C8 0.0247(11) 0.0281(12) 0.0255(12) -0.0022(9) 0.0021(9) 0.0062(9)
C9 0.0328(12) 0.0265(12) 0.0215(11) 0.0007(9) 0.0010(9) 0.0027(9)
C11 0.0234(11) 0.0294(12) 0.0184(10) 0.0008(9) 0.0024(9) 0.0003(9)
C21 0.0340(12) 0.0239(11) 0.0303(12) -0.0010(9) 0.0057(10) 0.0001(9)
C7 0.0253(11) 0.0283(12) 0.0203(11) -0.0011(9) 0.0026(9) -0.0002(9)
C12 0.0216(11) 0.0351(13) 0.0359(13) 0.0033(10) 0.0079(10) 0.0028(9)
C23 0.0318(12) 0.0271(12) 0.0240(12) -0.0030(9) 0.0058(9) -0.0037(9)
C5 0.0269(12) 0.0302(12) 0.0288(12) -0.0001(9) 0.0058(10) 0.0025(9)
B1 0.0175(12) 0.0267(13) 0.0226(12) -0.0001(10) 0.0046(10) 0.0002(9)
C2 0.0244(12) 0.0448(14) 0.0294(13) 0.0099(11) -0.0004(10) -0.0023(10)
C13 0.0443(14) 0.0303(13) 0.0395(14) 0.0015(11) 0.0062(11) 0.0028(11)
C22 0.0356(13) 0.0364(14) 0.0304(13) 0.0076(10) 0.0076(10) 0.0009(10)
C14 0.0271(12) 0.0340(13) 0.0327(13) 0.0082(10) 0.0090(10) 0.0016(10)
C4 0.0264(12) 0.0336(13) 0.0468(15) 0.0013(11) 0.0122(11) 0.0052(10)
B2 0.0252(13) 0.0239(13) 0.0240(13) -0.0007(10) 0.0049(10) 0.0038(10)
C24 0.0462(14) 0.0422(14) 0.0211(12) -0.0033(10) -0.0025(10) 0.0014(12)
C3 0.0217(11) 0.0370(14) 0.0502(16) 0.0142(12) 0.0046(11) 0.0007(10)
C26 0.0480(15) 0.0415(15) 0.0283(13) 0.0074(11) -0.0001(11) 0.0006(12)
C25 0.0462(15) 0.0380(14) 0.0236(12) -0.0024(10) -0.0085(10) -0.0062(11)
C28 0.0476(16) 0.069(2) 0.0386(16) 0.0121(14) -0.0143(13) -0.0044(14)
C27 0.070(2) 0.0611(19) 0.0259(14) -0.0049(12) 0.0066(13) 0.0022(15)
C29 0.081(2) 0.0437(16) 0.0413(16) -0.0090(13) -0.0090(15) -0.0172(15)

_geom_special_details            
;
 All esds (except the esd in the dihedral angle between two l.s. planes)
 are estimated using the full covariance matrix.  The cell esds are taken
 into account individually in the estimation of esds in distances, angles
 and torsion angles; correlations between esds in cell parameters are only
 used when they are defined by crystal symmetry.  An approximate (isotropic)
 treatment of cell esds is used for estimating esds involving l.s. planes.
;

loop_
_geom_bond_atom_site_label_1
_geom_bond_atom_site_label_2
_geom_bond_distance
_geom_bond_site_symmetry_2
_geom_bond_publ_flag
O2 B2 1.385(3) . ?
O2 C25 1.459(3) . ?
O1 B2 1.396(3) . ?
O1 C24 1.460(3) . ?
N1 C5 1.348(3) . ?
N1 C1 1.348(3) . ?
N1 B1 1.653(3) . ?
C19 C18 1.381(3) . ?
C19 C20 1.408(3) . ?
C19 H19 0.9500 . ?
C15 C20 1.420(3) . ?
C15 C16 1.424(3) . ?
C15 B1 1.644(3) . ?
C6 C11 1.427(3) . ?
C6 C7 1.430(3) . ?
C6 B1 1.665(3) . ?
C20 C23 1.515(3) . ?
C17 C18 1.390(3) . ?
C17 C16 1.397(3) . ?
C17 H17 0.9500 . ?
C18 C22 1.510(3) . ?
C16 C21 1.514(3) . ?
C10 C9 1.377(3) . ?
C10 C11 1.396(3) . ?
C10 H10 0.9500 . ?
C1 C2 1.375(3) . ?
C1 H1 0.9500 . ?
C8 C9 1.380(3) . ?
C8 C7 1.392(3) . ?
C8 H8 0.9500 . ?
C9 C13 1.511(3) . ?
C11 C14 1.518(3) . ?
C21 H21 0.9800 . ?
C21 H21A 0.9800 . ?
C21 H21B 0.9800 . ?
C7 C12 1.512(3) . ?
C12 H12 0.9800 . ?
C12 H12A 0.9800 . ?
C12 H12B 0.9800 . ?
C23 H23 0.9800 . ?
C23 H23A 0.9800 . ?
C23 H23B 0.9800 . ?
C5 C4 1.381(3) . ?
C5 H5 0.9500 . ?
B1 B2 1.717(3) . ?
C2 C3 1.378(3) . ?
C2 H2 0.9500 . ?
C13 H13 0.9800 . ?
C13 H13A 0.9800 . ?
C13 H13B 0.9800 . ?
C22 H22 0.9800 . ?
C22 H22A 0.9800 . ?
C22 H22B 0.9800 . ?
C14 H14 0.9800 . ?
C14 H14A 0.9800 . ?
C14 H14B 0.9800 . ?
C4 C3 1.377(3) . ?
C4 H4 0.9500 . ?
C24 C27 1.507(3) . ?
C24 C26 1.525(3) . ?
C24 C25 1.548(4) . ?
C3 H3 0.9500 . ?
C26 H26 0.9800 . ?
C26 H26A 0.9800 . ?
C26 H26B 0.9800 . ?
C25 C28 1.519(4) . ?
C25 C29 1.524(4) . ?
C28 H28 0.9800 . ?
C28 H28A 0.9800 . ?
C28 H28B 0.9800 . ?
C27 H27 0.9800 . ?
C27 H27A 0.9800 . ?
C27 H27B 0.9800 . ?
C29 H29 0.9800 . ?
C29 H29A 0.9800 . ?
C29 H29B 0.9800 . ?

loop_
_geom_angle_atom_site_label_1
_geom_angle_atom_site_label_2
_geom_angle_atom_site_label_3
_geom_angle
_geom_angle_site_symmetry_1
_geom_angle_site_symmetry_3
_geom_angle_publ_flag
B2 O2 C25 108.86(17) . . ?
B2 O1 C24 107.47(17) . . ?
C5 N1 C1 117.86(18) . . ?
C5 N1 B1 123.11(17) . . ?
C1 N1 B1 118.89(17) . . ?
C18 C19 C20 122.6(2) . . ?
C18 C19 H19 118.7 . . ?
C20 C19 H19 118.7 . . ?
C20 C15 C16 115.55(18) . . ?
C20 C15 B1 125.34(18) . . ?
C16 C15 B1 118.96(18) . . ?
C11 C6 C7 114.93(18) . . ?
C11 C6 B1 125.34(17) . . ?
C7 C6 B1 118.98(17) . . ?
C19 C20 C15 121.04(19) . . ?
C19 C20 C23 114.94(18) . . ?
C15 C20 C23 124.02(18) . . ?
C18 C17 C16 122.5(2) . . ?
C18 C17 H17 118.8 . . ?
C16 C17 H17 118.8 . . ?
C19 C18 C17 116.77(19) . . ?
C19 C18 C22 122.6(2) . . ?
C17 C18 C22 120.6(2) . . ?
C17 C16 C15 121.36(19) . . ?
C17 C16 C21 115.40(19) . . ?
C15 C16 C21 123.24(18) . . ?
C9 C10 C11 122.7(2) . . ?
C9 C10 H10 118.6 . . ?
C11 C10 H10 118.6 . . ?
N1 C1 C2 122.7(2) . . ?
N1 C1 H1 118.7 . . ?
C2 C1 H1 118.7 . . ?
C9 C8 C7 122.60(19) . . ?
C9 C8 H8 118.7 . . ?
C7 C8 H8 118.7 . . ?
C10 C9 C8 117.0(2) . . ?
C10 C9 C13 122.2(2) . . ?
C8 C9 C13 120.85(19) . . ?
C10 C11 C6 121.15(18) . . ?
C10 C11 C14 115.42(18) . . ?
C6 C11 C14 123.35(19) . . ?
C16 C21 H21 109.5 . . ?
C16 C21 H21A 109.5 . . ?
H21 C21 H21A 109.5 . . ?
C16 C21 H21B 109.5 . . ?
H21 C21 H21B 109.5 . . ?
H21A C21 H21B 109.5 . . ?
C8 C7 C6 121.36(19) . . ?
C8 C7 C12 115.49(18) . . ?
C6 C7 C12 123.14(19) . . ?
C7 C12 H12 109.5 . . ?
C7 C12 H12A 109.5 . . ?
H12 C12 H12A 109.5 . . ?
C7 C12 H12B 109.5 . . ?
H12 C12 H12B 109.5 . . ?
H12A C12 H12B 109.5 . . ?
C20 C23 H23 109.5 . . ?
C20 C23 H23A 109.5 . . ?
H23 C23 H23A 109.5 . . ?
C20 C23 H23B 109.5 . . ?
H23 C23 H23B 109.5 . . ?
H23A C23 H23B 109.5 . . ?
N1 C5 C4 122.0(2) . . ?
N1 C5 H5 119.0 . . ?
C4 C5 H5 119.0 . . ?
C15 B1 N1 100.77(15) . . ?
C15 B1 C6 119.62(17) . . ?
N1 B1 C6 112.34(16) . . ?
C15 B1 B2 119.02(17) . . ?
N1 B1 B2 111.34(16) . . ?
C6 B1 B2 94.31(16) . . ?
C1 C2 C3 119.1(2) . . ?
C1 C2 H2 120.5 . . ?
C3 C2 H2 120.5 . . ?
C9 C13 H13 109.5 . . ?
C9 C13 H13A 109.5 . . ?
H13 C13 H13A 109.5 . . ?
C9 C13 H13B 109.5 . . ?
H13 C13 H13B 109.5 . . ?
H13A C13 H13B 109.5 . . ?
C18 C22 H22 109.5 . . ?
C18 C22 H22A 109.5 . . ?
H22 C22 H22A 109.5 . . ?
C18 C22 H22B 109.5 . . ?
H22 C22 H22B 109.5 . . ?
H22A C22 H22B 109.5 . . ?
C11 C14 H14 109.5 . . ?
C11 C14 H14A 109.5 . . ?
H14 C14 H14A 109.5 . . ?
C11 C14 H14B 109.5 . . ?
H14 C14 H14B 109.5 . . ?
H14A C14 H14B 109.5 . . ?
C3 C4 C5 119.5(2) . . ?
C3 C4 H4 120.2 . . ?
C5 C4 H4 120.2 . . ?
O2 B2 O1 110.05(19) . . ?
O2 B2 B1 124.81(18) . . ?
O1 B2 B1 123.83(19) . . ?
O1 C24 C27 109.0(2) . . ?
O1 C24 C26 106.62(19) . . ?
C27 C24 C26 109.6(2) . . ?
O1 C24 C25 101.94(18) . . ?
C27 C24 C25 116.1(2) . . ?
C26 C24 C25 112.8(2) . . ?
C4 C3 C2 118.8(2) . . ?
C4 C3 H3 120.6 . . ?
C2 C3 H3 120.6 . . ?
C24 C26 H26 109.5 . . ?
C24 C26 H26A 109.5 . . ?
H26 C26 H26A 109.5 . . ?
C24 C26 H26B 109.5 . . ?
H26 C26 H26B 109.5 . . ?
H26A C26 H26B 109.5 . . ?
O2 C25 C28 107.9(2) . . ?
O2 C25 C29 106.5(2) . . ?
C28 C25 C29 110.6(2) . . ?
O2 C25 C24 102.37(17) . . ?
C28 C25 C24 115.9(2) . . ?
C29 C25 C24 112.8(2) . . ?
C25 C28 H28 109.5 . . ?
C25 C28 H28A 109.5 . . ?
H28 C28 H28A 109.5 . . ?
C25 C28 H28B 109.5 . . ?
H28 C28 H28B 109.5 . . ?
H28A C28 H28B 109.5 . . ?
C24 C27 H27 109.5 . . ?
C24 C27 H27A 109.5 . . ?
H27 C27 H27A 109.5 . . ?
C24 C27 H27B 109.5 . . ?
H27 C27 H27B 109.5 . . ?
H27A C27 H27B 109.5 . . ?
C25 C29 H29 109.5 . . ?
C25 C29 H29A 109.5 . . ?
H29 C29 H29A 109.5 . . ?
C25 C29 H29B 109.5 . . ?
H29 C29 H29B 109.5 . . ?
H29A C29 H29B 109.5 . . ?

loop_
_geom_torsion_atom_site_label_1
_geom_torsion_atom_site_label_2
_geom_torsion_atom_site_label_3
_geom_torsion_atom_site_label_4
_geom_torsion
_geom_torsion_site_symmetry_1
_geom_torsion_site_symmetry_2
_geom_torsion_site_symmetry_3
_geom_torsion_site_symmetry_4
_geom_torsion_publ_flag
C18 C19 C20 C15 1.4(3) . . . . ?
C18 C19 C20 C23 -177.99(19) . . . . ?
C16 C15 C20 C19 -4.3(3) . . . . ?
B1 C15 C20 C19 -179.89(18) . . . . ?
C16 C15 C20 C23 174.99(18) . . . . ?
B1 C15 C20 C23 -0.6(3) . . . . ?
C20 C19 C18 C17 2.7(3) . . . . ?
C20 C19 C18 C22 -176.75(19) . . . . ?
C16 C17 C18 C19 -3.7(3) . . . . ?
C16 C17 C18 C22 175.74(19) . . . . ?
C18 C17 C16 C15 0.7(3) . . . . ?
C18 C17 C16 C21 -179.59(19) . . . . ?
C20 C15 C16 C17 3.4(3) . . . . ?
B1 C15 C16 C17 179.21(18) . . . . ?
C20 C15 C16 C21 -176.38(19) . . . . ?
B1 C15 C16 C21 -0.5(3) . . . . ?
C5 N1 C1 C2 0.2(3) . . . . ?
B1 N1 C1 C2 176.08(19) . . . . ?
C11 C10 C9 C8 -2.0(3) . . . . ?
C11 C10 C9 C13 178.6(2) . . . . ?
C7 C8 C9 C10 1.7(3) . . . . ?
C7 C8 C9 C13 -178.8(2) . . . . ?
C9 C10 C11 C6 -1.5(3) . . . . ?
C9 C10 C11 C14 175.5(2) . . . . ?
C7 C6 C11 C10 4.9(3) . . . . ?
B1 C6 C11 C10 174.86(19) . . . . ?
C7 C6 C11 C14 -171.83(19) . . . . ?
B1 C6 C11 C14 -1.9(3) . . . . ?
C9 C8 C7 C6 2.0(3) . . . . ?
C9 C8 C7 C12 -177.1(2) . . . . ?
C11 C6 C7 C8 -5.2(3) . . . . ?
B1 C6 C7 C8 -175.81(19) . . . . ?
C11 C6 C7 C12 173.81(19) . . . . ?
B1 C6 C7 C12 3.2(3) . . . . ?
C1 N1 C5 C4 0.4(3) . . . . ?
B1 N1 C5 C4 -175.3(2) . . . . ?
C20 C15 B1 N1 93.7(2) . . . . ?
C16 C15 B1 N1 -81.8(2) . . . . ?
C20 C15 B1 C6 -29.9(3) . . . . ?
C16 C15 B1 C6 154.64(18) . . . . ?
C20 C15 B1 B2 -144.4(2) . . . . ?
C16 C15 B1 B2 40.2(3) . . . . ?
C5 N1 B1 C15 119.6(2) . . . . ?
C1 N1 B1 C15 -56.0(2) . . . . ?
C5 N1 B1 C6 -111.9(2) . . . . ?
C1 N1 B1 C6 72.4(2) . . . . ?
C5 N1 B1 B2 -7.6(3) . . . . ?
C1 N1 B1 B2 176.78(18) . . . . ?
C11 C6 B1 C15 143.4(2) . . . . ?
C7 C6 B1 C15 -47.1(3) . . . . ?
C11 C6 B1 N1 25.6(3) . . . . ?
C7 C6 B1 N1 -164.84(17) . . . . ?
C11 C6 B1 B2 -89.6(2) . . . . ?
C7 C6 B1 B2 80.0(2) . . . . ?
N1 C1 C2 C3 -0.7(3) . . . . ?
N1 C5 C4 C3 -0.6(4) . . . . ?
C25 O2 B2 O1 3.4(2) . . . . ?
C25 O2 B2 B1 170.7(2) . . . . ?
C24 O1 B2 O2 16.8(2) . . . . ?
C24 O1 B2 B1 -150.6(2) . . . . ?
C15 B1 B2 O2 39.1(3) . . . . ?
N1 B1 B2 O2 155.57(19) . . . . ?
C6 B1 B2 O2 -88.4(2) . . . . ?
C15 B1 B2 O1 -155.33(19) . . . . ?
N1 B1 B2 O1 -38.8(3) . . . . ?
C6 B1 B2 O1 77.2(2) . . . . ?
B2 O1 C24 C27 -151.6(2) . . . . ?
B2 O1 C24 C26 90.2(2) . . . . ?
B2 O1 C24 C25 -28.3(2) . . . . ?
C5 C4 C3 C2 0.0(3) . . . . ?
C1 C2 C3 C4 0.6(3) . . . . ?
B2 O2 C25 C28 -143.2(2) . . . . ?
B2 O2 C25 C29 98.1(2) . . . . ?
B2 O2 C25 C24 -20.5(2) . . . . ?
O1 C24 C25 O2 29.1(2) . . . . ?
C27 C24 C25 O2 147.4(2) . . . . ?
C26 C24 C25 O2 -84.9(2) . . . . ?
O1 C24 C25 C28 146.2(2) . . . . ?
C27 C24 C25 C28 -95.4(3) . . . . ?
C26 C24 C25 C28 32.2(3) . . . . ?
O1 C24 C25 C29 -85.0(2) . . . . ?
C27 C24 C25 C29 33.4(3) . . . . ?
C26 C24 C25 C29 161.1(2) . . . . ?

_refine_diff_density_max         0.243
_refine_diff_density_min         -0.310
_refine_diff_density_rms         0.063

_shelx_res_file                  
;

    04008.res created by SHELXL-2014/7

TITL
REM  Yadorkari-X generated
CELL 0.71075 8.7230 23.7731 13.2638 90.0000 99.4991 90.0000
ZERR 4.0 0.0016 0.0043 0.0025 0.0000 0.0031 0.0000
LATT 1
SYMM 1/2-X, 1/2+Y, 1/2-Z
REM  SPGR P21/n monoclinic
SFAC C H B N O
UNIT 116 156 8 4 8
SIZE 0.20 0.20 0.03
TEMP -180.0
L.S. 10
FMAP 2
PLAN -50
ACTA
CONF
LIST 4
WPDB -1
BOND $H
MERG 2
OMIT -10.000000 50.000000

WGHT    0.085400    0.528500
FVAR       6.45747
O2    5    0.246525    0.116610    0.590386    11.00000    0.03023    0.03340 =
         0.02433    0.00062   -0.00300   -0.00264
O1    5    0.477194    0.132226    0.535837    11.00000    0.03448    0.03598 =
         0.02108   -0.00082    0.00215    0.00453
N1    4    0.673606    0.129195    0.765773    11.00000    0.02240    0.02372 =
         0.02408    0.00220    0.00496   -0.00132
C19   1    0.360323    0.113839    1.014084    11.00000    0.02574    0.03141 =
         0.02097    0.00091    0.00347    0.00372
AFIX  43
H19   2    0.351701    0.133455    1.075297    11.00000   -1.20000
AFIX   0
C15   1    0.426001    0.116231    0.840562    11.00000    0.01653    0.02351 =
         0.02215    0.00217   -0.00221    0.00180
C6    1    0.459536    0.214709    0.722234    11.00000    0.02269    0.02536 =
         0.01719   -0.00186    0.00193    0.00054
C20   1    0.414096    0.143181    0.934533    11.00000    0.02040    0.02543 =
         0.02230    0.00126    0.00274    0.00222
C17   1    0.340420    0.030032    0.917544    11.00000    0.02073    0.02607 =
         0.02957    0.00288    0.00032    0.00182
AFIX  43
H17   2    0.319391   -0.009151    0.911827    11.00000   -1.20000
AFIX   0
C18   1    0.319641    0.057682    1.006607    11.00000    0.02112    0.02948 =
         0.02676    0.00600    0.00433    0.00210
C16   1    0.391070    0.057680    0.836088    11.00000    0.01820    0.02611 =
         0.02517    0.00087    0.00032    0.00238
C10   1    0.526982    0.308020    0.662565    11.00000    0.02764    0.02842 =
         0.02168    0.00309    0.00305   -0.00313
AFIX  43
H10   2    0.601835    0.331682    0.639482    11.00000   -1.20000
AFIX   0
C1    1    0.758723    0.143653    0.856326    11.00000    0.02472    0.03296 =
         0.02410    0.00235    0.00170   -0.00403
AFIX  43
H1    2    0.710898    0.165253    0.902795    11.00000   -1.20000
AFIX   0
C8    1    0.277209    0.294430    0.703087    11.00000    0.02475    0.02812 =
         0.02545   -0.00216    0.00207    0.00618
AFIX  43
H8    2    0.177137    0.308608    0.708682    11.00000   -1.20000
AFIX   0
C9    1    0.384719    0.330498    0.672496    11.00000    0.03284    0.02648 =
         0.02146    0.00072    0.00100    0.00266
C11   1    0.565791    0.251896    0.685009    11.00000    0.02337    0.02939 =
         0.01836    0.00082    0.00236    0.00033
C21   1    0.406216    0.021120    0.744777    11.00000    0.03400    0.02387 =
         0.03031   -0.00103    0.00571    0.00008
AFIX 137
H21   2    0.408744   -0.018547    0.765098    11.00000   -1.50000
H21A  2    0.502511    0.030600    0.719606    11.00000   -1.50000
H21B  2    0.317194    0.027642    0.690527    11.00000   -1.50000
AFIX   0
C7    1    0.309614    0.238109    0.726060    11.00000    0.02525    0.02832 =
         0.02035   -0.00114    0.00264   -0.00018
C12   1    0.175759    0.204047    0.753193    11.00000    0.02160    0.03509 =
         0.03589    0.00333    0.00793    0.00278
AFIX 137
H12   2    0.183050    0.202689    0.827678    11.00000   -1.50000
H12A  2    0.180238    0.165742    0.726532    11.00000   -1.50000
H12B  2    0.077252    0.221640    0.722951    11.00000   -1.50000
AFIX   0
C23   1    0.458255    0.203953    0.958239    11.00000    0.03183    0.02710 =
         0.02397   -0.00302    0.00579   -0.00372
AFIX 137
H23   2    0.364490    0.225845    0.962911    11.00000   -1.50000
H23A  2    0.509188    0.219332    0.903702    11.00000   -1.50000
H23B  2    0.529655    0.206000    1.023440    11.00000   -1.50000
AFIX   0
C5    1    0.743158    0.098406    0.700922    11.00000    0.02688    0.03015 =
         0.02876   -0.00007    0.00582    0.00254
AFIX  43
H5    2    0.685127    0.088070    0.636573    11.00000   -1.20000
AFIX   0
B1    3    0.487266    0.146082    0.742702    11.00000    0.01753    0.02672 =
         0.02264   -0.00013    0.00464    0.00016
C2    1    0.911978    0.128408    0.884179    11.00000    0.02438    0.04484 =
         0.02936    0.00991   -0.00043   -0.00232
AFIX  43
H2    2    0.968842    0.139690    0.948322    11.00000   -1.20000
AFIX   0
C13   1    0.345638    0.391631    0.650228    11.00000    0.04426    0.03032 =
         0.03949    0.00154    0.00623    0.00281
AFIX 137
H13   2    0.428676    0.409240    0.619720    11.00000   -1.50000
H13A  2    0.335534    0.411024    0.714001    11.00000   -1.50000
H13B  2    0.247352    0.394286    0.602519    11.00000   -1.50000
AFIX   0
C22   1    0.254126    0.026979    1.089690    11.00000    0.03556    0.03640 =
         0.03040    0.00761    0.00755    0.00089
AFIX 137
H22   2    0.272153    0.049296    1.152658    11.00000   -1.50000
H22A  2    0.305519   -0.009615    1.102054    11.00000   -1.50000
H22B  2    0.142201    0.021335    1.068262    11.00000   -1.50000
AFIX   0
C14   1    0.722864    0.233379    0.661918    11.00000    0.02707    0.03400 =
         0.03270    0.00823    0.00901    0.00157
AFIX 137
H14   2    0.772188    0.264797    0.631711    11.00000   -1.50000
H14A  2    0.708769    0.201816    0.613750    11.00000   -1.50000
H14B  2    0.789059    0.221568    0.725382    11.00000   -1.50000
AFIX   0
C4    1    0.896160    0.081426    0.725133    11.00000    0.02636    0.03359 =
         0.04682    0.00131    0.01218    0.00522
AFIX  43
H4    2    0.941973    0.059453    0.678183    11.00000   -1.20000
AFIX   0
B2    3    0.403394    0.127195    0.621090    11.00000    0.02517    0.02391 =
         0.02396   -0.00070    0.00494    0.00384
C24   1    0.356725    0.141355    0.446944    11.00000    0.04615    0.04225 =
         0.02115   -0.00331   -0.00247    0.00144
C3    1    0.981896    0.096551    0.817783    11.00000    0.02174    0.03703 =
         0.05023    0.01422    0.00457    0.00069
AFIX  43
H3    2    1.087336    0.085231    0.835608    11.00000   -1.20000
AFIX   0
C26   1    0.334013    0.204831    0.436452    11.00000    0.04795    0.04148 =
         0.02828    0.00740   -0.00011    0.00057
AFIX 137
H26   2    0.297787    0.219577    0.497393    11.00000   -1.50000
H26A  2    0.256680    0.213041    0.375845    11.00000   -1.50000
H26B  2    0.432981    0.222657    0.429379    11.00000   -1.50000
AFIX   0
C25   1    0.215417    0.111090    0.479296    11.00000    0.04622    0.03798 =
         0.02359   -0.00236   -0.00848   -0.00622
C28   1    0.057714    0.137253    0.441077    11.00000    0.04758    0.06929 =
         0.03858    0.01209   -0.01426   -0.00438
AFIX 137
H28   2   -0.023695    0.114508    0.464004    11.00000   -1.50000
H28A  2    0.040195    0.138652    0.366213    11.00000   -1.50000
H28B  2    0.054870    0.175482    0.468351    11.00000   -1.50000
AFIX   0
C27   1    0.412182    0.118521    0.353224    11.00000    0.07012    0.06107 =
         0.02589   -0.00491    0.00660    0.00223
AFIX 137
H27   2    0.502957    0.139990    0.340459    11.00000   -1.50000
H27A  2    0.328860    0.121873    0.294160    11.00000   -1.50000
H27B  2    0.440780    0.078856    0.364126    11.00000   -1.50000
AFIX   0
C29   1    0.212691    0.048265    0.456328    11.00000    0.08115    0.04371 =
         0.04127   -0.00902   -0.00896   -0.01715
AFIX 137
H29   2    0.316931    0.032559    0.477388    11.00000   -1.50000
H29A  2    0.179868    0.042289    0.382829    11.00000   -1.50000
H29B  2    0.139521    0.029538    0.493994    11.00000   -1.50000

AFIX   0
HKLF 4 1 1 0 0 0 1 0 0 0 1

REM
REM R1 =  0.0652 for    3823 Fo > 4sig(Fo)  and  0.0811 for all    4741 data
REM    317 parameters refined using      0 restraints

END

WGHT      0.0751      0.6971

REM Highest difference peak  0.243,  deepest hole -0.310,  1-sigma level  0.063
Q1    1   0.1006  0.2379  0.7962  11.00000  0.05    0.24
Q2    1   0.2165  0.1527  0.7790  11.00000  0.05    0.20
Q3    1   0.1058  0.1207  0.3405  11.00000  0.05    0.19
Q4    1   0.3540  0.2602  0.5653  11.00000  0.05    0.19
Q5    1   0.6469  0.3121  0.7460  11.00000  0.05    0.18
Q6    1   0.3253  0.3961  0.5342  11.00000  0.05    0.18
Q7    1   0.2900 -0.0279  0.9138  11.00000  0.05    0.18
Q8    1   0.0482  0.0950  0.3199  11.00000  0.05    0.18
Q9    1   0.4509  0.1400  0.7837  11.00000  0.05    0.17
Q10   1   0.2757  0.3036  0.5770  11.00000  0.05    0.17
Q11   1   0.4760  0.1163  0.6825  11.00000  0.05    0.17
Q12   1   0.0905  0.2221  0.3556  11.00000  0.05    0.17
Q13   1   1.1411  0.0595  0.6994  11.00000  0.05    0.17
Q14   1   0.3990 -0.0278  0.9283  11.00000  0.05    0.16
Q15   1   0.5993  0.1014  0.4945  11.00000  0.05    0.16
Q16   1   0.1881  0.3822  0.5150  11.00000  0.05    0.16
Q17   1   0.7832  0.2076  0.4589  11.00000  0.05    0.16
Q18   1   0.3670 -0.0700  0.9213  11.00000  0.05    0.16
Q19   1   0.5474  0.2401  0.6973  11.00000  0.05    0.16
Q20   1   0.2200 -0.0110  1.1914  11.00000  0.05    0.16
Q21   1   0.7134  0.1263  0.4898  11.00000  0.05    0.16
Q22   1   1.1556  0.1050  0.8566  11.00000  0.05    0.16
Q23   1   0.6687  0.1633  1.0518  11.00000  0.05    0.16
Q24   1   0.1983  0.0151  1.2241  11.00000  0.05    0.16
Q25   1   0.0838  0.1797  0.3780  11.00000  0.05    0.16
Q26   1   0.7250  0.1994  0.3786  11.00000  0.05    0.16
Q27   1   0.0987  0.2005  0.6766  11.00000  0.05    0.16
Q28   1   1.1061  0.0616  0.7833  11.00000  0.05    0.15
Q29   1   0.5266  0.0712  0.5622  11.00000  0.05    0.15
Q30   1   0.5465  0.1924  0.5371  11.00000  0.05    0.15
Q31   1   0.3358  0.3067  0.5365  11.00000  0.05    0.15
Q32   1   0.3044  0.3108  0.5610  11.00000  0.05    0.15
Q33   1   0.6199  0.0406  0.7940  11.00000  0.05    0.15
Q34   1   0.1624  0.1069  0.7676  11.00000  0.05    0.15
Q35   1   0.3000  0.2086  0.3256  11.00000  0.05    0.15
Q36   1   0.3937  0.0412  0.4340  11.00000  0.05    0.15
Q37   1   0.2401 -0.0050  0.5416  11.00000  0.05    0.15
Q38   1   0.6115  0.1629  0.5224  11.00000  0.05    0.15
Q39   1   0.3008  0.0510  0.3242  11.00000  0.05    0.15
Q40   1   0.6805  0.2599  0.5615  11.00000  0.05    0.15
Q41   1   0.1156  0.2938  0.5931  11.00000  0.05    0.15
Q42   1   0.1467  0.3751  0.6237  11.00000  0.05    0.15
Q43   1   0.1197  0.1412  0.2866  11.00000  0.05    0.15
Q44   1   0.6132  0.0955  0.5698  11.00000  0.05    0.15
Q45   1   0.3673  0.0314  0.4222  11.00000  0.05    0.14
Q46   1   1.0430  0.0128  0.7685  11.00000  0.05    0.14
Q47   1   0.8210  0.2414  0.8035  11.00000  0.05    0.14
Q48   1   0.2920  0.0083  1.2963  11.00000  0.05    0.14
Q49   1   0.6914  0.1792  0.4741  11.00000  0.05    0.14
Q50   1   0.3977  0.2384  0.5395  11.00000  0.05    0.14
;
_shelx_res_checksum              54662
####################################################################### 
# 
# This file contains crystal structure data downloaded from the 
# Cambridge Structural Database (CSD) hosted by the Cambridge 
# Crystallographic Data Centre (CCDC).
# 
# Full information about CCDC data access policies and citation 
# guidelines are available at http://www.ccdc.cam.ac.uk/access/V1 
# 
# Audit and citation data items may have been added by the CCDC. 
# Please retain this information to preserve the provenance of 
# this file and to allow appropriate attribution of the data. 
# 
#######################################################################

data_13
_database_code_depnum_ccdc_archive 'CCDC 1583743'
_audit_update_record             
;
2017-11-03 deposited with the CCDC.
2017-12-11 downloaded from the CCDC.
;

_audit_creation_method           SHELXL-2014
_chemical_name_systematic        
;
 ?
;
_chemical_name_common            ?
_chemical_melting_point          ?
_chemical_formula_moiety         'C28 H38 B2 N2 O2'
_chemical_formula_sum            'C28 H38 B2 N2 O2'
_chemical_formula_weight         456.22

loop_
_atom_type_symbol
_atom_type_description
_atom_type_scat_dispersion_real
_atom_type_scat_dispersion_imag
_atom_type_scat_source
C C 0.0033 0.0016 'International Tables Vol C Tables 4.2.6.8 and 6.1.1.4'
H H 0.0000 0.0000 'International Tables Vol C Tables 4.2.6.8 and 6.1.1.4'
B B 0.0013 0.0007 'International Tables Vol C Tables 4.2.6.8 and 6.1.1.4'
N N 0.0061 0.0033 'International Tables Vol C Tables 4.2.6.8 and 6.1.1.4'
O O 0.0106 0.0060 'International Tables Vol C Tables 4.2.6.8 and 6.1.1.4'

_space_group_crystal_system      monoclinic
_space_group_IT_number           14
_space_group_name_H-M_alt        'P 21/n'
_space_group_name_Hall           '-P 2yn'

_shelx_space_group_comment       
;
The symmetry employed for this shelxl refinement is uniquely defined
by the following loop, which should always be used as a source of
symmetry information in preference to the above space-group names.
They are only intended as comments.
;

loop_
_space_group_symop_operation_xyz
'x, y, z'
'-x+1/2, y+1/2, -z+1/2'
'-x, -y, -z'
'x-1/2, -y-1/2, z-1/2'

_cell_length_a                   10.134(3)
_cell_length_b                   18.980(6)
_cell_length_c                   13.580(4)
_cell_angle_alpha                90
_cell_angle_beta                 96.976(6)
_cell_angle_gamma                90
_cell_volume                     2592.7(14)
_cell_formula_units_Z            4
_cell_measurement_temperature    93(2)
_cell_measurement_reflns_used    5946
_cell_measurement_theta_min      2.6061
_cell_measurement_theta_max      30.9947

_exptl_crystal_description       Prism
_exptl_crystal_colour            Colorless
_exptl_crystal_density_meas      ?
_exptl_crystal_density_method    ?
_exptl_crystal_density_diffrn    1.169
_exptl_crystal_F_000             984
_exptl_transmission_factor_min   ?
_exptl_transmission_factor_max   ?
_exptl_crystal_size_max          0.150
_exptl_crystal_size_mid          0.070
_exptl_crystal_size_min          0.030
_exptl_absorpt_coefficient_mu    0.071
_shelx_estimated_absorpt_T_min   0.989
_shelx_estimated_absorpt_T_max   0.998
_exptl_absorpt_correction_type   Multi-scan
_exptl_absorpt_correction_T_max  1.0000
_exptl_absorpt_correction_T_min  0.9021
_exptl_absorpt_process_details   'Jacobson, R. (1998) Private communication'

_exptl_special_details           
;
 ?
;

_diffrn_ambient_temperature      93(2)
_diffrn_radiation_wavelength     0.71075
_diffrn_radiation_type           MoK\a
_diffrn_radiation_source         'rotating-anode X-ray tube'
_diffrn_radiation_monochromator  Confocal
_diffrn_measurement_device_type  'Rigaku VariMax Saturn'
_diffrn_measurement_method       'omega scans'
_diffrn_detector_area_resol_mean 28.5714
_diffrn_reflns_number            17541
_diffrn_reflns_av_unetI/netI     0.0504
_diffrn_reflns_av_R_equivalents  0.0537
_diffrn_reflns_limit_h_min       -12
_diffrn_reflns_limit_h_max       11
_diffrn_reflns_limit_k_min       -22
_diffrn_reflns_limit_k_max       22
_diffrn_reflns_limit_l_min       -13
_diffrn_reflns_limit_l_max       16
_diffrn_reflns_theta_min         3.022
_diffrn_reflns_theta_max         24.999
_diffrn_reflns_theta_full        24.999
_diffrn_measured_fraction_theta_max 0.990
_diffrn_measured_fraction_theta_full 0.961
_diffrn_reflns_Laue_measured_fraction_max 0.990
_diffrn_reflns_Laue_measured_fraction_full 0.961
_diffrn_reflns_point_group_measured_fraction_max 0.990
_diffrn_reflns_point_group_measured_fraction_full 0.961
_reflns_number_total             4511
_reflns_number_gt                3507
_reflns_threshold_expression     'I > 2\s(I)'
_reflns_Friedel_coverage         0.000
_reflns_Friedel_fraction_max     .
_reflns_Friedel_fraction_full    .

_reflns_special_details          
;
 Reflections were merged by SHELXL according to the crystal
 class for the calculation of statistics and refinement.
 
 _reflns_Friedel_fraction is defined as the number of unique
 Friedel pairs measured divided by the number that would be
 possible theoretically, ignoring centric projections and
 systematic absences.
;

_computing_data_collection       'RIGAKU CrystalClear'
_computing_cell_refinement       'RIGAKU CrystalClear'
_computing_data_reduction        'RIGAKU CrystalClear'
_computing_structure_solution    SIR-97
_computing_structure_refinement  'SHELXL-2014 (Sheldrick, 2014)'
_computing_molecular_graphics    'Yadokari-XG 2009(Wakita Nemoto et al.)'
_computing_publication_material  'Yadokari-XG 2009(Wakita,Nemoto et al.)'
_refine_special_details          
;
 ?
;
_refine_ls_structure_factor_coef Fsqd
_refine_ls_matrix_type           full
_refine_ls_weighting_scheme      calc
_refine_ls_weighting_details     
'w=1/[\s^2^(Fo^2^)+(0.0764P)^2^+0.5450P] where P=(Fo^2^+2Fc^2^)/3'
_atom_sites_solution_primary     ?
_atom_sites_solution_secondary   ?
_atom_sites_solution_hydrogens   geom
_refine_ls_hydrogen_treatment    constr
_refine_ls_extinction_method     none
_refine_ls_extinction_coef       .
_refine_ls_number_reflns         4511
_refine_ls_number_parameters     317
_refine_ls_number_restraints     0
_refine_ls_R_factor_all          0.0829
_refine_ls_R_factor_gt           0.0632
_refine_ls_wR_factor_ref         0.1560
_refine_ls_wR_factor_gt          0.1424
_refine_ls_goodness_of_fit_ref   1.105
_refine_ls_restrained_S_all      1.105
_refine_ls_shift/su_max          0.000
_refine_ls_shift/su_mean         0.000

loop_
_atom_site_label
_atom_site_type_symbol
_atom_site_fract_x
_atom_site_fract_y
_atom_site_fract_z
_atom_site_U_iso_or_equiv
_atom_site_adp_type
_atom_site_occupancy
_atom_site_site_symmetry_order
_atom_site_calc_flag
_atom_site_refinement_flags_posn
_atom_site_refinement_flags_adp
_atom_site_refinement_flags_occupancy
_atom_site_disorder_assembly
_atom_site_disorder_group
O1 O 0.09700(15) 0.18589(8) 0.18785(10) 0.0226(4) Uani 1 1 d . . . . .
O2 O -0.02883(15) 0.14561(8) 0.04609(10) 0.0227(4) Uani 1 1 d . . . . .
N2 N 0.32934(17) 0.11315(10) 0.13512(13) 0.0207(4) Uani 1 1 d . . . . .
C4 C 0.4349(2) 0.13522(13) 0.08274(17) 0.0259(5) Uani 1 1 d . . . . .
H4 H 0.5078 0.1606 0.1161 0.031 Uiso 1 1 calc R U . . .
C1 C 0.2067(2) 0.08115(13) -0.02170(16) 0.0256(6) Uani 1 1 d . . . . .
H1 H 0.1294 0.0592 -0.0546 0.031 Uiso 1 1 calc R U . . .
N1 N 0.20404(18) 0.11120(10) 0.07273(12) 0.0217(4) Uani 1 1 d . . . . .
C11 C 0.4693(2) 0.11052(11) 0.30636(15) 0.0196(5) Uani 1 1 d . . . . .
C23 C -0.0007(2) -0.03267(12) 0.31745(16) 0.0238(5) Uani 1 1 d . . . . .
C12 C 0.5040(2) 0.18216(12) 0.32492(15) 0.0209(5) Uani 1 1 d . . . . .
C13 C 0.6122(2) 0.19937(12) 0.39407(15) 0.0231(5) Uani 1 1 d . . . . .
H13 H 0.6341 0.2476 0.4051 0.028 Uiso 1 1 calc R U . . .
C5 C -0.0322(2) 0.22137(12) 0.18388(16) 0.0225(5) Uani 1 1 d . . . . .
C21 C 0.1555(2) 0.06458(12) 0.34759(15) 0.0211(5) Uani 1 1 d . . . . .
C26 C 0.2000(2) 0.12855(12) 0.40851(16) 0.0243(5) Uani 1 1 d . . . . .
H26 H 0.1313 0.1415 0.4502 0.037 Uiso 1 1 calc R U . . .
H26A H 0.2144 0.1678 0.3642 0.037 Uiso 1 1 calc R U . . .
H26B H 0.2830 0.1179 0.4507 0.037 Uiso 1 1 calc R U . . .
B1 B 0.0928(3) 0.14736(14) 0.10223(18) 0.0203(6) Uani 1 1 d . . . . .
C9 C -0.2289(2) 0.21496(13) 0.04398(17) 0.0290(6) Uani 1 1 d . . . . .
H9 H -0.1861 0.2497 0.0049 0.044 Uiso 1 1 calc R U . . .
H9A H -0.2874 0.2392 0.0854 0.044 Uiso 1 1 calc R U . . .
H9B H -0.2814 0.1822 -0.0008 0.044 Uiso 1 1 calc R U . . .
C15 C 0.6553(2) 0.07883(12) 0.42970(16) 0.0245(5) Uani 1 1 d . . . . .
H15 H 0.7070 0.0432 0.4652 0.029 Uiso 1 1 calc R U . . .
C18 C 0.8035(2) 0.16919(14) 0.52389(17) 0.0314(6) Uani 1 1 d . . . . .
H18 H 0.7917 0.1474 0.5877 0.047 Uiso 1 1 calc R U . . .
H18A H 0.8058 0.2206 0.5312 0.047 Uiso 1 1 calc R U . . .
H18B H 0.8872 0.1529 0.5024 0.047 Uiso 1 1 calc R U . . .
C24 C 0.0706(2) -0.05553(12) 0.24281(16) 0.0236(5) Uani 1 1 d . . . . .
H24 H 0.0429 -0.0972 0.2075 0.028 Uiso 1 1 calc R U . . .
B2 B 0.3410(3) 0.08886(13) 0.23387(18) 0.0204(6) Uani 1 1 d . . . . .
C20 C 0.2237(2) 0.04329(12) 0.26765(15) 0.0199(5) Uani 1 1 d . . . . .
C3 C 0.4317(2) 0.12019(14) -0.01347(16) 0.0297(6) Uani 1 1 d . . . . .
H3 H 0.5036 0.1334 -0.0483 0.036 Uiso 1 1 calc R U . . .
C28 C 0.2555(2) -0.05257(13) 0.13922(17) 0.0285(6) Uani 1 1 d . . . . .
H28 H 0.2947 -0.0973 0.1640 0.043 Uiso 1 1 calc R U . . .
H28A H 0.3260 -0.0207 0.1235 0.043 Uiso 1 1 calc R U . . .
H28B H 0.1935 -0.0612 0.0793 0.043 Uiso 1 1 calc R U . . .
C6 C -0.1234(2) 0.17434(12) 0.10956(16) 0.0216(5) Uani 1 1 d . . . . .
C17 C 0.4247(2) 0.24266(12) 0.27496(17) 0.0268(5) Uani 1 1 d . . . . .
H17 H 0.4725 0.2626 0.2229 0.040 Uiso 1 1 calc R U . . .
H17A H 0.4126 0.2791 0.3242 0.040 Uiso 1 1 calc R U . . .
H17B H 0.3376 0.2254 0.2454 0.040 Uiso 1 1 calc R U . . .
C25 C 0.1817(2) -0.01946(12) 0.21765(15) 0.0212(5) Uani 1 1 d . . . . .
C22 C 0.0449(2) 0.02729(12) 0.37065(16) 0.0231(5) Uani 1 1 d . . . . .
H22 H -0.0005 0.0430 0.4238 0.028 Uiso 1 1 calc R U . . .
C16 C 0.5478(2) 0.05920(12) 0.36154(15) 0.0211(5) Uani 1 1 d . . . . .
C14 C 0.6890(2) 0.14862(13) 0.44733(15) 0.0233(5) Uani 1 1 d . . . . .
C8 C -0.0718(2) 0.22399(14) 0.28787(16) 0.0302(6) Uani 1 1 d . . . . .
H8 H -0.0720 0.1762 0.3150 0.045 Uiso 1 1 calc R U . . .
H8A H -0.1609 0.2444 0.2858 0.045 Uiso 1 1 calc R U . . .
H8B H -0.0080 0.2531 0.3301 0.045 Uiso 1 1 calc R U . . .
C2 C 0.3175(2) 0.08353(14) -0.06478(17) 0.0311(6) Uani 1 1 d . . . . .
H2 H 0.3220 0.0619 -0.1274 0.037 Uiso 1 1 calc R U . . .
C19 C 0.5169(2) -0.01830(12) 0.34779(17) 0.0274(6) Uani 1 1 d . . . . .
H19 H 0.5805 -0.0459 0.3923 0.041 Uiso 1 1 calc R U . . .
H19A H 0.5236 -0.0317 0.2789 0.041 Uiso 1 1 calc R U . . .
H19B H 0.4265 -0.0276 0.3633 0.041 Uiso 1 1 calc R U . . .
C7 C -0.0131(2) 0.29567(12) 0.14643(18) 0.0297(6) Uani 1 1 d . . . . .
H7 H 0.0576 0.3192 0.1901 0.045 Uiso 1 1 calc R U . . .
H7A H -0.0962 0.3222 0.1462 0.045 Uiso 1 1 calc R U . . .
H7B H 0.0115 0.2936 0.0789 0.045 Uiso 1 1 calc R U . . .
C10 C -0.1829(2) 0.11210(12) 0.15847(17) 0.0266(5) Uani 1 1 d . . . . .
H10 H -0.2270 0.0808 0.1073 0.040 Uiso 1 1 calc R U . . .
H10A H -0.2479 0.1290 0.2008 0.040 Uiso 1 1 calc R U . . .
H10B H -0.1122 0.0862 0.1989 0.040 Uiso 1 1 calc R U . . .
C27 C -0.1247(2) -0.07059(15) 0.33918(19) 0.0352(6) Uani 1 1 d . . . . .
H27 H -0.2017 -0.0516 0.2969 0.053 Uiso 1 1 calc R U . . .
H27A H -0.1370 -0.0638 0.4090 0.053 Uiso 1 1 calc R U . . .
H27B H -0.1159 -0.1210 0.3258 0.053 Uiso 1 1 calc R U . . .

loop_
_atom_site_aniso_label
_atom_site_aniso_U_11
_atom_site_aniso_U_22
_atom_site_aniso_U_33
_atom_site_aniso_U_23
_atom_site_aniso_U_13
_atom_site_aniso_U_12
O1 0.0210(8) 0.0237(9) 0.0227(8) -0.0024(6) 0.0019(6) 0.0009(7)
O2 0.0201(8) 0.0264(9) 0.0212(8) -0.0034(6) 0.0012(7) 0.0014(7)
N2 0.0156(10) 0.0260(11) 0.0201(10) -0.0001(8) 0.0003(7) -0.0008(8)
C4 0.0184(12) 0.0299(14) 0.0295(13) 0.0019(10) 0.0035(10) -0.0013(10)
C1 0.0245(13) 0.0300(14) 0.0212(12) -0.0057(10) -0.0015(10) 0.0022(10)
N1 0.0175(10) 0.0280(11) 0.0185(10) -0.0029(8) -0.0025(8) -0.0007(8)
C11 0.0224(12) 0.0199(12) 0.0171(11) 0.0016(9) 0.0050(9) 0.0020(9)
C23 0.0225(12) 0.0220(13) 0.0259(12) 0.0076(10) -0.0015(10) -0.0015(10)
C12 0.0225(12) 0.0220(12) 0.0185(11) 0.0005(9) 0.0034(9) -0.0011(9)
C13 0.0262(13) 0.0232(13) 0.0204(12) -0.0025(9) 0.0043(10) -0.0029(10)
C5 0.0213(12) 0.0205(12) 0.0263(12) 0.0007(9) 0.0058(9) 0.0021(9)
C21 0.0248(12) 0.0199(12) 0.0178(11) 0.0041(9) 0.0000(9) 0.0018(9)
C26 0.0294(13) 0.0233(13) 0.0207(12) -0.0013(9) 0.0043(10) -0.0020(10)
B1 0.0205(14) 0.0213(14) 0.0190(13) 0.0021(10) 0.0024(10) -0.0025(10)
C9 0.0250(13) 0.0296(14) 0.0317(13) 0.0006(10) 0.0004(10) 0.0025(11)
C15 0.0241(13) 0.0283(14) 0.0204(12) 0.0023(10) -0.0004(10) 0.0053(10)
C18 0.0270(14) 0.0366(15) 0.0288(13) -0.0054(11) -0.0043(11) -0.0007(11)
C24 0.0257(13) 0.0192(12) 0.0247(12) 0.0006(9) -0.0019(10) -0.0025(10)
B2 0.0220(14) 0.0176(13) 0.0219(14) -0.0018(10) 0.0031(10) 0.0035(11)
C20 0.0207(12) 0.0193(12) 0.0190(11) 0.0012(9) -0.0001(9) 0.0012(9)
C3 0.0272(13) 0.0395(16) 0.0234(13) 0.0052(11) 0.0080(10) 0.0003(11)
C28 0.0299(14) 0.0244(13) 0.0313(13) -0.0055(10) 0.0042(11) -0.0004(11)
C6 0.0191(12) 0.0217(12) 0.0244(12) -0.0002(9) 0.0045(9) 0.0006(9)
C17 0.0275(13) 0.0213(13) 0.0304(13) 0.0013(10) -0.0016(10) -0.0028(10)
C25 0.0225(12) 0.0197(12) 0.0210(12) 0.0003(9) 0.0005(9) -0.0003(9)
C22 0.0245(12) 0.0258(13) 0.0193(12) 0.0029(9) 0.0043(9) -0.0010(10)
C16 0.0233(12) 0.0190(12) 0.0219(12) 0.0019(9) 0.0060(9) 0.0012(9)
C14 0.0224(12) 0.0300(14) 0.0175(11) -0.0028(9) 0.0026(9) -0.0005(10)
C8 0.0304(14) 0.0330(15) 0.0281(13) -0.0033(11) 0.0075(10) 0.0024(11)
C2 0.0317(14) 0.0427(16) 0.0193(12) -0.0050(11) 0.0047(10) 0.0020(12)
C19 0.0255(13) 0.0231(13) 0.0328(14) 0.0014(10) -0.0002(10) 0.0017(10)
C7 0.0332(14) 0.0210(13) 0.0352(14) 0.0011(10) 0.0051(11) -0.0012(10)
C10 0.0248(13) 0.0227(13) 0.0323(13) 0.0025(10) 0.0032(10) -0.0026(10)
C27 0.0317(15) 0.0402(16) 0.0337(15) 0.0028(11) 0.0043(11) -0.0126(12)

_geom_special_details            
;
 All esds (except the esd in the dihedral angle between two l.s. planes)
 are estimated using the full covariance matrix.  The cell esds are taken
 into account individually in the estimation of esds in distances, angles
 and torsion angles; correlations between esds in cell parameters are only
 used when they are defined by crystal symmetry.  An approximate (isotropic)
 treatment of cell esds is used for estimating esds involving l.s. planes.
;

loop_
_geom_bond_atom_site_label_1
_geom_bond_atom_site_label_2
_geom_bond_distance
_geom_bond_site_symmetry_2
_geom_bond_publ_flag
O1 B1 1.370(3) . ?
O1 C5 1.467(3) . ?
O2 B1 1.369(3) . ?
O2 C6 1.469(3) . ?
N2 B2 1.410(3) . ?
N2 C4 1.418(3) . ?
N2 N1 1.439(2) . ?
C4 C3 1.334(3) . ?
C4 H4 0.9500 . ?
C1 C2 1.328(3) . ?
C1 N1 1.407(3) . ?
C1 H1 0.9500 . ?
N1 B1 1.418(3) . ?
C11 C16 1.414(3) . ?
C11 C12 1.419(3) . ?
C11 B2 1.587(3) . ?
C23 C24 1.384(3) . ?
C23 C22 1.396(3) . ?
C23 C27 1.508(3) . ?
C12 C13 1.393(3) . ?
C12 C17 1.514(3) . ?
C13 C14 1.386(3) . ?
C13 H13 0.9500 . ?
C5 C8 1.515(3) . ?
C5 C7 1.519(3) . ?
C5 C6 1.563(3) . ?
C21 C22 1.393(3) . ?
C21 C20 1.415(3) . ?
C21 C26 1.507(3) . ?
C26 H26 0.9800 . ?
C26 H26A 0.9800 . ?
C26 H26B 0.9800 . ?
C9 C6 1.517(3) . ?
C9 H9 0.9800 . ?
C9 H9A 0.9800 . ?
C9 H9B 0.9800 . ?
C15 C14 1.382(3) . ?
C15 C16 1.392(3) . ?
C15 H15 0.9500 . ?
C18 C14 1.512(3) . ?
C18 H18 0.9800 . ?
C18 H18A 0.9800 . ?
C18 H18B 0.9800 . ?
C24 C25 1.395(3) . ?
C24 H24 0.9500 . ?
B2 C20 1.582(3) . ?
C20 C25 1.411(3) . ?
C3 C2 1.453(3) . ?
C3 H3 0.9500 . ?
C28 C25 1.510(3) . ?
C28 H28 0.9800 . ?
C28 H28A 0.9800 . ?
C28 H28B 0.9800 . ?
C6 C10 1.516(3) . ?
C17 H17 0.9800 . ?
C17 H17A 0.9800 . ?
C17 H17B 0.9800 . ?
C22 H22 0.9500 . ?
C16 C19 1.511(3) . ?
C8 H8 0.9800 . ?
C8 H8A 0.9800 . ?
C8 H8B 0.9800 . ?
C2 H2 0.9500 . ?
C19 H19 0.9800 . ?
C19 H19A 0.9800 . ?
C19 H19B 0.9800 . ?
C7 H7 0.9800 . ?
C7 H7A 0.9800 . ?
C7 H7B 0.9800 . ?
C10 H10 0.9800 . ?
C10 H10A 0.9800 . ?
C10 H10B 0.9800 . ?
C27 H27 0.9800 . ?
C27 H27A 0.9800 . ?
C27 H27B 0.9800 . ?

loop_
_geom_angle_atom_site_label_1
_geom_angle_atom_site_label_2
_geom_angle_atom_site_label_3
_geom_angle
_geom_angle_site_symmetry_1
_geom_angle_site_symmetry_3
_geom_angle_publ_flag
B1 O1 C5 106.17(17) . . ?
B1 O2 C6 105.76(16) . . ?
B2 N2 C4 126.36(19) . . ?
B2 N2 N1 121.17(18) . . ?
C4 N2 N1 112.21(16) . . ?
C3 C4 N2 119.8(2) . . ?
C3 C4 H4 120.1 . . ?
N2 C4 H4 120.1 . . ?
C2 C1 N1 119.9(2) . . ?
C2 C1 H1 120.0 . . ?
N1 C1 H1 120.0 . . ?
C1 N1 B1 123.90(18) . . ?
C1 N1 N2 115.70(17) . . ?
B1 N1 N2 119.74(17) . . ?
C16 C11 C12 117.03(19) . . ?
C16 C11 B2 121.1(2) . . ?
C12 C11 B2 121.68(19) . . ?
C24 C23 C22 117.7(2) . . ?
C24 C23 C27 121.0(2) . . ?
C22 C23 C27 121.3(2) . . ?
C13 C12 C11 120.2(2) . . ?
C13 C12 C17 117.1(2) . . ?
C11 C12 C17 122.69(19) . . ?
C14 C13 C12 122.3(2) . . ?
C14 C13 H13 118.8 . . ?
C12 C13 H13 118.8 . . ?
O1 C5 C8 108.47(18) . . ?
O1 C5 C7 106.81(18) . . ?
C8 C5 C7 109.9(2) . . ?
O1 C5 C6 102.50(17) . . ?
C8 C5 C6 114.70(19) . . ?
C7 C5 C6 113.78(19) . . ?
C22 C21 C20 120.6(2) . . ?
C22 C21 C26 118.8(2) . . ?
C20 C21 C26 120.7(2) . . ?
C21 C26 H26 109.5 . . ?
C21 C26 H26A 109.5 . . ?
H26 C26 H26A 109.5 . . ?
C21 C26 H26B 109.5 . . ?
H26 C26 H26B 109.5 . . ?
H26A C26 H26B 109.5 . . ?
O2 B1 O1 114.7(2) . . ?
O2 B1 N1 121.6(2) . . ?
O1 B1 N1 123.7(2) . . ?
C6 C9 H9 109.5 . . ?
C6 C9 H9A 109.5 . . ?
H9 C9 H9A 109.5 . . ?
C6 C9 H9B 109.5 . . ?
H9 C9 H9B 109.5 . . ?
H9A C9 H9B 109.5 . . ?
C14 C15 C16 121.9(2) . . ?
C14 C15 H15 119.0 . . ?
C16 C15 H15 119.0 . . ?
C14 C18 H18 109.5 . . ?
C14 C18 H18A 109.5 . . ?
H18 C18 H18A 109.5 . . ?
C14 C18 H18B 109.5 . . ?
H18 C18 H18B 109.5 . . ?
H18A C18 H18B 109.5 . . ?
C23 C24 C25 122.3(2) . . ?
C23 C24 H24 118.9 . . ?
C25 C24 H24 118.9 . . ?
N2 B2 C20 118.41(19) . . ?
N2 B2 C11 118.2(2) . . ?
C20 B2 C11 123.34(19) . . ?
C25 C20 C21 117.6(2) . . ?
C25 C20 B2 121.01(19) . . ?
C21 C20 B2 121.4(2) . . ?
C4 C3 C2 119.7(2) . . ?
C4 C3 H3 120.1 . . ?
C2 C3 H3 120.1 . . ?
C25 C28 H28 109.5 . . ?
C25 C28 H28A 109.5 . . ?
H28 C28 H28A 109.5 . . ?
C25 C28 H28B 109.5 . . ?
H28 C28 H28B 109.5 . . ?
H28A C28 H28B 109.5 . . ?
O2 C6 C10 106.87(18) . . ?
O2 C6 C9 107.92(17) . . ?
C10 C6 C9 111.34(19) . . ?
O2 C6 C5 102.37(16) . . ?
C10 C6 C5 113.43(18) . . ?
C9 C6 C5 114.10(19) . . ?
C12 C17 H17 109.5 . . ?
C12 C17 H17A 109.5 . . ?
H17 C17 H17A 109.5 . . ?
C12 C17 H17B 109.5 . . ?
H17 C17 H17B 109.5 . . ?
H17A C17 H17B 109.5 . . ?
C24 C25 C20 120.1(2) . . ?
C24 C25 C28 116.9(2) . . ?
C20 C25 C28 123.0(2) . . ?
C21 C22 C23 121.5(2) . . ?
C21 C22 H22 119.2 . . ?
C23 C22 H22 119.2 . . ?
C15 C16 C11 120.8(2) . . ?
C15 C16 C19 118.5(2) . . ?
C11 C16 C19 120.69(19) . . ?
C15 C14 C13 117.7(2) . . ?
C15 C14 C18 121.3(2) . . ?
C13 C14 C18 121.0(2) . . ?
C5 C8 H8 109.5 . . ?
C5 C8 H8A 109.5 . . ?
H8 C8 H8A 109.5 . . ?
C5 C8 H8B 109.5 . . ?
H8 C8 H8B 109.5 . . ?
H8A C8 H8B 109.5 . . ?
C1 C2 C3 118.1(2) . . ?
C1 C2 H2 120.9 . . ?
C3 C2 H2 120.9 . . ?
C16 C19 H19 109.5 . . ?
C16 C19 H19A 109.5 . . ?
H19 C19 H19A 109.5 . . ?
C16 C19 H19B 109.5 . . ?
H19 C19 H19B 109.5 . . ?
H19A C19 H19B 109.5 . . ?
C5 C7 H7 109.5 . . ?
C5 C7 H7A 109.5 . . ?
H7 C7 H7A 109.5 . . ?
C5 C7 H7B 109.5 . . ?
H7 C7 H7B 109.5 . . ?
H7A C7 H7B 109.5 . . ?
C6 C10 H10 109.5 . . ?
C6 C10 H10A 109.5 . . ?
H10 C10 H10A 109.5 . . ?
C6 C10 H10B 109.5 . . ?
H10 C10 H10B 109.5 . . ?
H10A C10 H10B 109.5 . . ?
C23 C27 H27 109.5 . . ?
C23 C27 H27A 109.5 . . ?
H27 C27 H27A 109.5 . . ?
C23 C27 H27B 109.5 . . ?
H27 C27 H27B 109.5 . . ?
H27A C27 H27B 109.5 . . ?

loop_
_geom_torsion_atom_site_label_1
_geom_torsion_atom_site_label_2
_geom_torsion_atom_site_label_3
_geom_torsion_atom_site_label_4
_geom_torsion
_geom_torsion_site_symmetry_1
_geom_torsion_site_symmetry_2
_geom_torsion_site_symmetry_3
_geom_torsion_site_symmetry_4
_geom_torsion_publ_flag
B2 N2 C4 C3 142.8(2) . . . . ?
N1 N2 C4 C3 -31.4(3) . . . . ?
C2 C1 N1 B1 142.8(2) . . . . ?
C2 C1 N1 N2 -27.8(3) . . . . ?
B2 N2 N1 C1 -130.6(2) . . . . ?
C4 N2 N1 C1 43.9(2) . . . . ?
B2 N2 N1 B1 58.4(3) . . . . ?
C4 N2 N1 B1 -127.1(2) . . . . ?
C16 C11 C12 C13 0.7(3) . . . . ?
B2 C11 C12 C13 175.6(2) . . . . ?
C16 C11 C12 C17 -176.9(2) . . . . ?
B2 C11 C12 C17 -2.0(3) . . . . ?
C11 C12 C13 C14 -0.4(3) . . . . ?
C17 C12 C13 C14 177.4(2) . . . . ?
B1 O1 C5 C8 143.90(19) . . . . ?
B1 O1 C5 C7 -97.7(2) . . . . ?
B1 O1 C5 C6 22.2(2) . . . . ?
C6 O2 B1 O1 -12.1(2) . . . . ?
C6 O2 B1 N1 167.4(2) . . . . ?
C5 O1 B1 O2 -7.4(2) . . . . ?
C5 O1 B1 N1 173.0(2) . . . . ?
C1 N1 B1 O2 11.1(3) . . . . ?
N2 N1 B1 O2 -178.59(19) . . . . ?
C1 N1 B1 O1 -169.4(2) . . . . ?
N2 N1 B1 O1 0.9(3) . . . . ?
C22 C23 C24 C25 -2.3(3) . . . . ?
C27 C23 C24 C25 176.6(2) . . . . ?
C4 N2 B2 C20 -159.6(2) . . . . ?
N1 N2 B2 C20 14.1(3) . . . . ?
C4 N2 B2 C11 22.1(3) . . . . ?
N1 N2 B2 C11 -164.16(19) . . . . ?
C16 C11 B2 N2 -127.8(2) . . . . ?
C12 C11 B2 N2 57.5(3) . . . . ?
C16 C11 B2 C20 54.1(3) . . . . ?
C12 C11 B2 C20 -120.6(2) . . . . ?
C22 C21 C20 C25 -4.6(3) . . . . ?
C26 C21 C20 C25 176.23(19) . . . . ?
C22 C21 C20 B2 174.20(19) . . . . ?
C26 C21 C20 B2 -5.0(3) . . . . ?
N2 B2 C20 C25 56.8(3) . . . . ?
C11 B2 C20 C25 -125.0(2) . . . . ?
N2 B2 C20 C21 -121.9(2) . . . . ?
C11 B2 C20 C21 56.3(3) . . . . ?
N2 C4 C3 C2 2.2(4) . . . . ?
B1 O2 C6 C10 -94.7(2) . . . . ?
B1 O2 C6 C9 145.45(19) . . . . ?
B1 O2 C6 C5 24.8(2) . . . . ?
O1 C5 C6 O2 -28.56(19) . . . . ?
C8 C5 C6 O2 -145.90(18) . . . . ?
C7 C5 C6 O2 86.4(2) . . . . ?
O1 C5 C6 C10 86.2(2) . . . . ?
C8 C5 C6 C10 -31.1(3) . . . . ?
C7 C5 C6 C10 -158.9(2) . . . . ?
O1 C5 C6 C9 -144.87(18) . . . . ?
C8 C5 C6 C9 97.8(2) . . . . ?
C7 C5 C6 C9 -29.9(3) . . . . ?
C23 C24 C25 C20 -1.1(3) . . . . ?
C23 C24 C25 C28 176.3(2) . . . . ?
C21 C20 C25 C24 4.5(3) . . . . ?
B2 C20 C25 C24 -174.3(2) . . . . ?
C21 C20 C25 C28 -172.7(2) . . . . ?
B2 C20 C25 C28 8.5(3) . . . . ?
C20 C21 C22 C23 1.2(3) . . . . ?
C26 C21 C22 C23 -179.6(2) . . . . ?
C24 C23 C22 C21 2.2(3) . . . . ?
C27 C23 C22 C21 -176.7(2) . . . . ?
C14 C15 C16 C11 0.8(3) . . . . ?
C14 C15 C16 C19 -179.2(2) . . . . ?
C12 C11 C16 C15 -0.9(3) . . . . ?
B2 C11 C16 C15 -175.9(2) . . . . ?
C12 C11 C16 C19 179.1(2) . . . . ?
B2 C11 C16 C19 4.1(3) . . . . ?
C16 C15 C14 C13 -0.4(3) . . . . ?
C16 C15 C14 C18 178.1(2) . . . . ?
C12 C13 C14 C15 0.2(3) . . . . ?
C12 C13 C14 C18 -178.3(2) . . . . ?
N1 C1 C2 C3 -2.5(4) . . . . ?
C4 C3 C2 C1 16.1(4) . . . . ?

_refine_diff_density_max         0.305
_refine_diff_density_min         -0.341
_refine_diff_density_rms         0.067

_shelxl_version_number           2014-3

_shelx_res_file                  
;
TITL _03-04-126-01
REM  Yadorkari-X generated
CELL 0.71075 10.1339 18.9802 13.5803 90.0000 96.9762 90.0000
ZERR 4.0 0.0033 0.0060 0.0040 0.0000 0.0064 0.0000
LATT 1
SYMM 1/2-X, 1/2+Y, 1/2-Z
REM  SPGR P21/n monoclinic
SFAC C H B N O
UNIT 112 152 8 8 8
SIZE 0.15 0.07 0.03
TEMP -180.0
L.S. 10
FMAP 2
PLAN -50
ACTA
CONF
LIST 4
WPDB -1
BOND $H
MERG 2
OMIT -10.000000 50.000000

WGHT    0.076400    0.545000
FVAR       5.28087
O1    5    0.097004    0.185895    0.187851    11.00000    0.02105    0.02373 =
         0.02271   -0.00235    0.00185    0.00094
O2    5   -0.028829    0.145606    0.046095    11.00000    0.02012    0.02644 =
         0.02116   -0.00339    0.00119    0.00140
N2    4    0.329343    0.113152    0.135116    11.00000    0.01557    0.02599 =
         0.02013   -0.00014    0.00032   -0.00080
C4    1    0.434933    0.135219    0.082738    11.00000    0.01838    0.02992 =
         0.02949    0.00186    0.00355   -0.00129
AFIX  43
H4    2    0.507823    0.160647    0.116098    11.00000   -1.20000
AFIX   0
C1    1    0.206740    0.081148   -0.021700    11.00000    0.02454    0.03000 =
         0.02124   -0.00572   -0.00152    0.00220
AFIX  43
H1    2    0.129423    0.059179   -0.054614    11.00000   -1.20000
AFIX   0
N1    4    0.204038    0.111203    0.072735    11.00000    0.01749    0.02800 =
         0.01848   -0.00293   -0.00251   -0.00071
C11   1    0.469299    0.110522    0.306357    11.00000    0.02238    0.01989 =
         0.01715    0.00162    0.00499    0.00196
C23   1   -0.000666   -0.032675    0.317446    11.00000    0.02248    0.02196 =
         0.02585    0.00759   -0.00149   -0.00149
C12   1    0.504038    0.182160    0.324922    11.00000    0.02248    0.02196 =
         0.01849    0.00052    0.00342   -0.00110
C13   1    0.612195    0.199370    0.394068    11.00000    0.02615    0.02324 =
         0.02037   -0.00252    0.00430   -0.00291
AFIX  43
H13   2    0.634091    0.247625    0.405113    11.00000   -1.20000
AFIX   0
C5    1   -0.032161    0.221371    0.183881    11.00000    0.02132    0.02052 =
         0.02628    0.00071    0.00579    0.00208
C21   1    0.155491    0.064581    0.347586    11.00000    0.02477    0.01994 =
         0.01783    0.00414    0.00001    0.00184
C26   1    0.199961    0.128551    0.408508    11.00000    0.02936    0.02325 =
         0.02074   -0.00134    0.00433   -0.00199
AFIX 137
H26   2    0.131339    0.141492    0.450215    11.00000   -1.50000
H26A  2    0.214425    0.167841    0.364240    11.00000   -1.50000
H26B  2    0.283036    0.117920    0.450684    11.00000   -1.50000
AFIX   0
B1    3    0.092837    0.147364    0.102227    11.00000    0.02049    0.02129 =
         0.01904    0.00208    0.00239   -0.00247
C9    1   -0.228903    0.214964    0.043975    11.00000    0.02500    0.02959 =
         0.03171    0.00058    0.00041    0.00248
AFIX 137
H9    2   -0.186121    0.249719    0.004912    11.00000   -1.50000
H9A   2   -0.287353    0.239185    0.085446    11.00000   -1.50000
H9B   2   -0.281428    0.182239   -0.000810    11.00000   -1.50000
AFIX   0
C15   1    0.655288    0.078828    0.429704    11.00000    0.02405    0.02835 =
         0.02039    0.00233   -0.00041    0.00530
AFIX  43
H15   2    0.706982    0.043190    0.465156    11.00000   -1.20000
AFIX   0
C18   1    0.803512    0.169193    0.523890    11.00000    0.02697    0.03659 =
         0.02881   -0.00539   -0.00425   -0.00072
AFIX 137
H18   2    0.791742    0.147435    0.587683    11.00000   -1.50000
H18A  2    0.805785    0.220560    0.531220    11.00000   -1.50000
H18B  2    0.887214    0.152919    0.502382    11.00000   -1.50000
AFIX   0
C24   1    0.070620   -0.055532    0.242806    11.00000    0.02568    0.01923 =
         0.02467    0.00064   -0.00194   -0.00253
AFIX  43
H24   2    0.042937   -0.097226    0.207473    11.00000   -1.20000
AFIX   0
B2    3    0.340963    0.088862    0.233873    11.00000    0.02202    0.01755 =
         0.02186   -0.00177    0.00308    0.00347
C20   1    0.223699    0.043286    0.267652    11.00000    0.02075    0.01928 =
         0.01899    0.00118   -0.00008    0.00121
C3    1    0.431665    0.120190   -0.013467    11.00000    0.02723    0.03954 =
         0.02341    0.00515    0.00798    0.00030
AFIX  43
H3    2    0.503644    0.133393   -0.048303    11.00000   -1.20000
AFIX   0
C28   1    0.255471   -0.052572    0.139223    11.00000    0.02993    0.02441 =
         0.03128   -0.00547    0.00419   -0.00038
AFIX 137
H28   2    0.294745   -0.097314    0.164016    11.00000   -1.50000
H28A  2    0.326043   -0.020685    0.123504    11.00000   -1.50000
H28B  2    0.193474   -0.061199    0.079258    11.00000   -1.50000
AFIX   0
C6    1   -0.123359    0.174336    0.109564    11.00000    0.01913    0.02166 =
         0.02445   -0.00021    0.00453    0.00056
C17   1    0.424683    0.242660    0.274957    11.00000    0.02745    0.02130 =
         0.03039    0.00129   -0.00162   -0.00280
AFIX 137
H17   2    0.472521    0.262580    0.222928    11.00000   -1.50000
H17A  2    0.412574    0.279108    0.324180    11.00000   -1.50000
H17B  2    0.337600    0.225445    0.245428    11.00000   -1.50000
AFIX   0
C25   1    0.181732   -0.019464    0.217651    11.00000    0.02254    0.01966 =
         0.02100    0.00031    0.00053   -0.00032
C22   1    0.044938    0.027293    0.370650    11.00000    0.02450    0.02580 =
         0.01927    0.00293    0.00430   -0.00098
AFIX  43
H22   2   -0.000491    0.043012    0.423792    11.00000   -1.20000
AFIX   0
C16   1    0.547815    0.059200    0.361537    11.00000    0.02333    0.01899 =
         0.02186    0.00187    0.00604    0.00124
C14   1    0.689007    0.148618    0.447329    11.00000    0.02245    0.02995 =
         0.01750   -0.00282    0.00265   -0.00054
C8    1   -0.071752    0.223989    0.287868    11.00000    0.03037    0.03303 =
         0.02809   -0.00328    0.00750    0.00236
AFIX 137
H8    2   -0.071952    0.176159    0.315030    11.00000   -1.50000
H8A   2   -0.160868    0.244413    0.285773    11.00000   -1.50000
H8B   2   -0.008046    0.253090    0.330067    11.00000   -1.50000
AFIX   0
C2    1    0.317510    0.083525   -0.064776    11.00000    0.03170    0.04267 =
         0.01934   -0.00498    0.00472    0.00200
AFIX  43
H2    2    0.322000    0.061874   -0.127352    11.00000   -1.20000
AFIX   0
C19   1    0.516876   -0.018296    0.347786    11.00000    0.02545    0.02310 =
         0.03277    0.00136   -0.00022    0.00171
AFIX 137
H19   2    0.580469   -0.045906    0.392278    11.00000   -1.50000
H19A  2    0.523569   -0.031698    0.278879    11.00000   -1.50000
H19B  2    0.426520   -0.027555    0.363282    11.00000   -1.50000
AFIX   0
C7    1   -0.013121    0.295671    0.146430    11.00000    0.03318    0.02103 =
         0.03521    0.00106    0.00510   -0.00121
AFIX 137
H7    2    0.057577    0.319176    0.190069    11.00000   -1.50000
H7A   2   -0.096184    0.322151    0.146158    11.00000   -1.50000
H7B   2    0.011523    0.293611    0.078907    11.00000   -1.50000
AFIX   0
C10   1   -0.182854    0.112096    0.158470    11.00000    0.02483    0.02269 =
         0.03234    0.00255    0.00319   -0.00265
AFIX 137
H10   2   -0.226986    0.080795    0.107299    11.00000   -1.50000
H10A  2   -0.247891    0.129021    0.200819    11.00000   -1.50000
H10B  2   -0.112152    0.086232    0.198913    11.00000   -1.50000
AFIX   0
C27   1   -0.124677   -0.070590    0.339180    11.00000    0.03169    0.04016 =
         0.03372    0.00282    0.00427   -0.01255
AFIX 137
H27   2   -0.201714   -0.051624    0.296856    11.00000   -1.50000
H27A  2   -0.136967   -0.063779    0.409018    11.00000   -1.50000
H27B  2   -0.115936   -0.121003    0.325791    11.00000   -1.50000

AFIX   0
HKLF 4 1 1 0 0 0 1 0 0 0 1

REM  _03-04-126-01
REM R1 =  0.0632 for    3507 Fo > 4sig(Fo)  and  0.0829 for all    4511 data
REM    317 parameters refined using      0 restraints

END

WGHT      0.0754      0.5680

REM Highest difference peak  0.305,  deepest hole -0.341,  1-sigma level  0.067
Q1    1   0.8774  0.1987  0.5006  11.00000  0.05    0.30
Q2    1  -0.1984 -0.0057  0.3133  11.00000  0.05    0.22
Q3    1  -0.0248 -0.0004  0.0190  11.00000  0.05    0.20
Q4    1   0.7597  0.2196  0.6015  11.00000  0.05    0.20
Q5    1   0.1401  0.0087 -0.0242  11.00000  0.05    0.20
Q6    1   0.3338  0.0028  0.4165  11.00000  0.05    0.20
Q7    1   0.0444 -0.0553  0.0531  11.00000  0.05    0.20
Q8    1   0.4050  0.0746  0.4599  11.00000  0.05    0.19
Q9    1  -0.0835 -0.1286  0.4031  11.00000  0.05    0.19
Q10   1   0.1793 -0.1414  0.1366  11.00000  0.05    0.19
Q11   1   0.7370  0.2001  0.5844  11.00000  0.05    0.19
Q12   1   0.5563  0.1487  0.1548  11.00000  0.05    0.19
Q13   1  -0.1422  0.1256  0.3249  11.00000  0.05    0.18
Q14   1  -0.0154  0.0118  0.0852  11.00000  0.05    0.18
Q15   1  -0.1657 -0.1003  0.2773  11.00000  0.05    0.18
Q16   1   0.1667  0.2269  0.0243  11.00000  0.05    0.18
Q17   1   0.4388  0.0907  0.4466  11.00000  0.05    0.18
Q18   1   0.4489  0.0176  0.4290  11.00000  0.05    0.18
Q19   1   0.4404 -0.0426  0.4327  11.00000  0.05    0.18
Q20   1   0.6630  0.2362  0.5611  11.00000  0.05    0.18
Q21   1   0.1671 -0.0499 -0.0205  11.00000  0.05    0.18
Q22   1   0.0833  0.1059  0.2356  11.00000  0.05    0.17
Q23   1   0.2902 -0.0542  0.3635  11.00000  0.05    0.17
Q24   1   0.0221  0.3516  0.0372  11.00000  0.05    0.17
Q25   1   0.5055 -0.0890  0.2007  11.00000  0.05    0.17
Q26   1   0.5049  0.0403  0.1181  11.00000  0.05    0.17
Q27   1  -0.0770  0.0180  0.0960  11.00000  0.05    0.17
Q28   1   0.3972  0.0328  0.4565  11.00000  0.05    0.17
Q29   1  -0.0412  0.0896  0.2819  11.00000  0.05    0.17
Q30   1   0.5814 -0.1422  0.2187  11.00000  0.05    0.17
Q31   1   0.9762  0.1767  0.4523  11.00000  0.05    0.17
Q32   1   0.5652  0.2416  0.5229  11.00000  0.05    0.17
Q33   1  -0.0414  0.0385  0.1470  11.00000  0.05    0.16
Q34   1   0.0940  0.0600  0.1244  11.00000  0.05    0.16
Q35   1   0.0089  0.2212  0.0371  11.00000  0.05    0.16
Q36   1  -0.2890  0.0291  0.2455  11.00000  0.05    0.16
Q37   1   0.8597  0.1259  0.5662  11.00000  0.05    0.16
Q38   1   0.0144  0.0736  0.2009  11.00000  0.05    0.16
Q39   1  -0.1938 -0.0373  0.3983  11.00000  0.05    0.16
Q40   1   0.4806 -0.0684  0.4231  11.00000  0.05    0.16
Q41   1   0.4552  0.1931  0.4235  11.00000  0.05    0.16
Q42   1   0.6299  0.1636  0.1996  11.00000  0.05    0.16
Q43   1   0.2705  0.1576 -0.1523  11.00000  0.05    0.16
Q44   1   0.5527 -0.0421  0.4607  11.00000  0.05    0.16
Q45   1   0.0498  0.0794  0.4980  11.00000  0.05    0.16
Q46   1   0.4841 -0.0253  0.4895  11.00000  0.05    0.16
Q47   1  -0.2867  0.0638  0.1656  11.00000  0.05    0.16
Q48   1   0.6255  0.0098  0.5037  11.00000  0.05    0.16
Q49   1  -0.2149  0.0823  0.2533  11.00000  0.05    0.16
Q50   1  -0.1254  0.0528  0.3993  11.00000  0.05    0.16
;
_shelx_res_checksum              91405
####################################################################### 
# 
# This file contains crystal structure data downloaded from the 
# Cambridge Structural Database (CSD) hosted by the Cambridge 
# Crystallographic Data Centre (CCDC).
# 
# Full information about CCDC data access policies and citation 
# guidelines are available at http://www.ccdc.cam.ac.uk/access/V1 
# 
# Audit and citation data items may have been added by the CCDC. 
# Please retain this information to preserve the provenance of 
# this file and to allow appropriate attribution of the data. 
# 
#######################################################################

data_5d
_database_code_depnum_ccdc_archive 'CCDC 1583732'
_audit_update_record             
;
2017-11-03 deposited with the CCDC.
2017-12-11 downloaded from the CCDC.
;

_audit_creation_method           SHELXL-2014
_chemical_name_systematic        
;
 ?
;
_chemical_name_common            ?
_chemical_melting_point          ?
_chemical_formula_moiety         'C40 H50 B2 N2 O4'
_chemical_formula_sum            'C40 H50 B2 N2 O4'
_chemical_formula_weight         644.44

loop_
_atom_type_symbol
_atom_type_description
_atom_type_scat_dispersion_real
_atom_type_scat_dispersion_imag
_atom_type_scat_source
C C 0.0033 0.0016 'International Tables Vol C Tables 4.2.6.8 and 6.1.1.4'
H H 0.0000 0.0000 'International Tables Vol C Tables 4.2.6.8 and 6.1.1.4'
B B 0.0013 0.0007 'International Tables Vol C Tables 4.2.6.8 and 6.1.1.4'
N N 0.0061 0.0033 'International Tables Vol C Tables 4.2.6.8 and 6.1.1.4'
O O 0.0106 0.0060 'International Tables Vol C Tables 4.2.6.8 and 6.1.1.4'

_space_group_crystal_system      triclinic
_space_group_IT_number           2
_space_group_name_H-M_alt        'P -1'
_space_group_name_Hall           '-P 1'

_shelx_space_group_comment       
;
The symmetry employed for this shelxl refinement is uniquely defined
by the following loop, which should always be used as a source of
symmetry information in preference to the above space-group names.
They are only intended as comments.
;

loop_
_space_group_symop_operation_xyz
'x, y, z'
'-x, -y, -z'

_cell_length_a                   8.4242(16)
_cell_length_b                   15.698(3)
_cell_length_c                   28.081(5)
_cell_angle_alpha                89.956(7)
_cell_angle_beta                 87.717(6)
_cell_angle_gamma                89.896(6)
_cell_volume                     3710.7(12)
_cell_formula_units_Z            4
_cell_measurement_temperature    93(2)
_cell_measurement_reflns_used    5110
_cell_measurement_theta_min      2.5950
_cell_measurement_theta_max      31.2666

_exptl_crystal_description       Prism
_exptl_crystal_colour            Red
_exptl_crystal_density_meas      ?
_exptl_crystal_density_method    ?
_exptl_crystal_density_diffrn    1.154
_exptl_crystal_F_000             1384
_exptl_transmission_factor_min   ?
_exptl_transmission_factor_max   ?
_exptl_crystal_size_max          0.180
_exptl_crystal_size_mid          0.100
_exptl_crystal_size_min          0.020
_exptl_absorpt_coefficient_mu    0.073
_shelx_estimated_absorpt_T_min   0.987
_shelx_estimated_absorpt_T_max   0.999
_exptl_absorpt_correction_type   Multi-scan
_exptl_absorpt_correction_T_max  1.0000
_exptl_absorpt_correction_T_min  0.8650
_exptl_absorpt_process_details   'Jacobson, R. (1998) Private communication'

_exptl_special_details           
;
 ?
;

_diffrn_ambient_temperature      93(2)
_diffrn_radiation_wavelength     0.71075
_diffrn_radiation_type           MoK\a
_diffrn_radiation_source         'rotating-anode X-ray tube'
_diffrn_radiation_monochromator  Confocal
_diffrn_measurement_device_type  'Rigaku VariMax Saturn'
_diffrn_measurement_method       'omega scans'
_diffrn_detector_area_resol_mean 28.5714
_diffrn_reflns_number            25540
_diffrn_reflns_av_unetI/netI     0.1636
_diffrn_reflns_av_R_equivalents  0.0842
_diffrn_reflns_limit_h_min       -10
_diffrn_reflns_limit_h_max       9
_diffrn_reflns_limit_k_min       -18
_diffrn_reflns_limit_k_max       18
_diffrn_reflns_limit_l_min       -33
_diffrn_reflns_limit_l_max       31
_diffrn_reflns_theta_min         3.059
_diffrn_reflns_theta_max         25.000
_diffrn_reflns_theta_full        25.000
_diffrn_measured_fraction_theta_max 0.982
_diffrn_measured_fraction_theta_full 0.955
_diffrn_reflns_Laue_measured_fraction_max 0.982
_diffrn_reflns_Laue_measured_fraction_full 0.955
_diffrn_reflns_point_group_measured_fraction_max 0.982
_diffrn_reflns_point_group_measured_fraction_full 0.955
_reflns_number_total             12818
_reflns_number_gt                5849
_reflns_threshold_expression     'I > 2\s(I)'
_reflns_Friedel_coverage         0.000
_reflns_Friedel_fraction_max     .
_reflns_Friedel_fraction_full    .

_reflns_special_details          
;
 Reflections were merged by SHELXL according to the crystal
 class for the calculation of statistics and refinement.
 
 _reflns_Friedel_fraction is defined as the number of unique
 Friedel pairs measured divided by the number that would be
 possible theoretically, ignoring centric projections and
 systematic absences.
;

_computing_data_collection       'RIGAKU CrystalClear'
_computing_cell_refinement       'RIGAKU CrystalClear'
_computing_data_reduction        'RIGAKU CrystalClear'
_computing_structure_solution    SIR-97
_computing_structure_refinement  'SHELXL-2014 (Sheldrick, 2014)'
_computing_molecular_graphics    'Yadokari-XG 2009(Wakita Nemoto et al.)'
_computing_publication_material  'Yadokari-XG 2009(Wakita,Nemoto et al.)'


_refine_special_details          
;
 ?
;
_refine_ls_structure_factor_coef Fsqd
_refine_ls_matrix_type           full
_refine_ls_weighting_scheme      calc
_refine_ls_weighting_details     
'w=1/[\s^2^(Fo^2^)+(0.0957P)^2^] where P=(Fo^2^+2Fc^2^)/3'
_atom_sites_solution_primary     ?
_atom_sites_solution_secondary   ?
_atom_sites_solution_hydrogens   geom
_refine_ls_hydrogen_treatment    constr
_refine_ls_extinction_method     none
_refine_ls_extinction_coef       .
_refine_ls_number_reflns         12818
_refine_ls_number_parameters     993
_refine_ls_number_restraints     188
_refine_ls_R_factor_all          0.1958
_refine_ls_R_factor_gt           0.0962
_refine_ls_wR_factor_ref         0.2616
_refine_ls_wR_factor_gt          0.1939
_refine_ls_goodness_of_fit_ref   1.061
_refine_ls_restrained_S_all      1.061
_refine_ls_shift/su_max          0.000
_refine_ls_shift/su_mean         0.000

loop_
_atom_site_label
_atom_site_type_symbol
_atom_site_fract_x
_atom_site_fract_y
_atom_site_fract_z
_atom_site_U_iso_or_equiv
_atom_site_adp_type
_atom_site_occupancy
_atom_site_site_symmetry_order
_atom_site_calc_flag
_atom_site_refinement_flags_posn
_atom_site_refinement_flags_adp
_atom_site_refinement_flags_occupancy
_atom_site_disorder_assembly
_atom_site_disorder_group
O2 O 0.3078(5) -0.4766(2) 0.49781(12) 0.0428(10) Uani 1 1 d . . . . .
N3 N 0.7174(5) 0.3126(2) 0.93011(14) 0.0287(10) Uani 1 1 d . . . . .
N4 N 0.7626(5) 0.1590(2) 0.82853(13) 0.0264(9) Uani 1 1 d . . . . .
O6 O 0.6917(5) 0.0227(2) 1.00237(12) 0.0442(10) Uani 1 1 d . . . . .
O3 O 0.2341(5) -0.3852(2) 0.75490(12) 0.0443(10) Uani 1 1 d . . . . .
C41 C 0.7693(6) 0.3191(3) 0.97658(17) 0.0278(11) Uani 1 1 d . . . . .
H103 H 0.7976 0.3736 0.9882 0.033 Uiso 1 1 calc R U . . .
N1 N 0.2848(5) -0.1872(2) 0.57010(14) 0.0295(10) Uani 1 1 d . . . . .
C77 C 0.5633(6) 0.4196(3) 0.82089(18) 0.0357(13) Uani 1 1 d . . . . .
O7 O 0.7657(5) 0.1152(2) 0.74540(12) 0.0460(10) Uani 1 1 d . . . . .
O1 O 0.2122(5) -0.3991(2) 0.43747(12) 0.0455(10) Uani 1 1 d . . . . .
O5 O 0.7870(5) 0.1004(2) 1.06245(12) 0.0450(10) Uani 1 1 d . . . . .
C5 C 0.2718(6) -0.2712(3) 0.59109(17) 0.0279(12) Uani 1 1 d . . . . .
C9 C 0.2754(6) -0.4271(3) 0.65605(17) 0.0292(12) Uani 1 1 d . . . . .
C45 C 0.7292(6) 0.2286(3) 0.90884(17) 0.0276(11) Uani 1 1 d . . . . .
N2 N 0.2380(5) -0.3410(2) 0.67125(13) 0.0262(9) Uani 1 1 d . . . . .
C54 C 0.5684(6) 0.0459(3) 0.84259(17) 0.0344(13) Uani 1 1 d . . . . .
C44 C 0.7149(6) 0.1578(3) 0.94101(16) 0.0285(12) Uani 1 1 d . . . . .
H104 H 0.6866 0.1034 0.9293 0.034 Uiso 1 1 calc R U . . .
C23 C 0.3087(6) -0.0229(3) 0.57458(17) 0.0280(12) Uani 1 1 d . . . . .
C64 C 0.5714(6) 0.5378(3) 0.93669(16) 0.0299(12) Uani 1 1 d . . . . .
C32 C 0.4654(6) -0.1251(3) 0.63622(17) 0.0310(12) Uani 1 1 d . . . . .
C26 C 0.2308(6) 0.1484(3) 0.55058(17) 0.0292(12) Uani 1 1 d . . . . .
C51 C 0.8081(7) -0.0585(3) 0.87758(18) 0.0388(14) Uani 1 1 d . . . . .
H105 H 0.8882 -0.0945 0.8895 0.047 Uiso 1 1 calc R U . . .
O4 O 0.1908(6) -0.2446(2) 0.73934(13) 0.0620(13) Uani 1 1 d . . . . .
C4 C 0.2864(6) -0.3420(3) 0.55803(17) 0.0290(12) Uani 1 1 d . . . . .
H106 H 0.3154 -0.3965 0.5695 0.035 Uiso 1 1 calc R U . . .
C3 C 0.2598(6) -0.3321(3) 0.51158(17) 0.0261(11) Uani 1 1 d . . . . .
C49 C 0.7260(6) 0.0731(3) 0.84408(16) 0.0294(12) Uani 1 1 d . . . . .
C1 C 0.2328(6) -0.1805(3) 0.52319(17) 0.0300(12) Uani 1 1 d . . . . .
H107 H 0.2050 -0.1259 0.5115 0.036 Uiso 1 1 calc R U . . .
C65 C 0.6094(6) 0.6204(3) 0.94808(16) 0.0300(12) Uani 1 1 d . . . . .
H108 H 0.5261 0.6597 0.9555 0.036 Uiso 1 1 calc R U . . .
C14 C 0.4319(6) -0.4548(3) 0.65720(17) 0.0325(12) Uani 1 1 d . . . . .
C24 C 0.4288(6) 0.0375(3) 0.56324(16) 0.0257(11) Uani 1 1 d . . . . .
C43 C 0.7418(6) 0.1680(3) 0.98820(17) 0.0269(11) Uani 1 1 d . . . . .
C8 C 0.2387(6) -0.2731(3) 0.63898(17) 0.0314(12) Uani 1 1 d . . . . .
H109 H 0.2117 -0.2194 0.6527 0.038 Uiso 1 1 calc R U . . .
C74 C 0.2772(6) 0.3338(3) 0.83455(18) 0.0365(13) Uani 1 1 d . . . . .
H110 H 0.1811 0.3028 0.8390 0.044 Uiso 1 1 calc R U . . .
C50 C 0.8471(6) 0.0220(3) 0.86038(17) 0.0317(12) Uani 1 1 d . . . . .
C12 C 0.3469(7) -0.5871(3) 0.62268(19) 0.0449(15) Uani 1 1 d . . . . .
H111 H 0.3719 -0.6422 0.6106 0.054 Uiso 1 1 calc R U . . .
C63 C 0.6919(6) 0.4766(3) 0.92510(17) 0.0282(12) Uani 1 1 d . . . . .
C33 C 0.6125(6) -0.1697(3) 0.63012(17) 0.0301(12) Uani 1 1 d . . . . .
C72 C 0.5353(6) 0.3747(3) 0.86386(17) 0.0287(12) Uani 1 1 d . . . . .
C34 C 0.7243(6) -0.1666(3) 0.66546(18) 0.0383(13) Uani 1 1 d . . . . .
H112 H 0.8211 -0.1972 0.6610 0.046 Uiso 1 1 calc R U . . .
C6 C 0.2576(6) -0.4042(3) 0.47797(19) 0.0347(13) Uani 1 1 d . . . . .
B4 B 0.6496(7) 0.3842(3) 0.9066(2) 0.0274(13) Uani 1 1 d . . . . .
C67 C 0.8840(6) 0.5888(3) 0.93941(17) 0.0325(12) Uani 1 1 d . . . . .
H113 H 0.9918 0.6058 0.9413 0.039 Uiso 1 1 calc R U . . .
O8 O 0.8125(6) 0.2556(2) 0.76058(13) 0.0636(13) Uani 1 1 d . . . . .
C46 C 0.7422(6) 0.0951(3) 1.02200(18) 0.0319(12) Uani 1 1 d . . . . .
C48 C 0.7628(6) 0.2264(3) 0.86111(17) 0.0280(12) Uani 1 1 d . . . . .
H114 H 0.7912 0.2799 0.8475 0.034 Uiso 1 1 calc R U . . .
C56 C 0.4385(6) 0.1005(3) 0.82377(19) 0.0438(14) Uani 1 1 d . . . . .
H49 H 0.4444 0.1577 0.8376 0.066 Uiso 1 1 calc R U . . .
H50 H 0.3352 0.0752 0.8324 0.066 Uiso 1 1 calc R U . . .
H51 H 0.4513 0.1044 0.7890 0.066 Uiso 1 1 calc R U . . .
C11 C 0.1930(7) -0.5581(3) 0.62230(18) 0.0408(14) Uani 1 1 d . . . . .
H115 H 0.1126 -0.5933 0.6101 0.049 Uiso 1 1 calc R U . . .
C68 C 0.8517(6) 0.5052(3) 0.92696(17) 0.0313(12) Uani 1 1 d . . . . .
C25 C 0.3881(6) 0.1206(3) 0.55202(16) 0.0301(12) Uani 1 1 d . . . . .
H116 H 0.4708 0.1602 0.5450 0.036 Uiso 1 1 calc R U . . .
C37 C 0.4377(6) -0.0801(3) 0.67908(17) 0.0362(13) Uani 1 1 d . . . . .
C10 C 0.1545(6) -0.4780(3) 0.63948(17) 0.0331(13) Uani 1 1 d . . . . .
C52 C 0.6517(7) -0.0865(3) 0.87732(19) 0.0442(15) Uani 1 1 d . . . . .
H117 H 0.6255 -0.1414 0.8895 0.053 Uiso 1 1 calc R U . . .
C66 C 0.7667(6) 0.6484(3) 0.94909(17) 0.0325(13) Uani 1 1 d . . . . .
C73 C 0.3902(6) 0.3315(3) 0.86988(17) 0.0323(12) Uani 1 1 d . . . . .
C28 C 0.1493(6) 0.0049(3) 0.57251(18) 0.0345(13) Uani 1 1 d . . . . .
C27 C 0.1140(6) 0.0891(3) 0.56063(17) 0.0336(13) Uani 1 1 d . . . . .
H118 H 0.0058 0.1060 0.5594 0.040 Uiso 1 1 calc R U . . .
C2 C 0.2211(6) -0.2475(3) 0.49466(17) 0.0317(12) Uani 1 1 d . . . . .
H119 H 0.1873 -0.2400 0.4631 0.038 Uiso 1 1 calc R U . . .
C78 C 0.3459(6) 0.2816(3) 0.91528(17) 0.0326(12) Uani 1 1 d . . . . .
H52 H 0.4115 0.2301 0.9166 0.049 Uiso 1 1 calc R U . . .
H53 H 0.2335 0.2656 0.9152 0.049 Uiso 1 1 calc R U . . .
H54 H 0.3642 0.3172 0.9432 0.049 Uiso 1 1 calc R U . . .
C29 C 0.6017(6) 0.0128(3) 0.56111(18) 0.0349(13) Uani 1 1 d . . . . .
H55 H 0.6669 0.0635 0.5547 0.052 Uiso 1 1 calc R U . . .
H56 H 0.6212 -0.0289 0.5356 0.052 Uiso 1 1 calc R U . . .
H57 H 0.6297 -0.0122 0.5916 0.052 Uiso 1 1 calc R U . . .
C47 C 0.6994(7) -0.0521(3) 1.03190(19) 0.0497(16) Uani 1 1 d . . . . .
H58 H 0.8108 -0.0673 1.0363 0.075 Uiso 1 1 calc R U . . .
H59 H 0.6457 -0.0995 1.0165 0.075 Uiso 1 1 calc R U . . .
H60 H 0.6469 -0.0406 1.0630 0.075 Uiso 1 1 calc R U . . .
C40 C 0.2815(6) -0.0343(3) 0.68954(19) 0.0447(14) Uani 1 1 d . . . . .
H61 H 0.2718 0.0136 0.6674 0.067 Uiso 1 1 calc R U . . .
H62 H 0.2785 -0.0129 0.7224 0.067 Uiso 1 1 calc R U . . .
H63 H 0.1932 -0.0739 0.6856 0.067 Uiso 1 1 calc R U . . .
C42 C 0.7809(6) 0.2519(3) 1.00545(17) 0.0312(12) Uani 1 1 d . . . . .
H120 H 0.8146 0.2591 1.0371 0.037 Uiso 1 1 calc R U . . .
C38 C 0.6547(6) -0.2185(3) 0.58503(18) 0.0351(13) Uani 1 1 d . . . . .
H64 H 0.7672 -0.2345 0.5846 0.053 Uiso 1 1 calc R U . . .
H65 H 0.6347 -0.1827 0.5573 0.053 Uiso 1 1 calc R U . . .
H66 H 0.5894 -0.2700 0.5839 0.053 Uiso 1 1 calc R U . . .
C36 C 0.5530(7) -0.0786(3) 0.7132(2) 0.0467(15) Uani 1 1 d . . . . .
H121 H 0.5316 -0.0480 0.7419 0.056 Uiso 1 1 calc R U . . .
C16 C 0.5602(6) -0.4007(3) 0.67696(19) 0.0435(14) Uani 1 1 d . . . . .
H67 H 0.5542 -0.3431 0.6636 0.065 Uiso 1 1 calc R U . . .
H68 H 0.6642 -0.4257 0.6684 0.065 Uiso 1 1 calc R U . . .
H69 H 0.5461 -0.3979 0.7117 0.065 Uiso 1 1 calc R U . . .
C13 C 0.4652(7) -0.5374(3) 0.64034(18) 0.0392(14) Uani 1 1 d . . . . .
H122 H 0.5703 -0.5592 0.6412 0.047 Uiso 1 1 calc R U . . .
C76 C 0.4480(7) 0.4213(4) 0.78703(19) 0.0465(15) Uani 1 1 d . . . . .
H123 H 0.4694 0.4518 0.7583 0.056 Uiso 1 1 calc R U . . .
C30 C 0.1916(7) 0.2391(3) 0.53853(19) 0.0393(14) Uani 1 1 d . . . . .
H70 H 0.1308 0.2405 0.5095 0.059 Uiso 1 1 calc R U . . .
H71 H 0.2901 0.2715 0.5334 0.059 Uiso 1 1 calc R U . . .
H72 H 0.1282 0.2646 0.5649 0.059 Uiso 1 1 calc R U . . .
C71 C 0.8077(7) 0.7391(3) 0.96155(19) 0.0414(14) Uani 1 1 d . . . . .
H73 H 0.8628 0.7398 0.9916 0.062 Uiso 1 1 calc R U . . .
H74 H 0.7100 0.7729 0.9650 0.062 Uiso 1 1 calc R U . . .
H75 H 0.8768 0.7633 0.9362 0.062 Uiso 1 1 calc R U . . .
B2 B 0.3510(7) -0.1150(4) 0.5931(2) 0.0321(14) Uani 1 1 d . . . . .
C69 C 0.9912(6) 0.4463(3) 0.9146(2) 0.0411(14) Uani 1 1 d . . . . .
H76 H 1.0784 0.4795 0.8997 0.062 Uiso 1 1 calc R U . . .
H77 H 0.9578 0.4024 0.8923 0.062 Uiso 1 1 calc R U . . .
H78 H 1.0272 0.4192 0.9437 0.062 Uiso 1 1 calc R U . . .
B3 B 0.7804(8) 0.1777(4) 0.7788(2) 0.0359(15) Uani 1 1 d . . . . .
C70 C 0.3977(6) 0.5126(3) 0.93894(17) 0.0351(13) Uani 1 1 d . . . . .
H79 H 0.3777 0.4735 0.9657 0.053 Uiso 1 1 calc R U . . .
H80 H 0.3716 0.4844 0.9092 0.053 Uiso 1 1 calc R U . . .
H81 H 0.3317 0.5637 0.9434 0.053 Uiso 1 1 calc R U . . .
C31 C 0.0091(6) -0.0541(3) 0.5849(2) 0.0429(14) Uani 1 1 d . . . . .
H82 H -0.0770 -0.0212 0.6006 0.064 Uiso 1 1 calc R U . . .
H83 H 0.0434 -0.0992 0.6064 0.064 Uiso 1 1 calc R U . . .
H84 H -0.0288 -0.0798 0.5557 0.064 Uiso 1 1 calc R U . . .
C80 C 0.7194(7) 0.4658(3) 0.81034(19) 0.0480(16) Uani 1 1 d . . . . .
H85 H 0.7221 0.5181 0.8293 0.072 Uiso 1 1 calc R U . . .
H86 H 0.7285 0.4802 0.7764 0.072 Uiso 1 1 calc R U . . .
H87 H 0.8081 0.4288 0.8185 0.072 Uiso 1 1 calc R U . . .
C35 C 0.6979(7) -0.1200(4) 0.7069(2) 0.0448(15) Uani 1 1 d . . . . .
C58 C 0.7589(13) 0.2514(6) 0.7091(3) 0.041(2) Uani 0.633(10) 1 d . U P A 1
C7 C 0.3011(8) -0.5520(3) 0.4681(2) 0.0553(18) Uani 1 1 d . . . . .
H88 H 0.1903 -0.5643 0.4613 0.083 Uiso 1 1 calc R U . . .
H89 H 0.3466 -0.6005 0.4849 0.083 Uiso 1 1 calc R U . . .
H90 H 0.3620 -0.5421 0.4382 0.083 Uiso 1 1 calc R U . . .
C53 C 0.5347(7) -0.0360(3) 0.85971(18) 0.0411(14) Uani 1 1 d . . . . .
H124 H 0.4290 -0.0570 0.8591 0.049 Uiso 1 1 calc R U . . .
C18 C 0.125(2) -0.2679(11) 0.7911(5) 0.035(4) Uani 0.324(9) 1 d . U P B 1
C62 C 0.855(3) 0.3111(11) 0.6821(9) 0.049(5) Uani 0.633(10) 1 d . U P A 1
H1 H 0.8246 0.3106 0.6488 0.074 Uiso 0.633(10) 1 calc R U P A 1
H2 H 0.8389 0.3684 0.6953 0.074 Uiso 0.633(10) 1 calc R U P A 1
H3 H 0.9672 0.2952 0.6838 0.074 Uiso 0.633(10) 1 calc R U P A 1
B1 B 0.2196(7) -0.3232(4) 0.7212(2) 0.0344(15) Uani 1 1 d . . . . .
C59 C 0.9898(12) 0.1509(8) 0.6914(4) 0.062(3) Uani 0.633(10) 1 d . U P A 1
H4 H 1.0222 0.1794 0.6615 0.093 Uiso 0.633(10) 1 calc R U P A 1
H5 H 1.0436 0.1775 0.7179 0.093 Uiso 0.633(10) 1 calc R U P A 1
H6 H 1.0189 0.0905 0.6895 0.093 Uiso 0.633(10) 1 calc R U P A 1
C57 C 0.8117(13) 0.1591(9) 0.6996(5) 0.039(3) Uani 0.633(10) 1 d . U P A 1
C55 C 1.0144(6) 0.0536(4) 0.8605(2) 0.0475(15) Uani 1 1 d . . . . .
H91 H 1.0504 0.0683 0.8279 0.071 Uiso 1 1 calc R U . . .
H92 H 1.0832 0.0091 0.8729 0.071 Uiso 1 1 calc R U . . .
H93 H 1.0193 0.1043 0.8807 0.071 Uiso 1 1 calc R U . . .
C15 C -0.0134(6) -0.4454(4) 0.6398(2) 0.0500(16) Uani 1 1 d . . . . .
H94 H -0.0180 -0.3940 0.6201 0.075 Uiso 1 1 calc R U . . .
H95 H -0.0491 -0.4318 0.6726 0.075 Uiso 1 1 calc R U . . .
H96 H -0.0826 -0.4892 0.6270 0.075 Uiso 1 1 calc R U . . .
C86 C 0.149(3) -0.1858(12) 0.8175(9) 0.056(6) Uani 0.676(9) 1 d . U P B 2
H25 H 0.1787 -0.1873 0.8509 0.085 Uiso 0.676(9) 1 calc R U P B 2
H26 H 0.1716 -0.1291 0.8042 0.085 Uiso 0.676(9) 1 calc R U P B 2
H27 H 0.0355 -0.1980 0.8156 0.085 Uiso 0.676(9) 1 calc R U P B 2
C61 C 0.5787(10) 0.2617(6) 0.7047(3) 0.042(3) Uani 0.633(10) 1 d . U P A 1
H7 H 0.5233 0.2184 0.7243 0.063 Uiso 0.633(10) 1 calc R U P A 1
H8 H 0.5462 0.3185 0.7158 0.063 Uiso 0.633(10) 1 calc R U P A 1
H9 H 0.5516 0.2547 0.6714 0.063 Uiso 0.633(10) 1 calc R U P A 1
C75 C 0.3038(7) 0.3807(4) 0.7932(2) 0.0462(15) Uani 1 1 d . . . . .
C39 C 0.8211(8) -0.1126(5) 0.7443(2) 0.077(2) Uani 1 1 d . . . . .
H97 H 0.8498 -0.0526 0.7482 0.115 Uiso 1 1 calc R U . . .
H98 H 0.9157 -0.1453 0.7343 0.115 Uiso 1 1 calc R U . . .
H99 H 0.7776 -0.1350 0.7746 0.115 Uiso 1 1 calc R U . . .
C17 C 0.257(3) -0.3330(17) 0.8004(10) 0.048(5) Uani 0.324(9) 1 d . U P B 1
C83 C 0.2761(13) -0.3842(5) 0.8400(3) 0.045(2) Uani 0.676(9) 1 d . U P B 2
H28 H 0.2455 -0.3565 0.8703 0.068 Uiso 0.676(9) 1 calc R U P B 2
H29 H 0.2497 -0.4449 0.8419 0.068 Uiso 0.676(9) 1 calc R U P B 2
H30 H 0.3907 -0.3777 0.8337 0.068 Uiso 0.676(9) 1 calc R U P B 2
C84 C 0.0073(12) -0.3475(8) 0.8084(4) 0.067(3) Uani 0.676(9) 1 d . U P B 2
H31 H -0.0237 -0.3203 0.8387 0.101 Uiso 0.676(9) 1 calc R U P B 2
H32 H -0.0426 -0.3174 0.7823 0.101 Uiso 0.676(9) 1 calc R U P B 2
H33 H -0.0275 -0.4070 0.8089 0.101 Uiso 0.676(9) 1 calc R U P B 2
C20 C 0.414(3) -0.3120(15) 0.8044(8) 0.069(6) Uani 0.324(9) 1 d . U P B 1
H10 H 0.4271 -0.2788 0.8336 0.104 Uiso 0.324(9) 1 calc R U P B 1
H11 H 0.4781 -0.3642 0.8058 0.104 Uiso 0.324(9) 1 calc R U P B 1
H12 H 0.4503 -0.2782 0.7767 0.104 Uiso 0.324(9) 1 calc R U P B 1
C79 C 0.1794(8) 0.3871(5) 0.7559(2) 0.078(2) Uani 1 1 d . . . . .
H100 H 0.1483 0.4468 0.7520 0.118 Uiso 1 1 calc R U . . .
H101 H 0.0861 0.3534 0.7660 0.118 Uiso 1 1 calc R U . . .
H102 H 0.2233 0.3651 0.7255 0.118 Uiso 1 1 calc R U . . .
C91 C 1.045(2) 0.2080(11) 0.7007(6) 0.047(4) Uani 0.367(10) 1 d . U P A 2
H34 H 1.0655 0.1969 0.6667 0.070 Uiso 0.367(10) 1 calc R U P A 2
H35 H 1.1146 0.2538 0.7110 0.070 Uiso 0.367(10) 1 calc R U P A 2
H36 H 1.0655 0.1562 0.7190 0.070 Uiso 0.367(10) 1 calc R U P A 2
C88 C 0.873(2) 0.2346(10) 0.7092(5) 0.039(4) Uani 0.367(10) 1 d . U P A 2
C92 C 0.829(5) 0.3289(18) 0.6852(14) 0.037(6) Uani 0.367(10) 1 d . U P A 2
H37 H 0.7169 0.3421 0.6920 0.056 Uiso 0.367(10) 1 calc R U P A 2
H38 H 0.8953 0.3731 0.6990 0.056 Uiso 0.367(10) 1 calc R U P A 2
H39 H 0.8501 0.3266 0.6507 0.056 Uiso 0.367(10) 1 calc R U P A 2
C90 C 0.585(2) 0.1882(14) 0.6953(7) 0.072(6) Uani 0.367(10) 1 d . U P A 2
H40 H 0.5751 0.2175 0.6648 0.108 Uiso 0.367(10) 1 calc R U P A 2
H41 H 0.5137 0.1389 0.6968 0.108 Uiso 0.367(10) 1 calc R U P A 2
H42 H 0.5566 0.2274 0.7214 0.108 Uiso 0.367(10) 1 calc R U P A 2
C60 C 0.7255(14) 0.1158(6) 0.6605(3) 0.044(3) Uani 0.633(10) 1 d . U P A 1
H13 H 0.7534 0.1434 0.6300 0.065 Uiso 0.633(10) 1 calc R U P A 1
H14 H 0.7562 0.0556 0.6590 0.065 Uiso 0.633(10) 1 calc R U P A 1
H15 H 0.6106 0.1204 0.6670 0.065 Uiso 0.633(10) 1 calc R U P A 1
C87 C 0.752(3) 0.159(2) 0.6998(12) 0.060(6) Uani 0.367(10) 1 d . U P A 2
C21 C -0.047(2) -0.2905(12) 0.7990(6) 0.047(5) Uani 0.324(9) 1 d . U P B 1
H16 H -0.1133 -0.2414 0.7912 0.071 Uiso 0.324(9) 1 calc R U P B 1
H17 H -0.0732 -0.3387 0.7785 0.071 Uiso 0.324(9) 1 calc R U P B 1
H18 H -0.0676 -0.3063 0.8325 0.071 Uiso 0.324(9) 1 calc R U P B 1
C19 C 0.181(3) -0.4086(14) 0.8378(7) 0.062(6) Uani 0.324(9) 1 d . U P B 1
H19 H 0.0687 -0.4177 0.8314 0.093 Uiso 0.324(9) 1 calc R U P B 1
H20 H 0.2397 -0.4620 0.8327 0.093 Uiso 0.324(9) 1 calc R U P B 1
H21 H 0.1906 -0.3899 0.8708 0.093 Uiso 0.324(9) 1 calc R U P B 1
C22 C 0.172(5) -0.173(2) 0.8155(16) 0.028(6) Uani 0.324(9) 1 d . U P B 1
H22 H 0.2848 -0.1614 0.8093 0.043 Uiso 0.324(9) 1 calc R U P B 1
H23 H 0.1084 -0.1277 0.8014 0.043 Uiso 0.324(9) 1 calc R U P B 1
H24 H 0.1488 -0.1749 0.8500 0.043 Uiso 0.324(9) 1 calc R U P B 1
C81 C 0.1889(12) -0.3440(7) 0.8008(4) 0.041(3) Uani 0.676(9) 1 d . U P B 2
C85 C 0.4219(10) -0.2383(6) 0.7953(3) 0.049(3) Uani 0.676(9) 1 d . U P B 2
H43 H 0.4773 -0.2826 0.7765 0.073 Uiso 0.676(9) 1 calc R U P B 2
H44 H 0.4548 -0.1821 0.7834 0.073 Uiso 0.676(9) 1 calc R U P B 2
H45 H 0.4486 -0.2439 0.8288 0.073 Uiso 0.676(9) 1 calc R U P B 2
C82 C 0.2391(12) -0.2485(5) 0.7908(3) 0.040(2) Uani 0.676(9) 1 d . U P B 2
C89 C 0.823(3) 0.0912(13) 0.6636(8) 0.078(6) Uani 0.367(10) 1 d . U P A 2
H46 H 0.8201 0.1138 0.6311 0.116 Uiso 0.367(10) 1 calc R U P A 2
H47 H 0.9336 0.0790 0.6712 0.116 Uiso 0.367(10) 1 calc R U P A 2
H48 H 0.7609 0.0386 0.6660 0.116 Uiso 0.367(10) 1 calc R U P A 2

loop_
_atom_site_aniso_label
_atom_site_aniso_U_11
_atom_site_aniso_U_22
_atom_site_aniso_U_33
_atom_site_aniso_U_23
_atom_site_aniso_U_13
_atom_site_aniso_U_12
O2 0.074(3) 0.0251(19) 0.029(2) -0.0070(16) -0.0098(19) 0.0061(18)
N3 0.035(3) 0.024(2) 0.027(2) -0.0054(18) -0.0061(19) 0.0035(19)
N4 0.030(2) 0.028(2) 0.021(2) -0.0065(18) -0.0023(18) 0.0031(18)
O6 0.078(3) 0.0241(19) 0.031(2) -0.0001(17) -0.0069(19) -0.0019(19)
O3 0.063(3) 0.044(2) 0.026(2) 0.0048(18) -0.0009(19) 0.0063(19)
C41 0.035(3) 0.023(3) 0.025(3) -0.006(2) -0.003(2) 0.003(2)
N1 0.036(3) 0.028(2) 0.025(2) 0.0038(19) -0.0065(19) 0.0037(19)
C77 0.039(3) 0.034(3) 0.034(3) 0.002(2) -0.005(3) -0.007(3)
O7 0.072(3) 0.045(2) 0.021(2) -0.0101(17) -0.0011(19) -0.003(2)
O1 0.068(3) 0.041(2) 0.029(2) -0.0050(18) -0.015(2) 0.0022(19)
O5 0.072(3) 0.036(2) 0.028(2) -0.0014(17) -0.011(2) 0.0006(19)
C5 0.029(3) 0.024(3) 0.031(3) 0.001(2) -0.003(2) -0.004(2)
C9 0.031(3) 0.028(3) 0.028(3) 0.006(2) -0.001(2) 0.003(2)
C45 0.030(3) 0.025(3) 0.028(3) -0.005(2) -0.007(2) 0.002(2)
N2 0.032(2) 0.025(2) 0.022(2) 0.0014(18) -0.0022(18) 0.0014(18)
C54 0.036(3) 0.041(3) 0.026(3) -0.005(2) -0.001(2) 0.007(3)
C44 0.030(3) 0.030(3) 0.025(3) -0.010(2) -0.002(2) 0.003(2)
C23 0.022(3) 0.035(3) 0.028(3) -0.002(2) -0.008(2) -0.002(2)
C64 0.038(3) 0.031(3) 0.021(3) 0.003(2) -0.003(2) 0.000(2)
C32 0.040(3) 0.030(3) 0.024(3) -0.004(2) -0.005(2) -0.003(2)
C26 0.035(3) 0.029(3) 0.024(3) -0.006(2) -0.004(2) 0.006(2)
C51 0.049(4) 0.039(3) 0.030(3) -0.002(3) -0.005(3) 0.014(3)
O4 0.123(4) 0.040(2) 0.022(2) -0.0033(18) -0.009(2) 0.029(2)
C4 0.029(3) 0.027(3) 0.031(3) 0.005(2) -0.006(2) 0.010(2)
C3 0.028(3) 0.024(3) 0.027(3) -0.002(2) -0.006(2) 0.006(2)
C49 0.037(3) 0.030(3) 0.021(3) -0.009(2) 0.001(2) 0.007(2)
C1 0.029(3) 0.031(3) 0.031(3) -0.005(2) -0.006(2) 0.007(2)
C65 0.035(3) 0.028(3) 0.027(3) -0.001(2) -0.005(2) 0.002(2)
C14 0.032(3) 0.041(3) 0.025(3) 0.003(2) -0.007(2) -0.002(3)
C24 0.022(3) 0.035(3) 0.020(3) -0.006(2) -0.005(2) 0.000(2)
C43 0.028(3) 0.018(2) 0.035(3) -0.007(2) -0.007(2) 0.005(2)
C8 0.032(3) 0.030(3) 0.033(3) 0.001(2) -0.004(2) -0.001(2)
C74 0.035(3) 0.036(3) 0.039(3) -0.001(3) -0.003(3) 0.001(2)
C50 0.036(3) 0.039(3) 0.021(3) -0.003(2) -0.005(2) 0.006(2)
C12 0.066(4) 0.032(3) 0.037(3) -0.007(3) -0.007(3) 0.014(3)
C63 0.029(3) 0.027(3) 0.029(3) -0.002(2) -0.003(2) 0.004(2)
C33 0.033(3) 0.031(3) 0.026(3) -0.002(2) -0.004(2) 0.000(2)
C72 0.031(3) 0.026(3) 0.028(3) -0.005(2) 0.003(2) -0.002(2)
C34 0.038(3) 0.039(3) 0.039(3) 0.001(3) -0.012(3) 0.007(3)
C6 0.044(3) 0.027(3) 0.033(3) 0.002(3) -0.005(3) 0.000(2)
B4 0.028(3) 0.029(3) 0.025(3) -0.002(3) 0.003(2) 0.001(3)
C67 0.033(3) 0.030(3) 0.035(3) -0.008(2) -0.008(2) -0.005(2)
O8 0.116(4) 0.050(3) 0.024(2) -0.0035(19) -0.002(2) -0.029(3)
C46 0.039(3) 0.030(3) 0.027(3) -0.008(2) -0.006(2) 0.003(2)
C48 0.034(3) 0.024(3) 0.026(3) -0.004(2) -0.002(2) 0.001(2)
C56 0.036(3) 0.053(4) 0.042(4) -0.003(3) -0.005(3) -0.001(3)
C11 0.058(4) 0.029(3) 0.036(3) 0.000(3) -0.004(3) -0.012(3)
C68 0.031(3) 0.033(3) 0.029(3) -0.003(2) -0.001(2) 0.005(2)
C25 0.038(3) 0.026(3) 0.027(3) -0.004(2) -0.005(2) -0.002(2)
C37 0.038(3) 0.048(3) 0.023(3) -0.004(2) 0.000(2) 0.006(3)
C10 0.035(3) 0.036(3) 0.028(3) 0.004(2) -0.005(2) -0.005(3)
C52 0.067(5) 0.034(3) 0.032(3) -0.001(3) -0.002(3) -0.007(3)
C66 0.042(3) 0.030(3) 0.025(3) 0.005(2) -0.002(2) 0.002(3)
C73 0.037(3) 0.031(3) 0.028(3) -0.005(2) -0.004(2) 0.006(2)
C28 0.036(3) 0.033(3) 0.034(3) 0.002(2) -0.005(2) -0.001(2)
C27 0.026(3) 0.040(3) 0.035(3) 0.001(2) -0.004(2) 0.004(2)
C2 0.036(3) 0.036(3) 0.023(3) 0.006(2) -0.009(2) 0.006(2)
C78 0.031(3) 0.032(3) 0.035(3) -0.001(2) -0.005(2) -0.004(2)
C29 0.034(3) 0.041(3) 0.030(3) -0.004(2) -0.008(2) 0.001(2)
C47 0.086(5) 0.026(3) 0.037(3) -0.002(3) 0.000(3) 0.002(3)
C40 0.047(4) 0.050(3) 0.038(3) -0.009(3) 0.000(3) 0.008(3)
C42 0.035(3) 0.034(3) 0.025(3) -0.007(2) -0.004(2) 0.000(2)
C38 0.031(3) 0.036(3) 0.039(3) 0.001(2) -0.005(2) 0.004(2)
C36 0.052(4) 0.052(4) 0.036(3) -0.021(3) -0.006(3) 0.008(3)
C16 0.028(3) 0.058(4) 0.045(4) -0.001(3) -0.006(3) 0.006(3)
C13 0.045(4) 0.041(3) 0.032(3) 0.008(3) -0.003(3) 0.016(3)
C76 0.054(4) 0.054(4) 0.032(3) 0.014(3) -0.006(3) -0.004(3)
C30 0.051(4) 0.027(3) 0.039(3) -0.003(2) -0.001(3) 0.006(3)
C71 0.054(4) 0.031(3) 0.040(3) 0.001(3) -0.003(3) 0.005(3)
B2 0.033(4) 0.039(4) 0.024(3) -0.003(3) 0.000(3) 0.000(3)
C69 0.032(3) 0.036(3) 0.055(4) -0.008(3) 0.000(3) 0.004(2)
B3 0.043(4) 0.036(4) 0.028(3) -0.004(3) -0.001(3) -0.003(3)
C70 0.041(3) 0.034(3) 0.031(3) -0.008(2) -0.005(2) 0.003(2)
C31 0.031(3) 0.042(3) 0.055(4) 0.000(3) 0.007(3) 0.006(3)
C80 0.054(4) 0.050(4) 0.040(4) 0.005(3) -0.004(3) -0.009(3)
C35 0.042(4) 0.058(4) 0.035(3) -0.008(3) -0.011(3) 0.013(3)
C58 0.046(5) 0.046(5) 0.031(5) 0.001(4) -0.012(4) -0.004(4)
C7 0.098(5) 0.028(3) 0.040(4) 0.000(3) -0.005(3) -0.004(3)
C53 0.041(4) 0.047(4) 0.036(3) -0.011(3) -0.005(3) -0.009(3)
C18 0.049(7) 0.039(7) 0.018(7) -0.001(5) -0.011(6) -0.001(6)
C62 0.055(8) 0.059(7) 0.033(7) -0.004(6) -0.004(6) -0.003(6)
B1 0.039(4) 0.034(3) 0.030(4) 0.003(3) 0.000(3) 0.006(3)
C59 0.045(5) 0.090(7) 0.051(6) 0.010(5) 0.006(4) 0.012(5)
C57 0.037(5) 0.055(5) 0.024(5) -0.008(4) -0.003(5) 0.007(5)
C55 0.036(4) 0.060(4) 0.047(4) 0.001(3) -0.006(3) 0.011(3)
C15 0.036(4) 0.065(4) 0.050(4) -0.007(3) -0.007(3) -0.002(3)
C86 0.068(9) 0.064(8) 0.036(7) -0.011(6) 0.001(6) 0.005(7)
C61 0.045(4) 0.049(5) 0.034(5) -0.003(4) -0.014(4) 0.015(4)
C75 0.044(4) 0.060(4) 0.035(3) 0.004(3) -0.010(3) -0.004(3)
C39 0.052(4) 0.130(6) 0.051(4) -0.033(4) -0.027(3) 0.020(4)
C17 0.058(7) 0.047(8) 0.038(9) -0.012(7) 0.004(8) 0.007(7)
C83 0.058(5) 0.046(5) 0.032(4) 0.009(4) -0.007(4) -0.020(4)
C84 0.054(5) 0.089(7) 0.059(6) -0.006(5) 0.007(5) -0.014(5)
C20 0.066(7) 0.077(10) 0.066(10) -0.004(8) -0.016(8) 0.016(7)
C79 0.063(5) 0.125(6) 0.049(4) 0.020(4) -0.032(4) -0.015(4)
C91 0.052(7) 0.046(8) 0.041(7) -0.001(6) 0.014(6) -0.004(6)
C88 0.047(7) 0.047(7) 0.023(7) 0.006(5) -0.009(6) -0.006(6)
C92 0.048(10) 0.047(8) 0.018(9) -0.001(7) -0.014(8) 0.001(7)
C90 0.069(7) 0.086(10) 0.062(9) 0.009(7) -0.011(7) -0.023(7)
C60 0.063(6) 0.045(5) 0.024(4) -0.009(4) -0.019(4) 0.016(4)
C87 0.063(8) 0.064(8) 0.053(10) -0.004(7) -0.005(9) -0.018(7)
C21 0.055(7) 0.041(8) 0.044(8) 0.013(7) 0.017(7) 0.001(6)
C19 0.074(10) 0.067(9) 0.045(9) 0.014(7) -0.001(8) 0.018(7)
C22 0.037(9) 0.038(7) 0.012(9) 0.001(7) -0.009(7) 0.009(7)
C81 0.045(5) 0.052(5) 0.025(5) 0.010(4) -0.001(5) -0.008(5)
C85 0.054(5) 0.056(5) 0.036(5) 0.000(4) -0.009(4) -0.015(4)
C82 0.050(5) 0.045(5) 0.026(4) -0.006(3) -0.009(4) 0.005(4)
C89 0.088(10) 0.073(9) 0.072(10) -0.015(7) 0.004(8) -0.027(7)

_geom_special_details            
;
 All esds (except the esd in the dihedral angle between two l.s. planes)
 are estimated using the full covariance matrix.  The cell esds are taken
 into account individually in the estimation of esds in distances, angles
 and torsion angles; correlations between esds in cell parameters are only
 used when they are defined by crystal symmetry.  An approximate (isotropic)
 treatment of cell esds is used for estimating esds involving l.s. planes.
;

loop_
_geom_bond_atom_site_label_1
_geom_bond_atom_site_label_2
_geom_bond_distance
_geom_bond_site_symmetry_2
_geom_bond_publ_flag
O2 C6 1.341(6) . ?
O2 C7 1.450(6) . ?
N3 C41 1.397(6) . ?
N3 B4 1.432(6) . ?
N3 C45 1.450(6) . ?
N4 C48 1.399(6) . ?
N4 B3 1.430(7) . ?
N4 C49 1.447(6) . ?
O6 C46 1.341(5) . ?
O6 C47 1.441(5) . ?
O3 B1 1.365(6) . ?
O3 C81 1.479(13) . ?
O3 C17 1.54(3) . ?
C41 C42 1.336(6) . ?
C41 H103 0.9500 . ?
N1 C1 1.409(6) . ?
N1 B2 1.430(7) . ?
N1 C5 1.446(5) . ?
C77 C76 1.386(7) . ?
C77 C72 1.409(6) . ?
C77 C80 1.521(7) . ?
O7 B3 1.367(7) . ?
O7 C87 1.46(3) . ?
O7 C57 1.496(15) . ?
O1 C6 1.217(6) . ?
O5 C46 1.214(5) . ?
C5 C8 1.363(6) . ?
C5 C4 1.450(7) . ?
C9 C14 1.389(7) . ?
C9 C10 1.390(7) . ?
C9 N2 1.449(6) . ?
C45 C48 1.359(6) . ?
C45 C44 1.435(6) . ?
N2 C8 1.398(6) . ?
N2 B1 1.433(7) . ?
C54 C49 1.397(7) . ?
C54 C53 1.399(7) . ?
C54 C56 1.501(7) . ?
C44 C43 1.363(6) . ?
C44 H104 0.9500 . ?
C23 C24 1.414(6) . ?
C23 C28 1.415(7) . ?
C23 B2 1.582(7) . ?
C64 C65 1.378(6) . ?
C64 C63 1.425(7) . ?
C64 C70 1.515(7) . ?
C32 C37 1.407(7) . ?
C32 C33 1.427(7) . ?
C32 B2 1.585(7) . ?
C26 C27 1.377(6) . ?
C26 C25 1.397(7) . ?
C26 C30 1.503(6) . ?
C51 C50 1.388(6) . ?
C51 C52 1.390(7) . ?
C51 H105 0.9500 . ?
O4 B1 1.353(7) . ?
O4 C82 1.518(8) . ?
O4 C18 1.577(16) . ?
C4 C3 1.341(6) . ?
C4 H106 0.9500 . ?
C3 C2 1.450(6) . ?
C3 C6 1.475(7) . ?
C49 C50 1.389(7) . ?
C1 C2 1.329(6) . ?
C1 H107 0.9500 . ?
C65 C66 1.398(7) . ?
C65 H108 0.9500 . ?
C14 C13 1.406(7) . ?
C14 C16 1.500(7) . ?
C24 C25 1.386(6) . ?
C24 C29 1.506(6) . ?
C43 C42 1.447(6) . ?
C43 C46 1.486(6) . ?
C8 H109 0.9500 . ?
C74 C75 1.384(7) . ?
C74 C73 1.402(7) . ?
C74 H110 0.9500 . ?
C50 C55 1.495(7) . ?
C12 C11 1.374(7) . ?
C12 C13 1.374(7) . ?
C12 H111 0.9500 . ?
C63 C68 1.423(7) . ?
C63 B4 1.587(7) . ?
C33 C34 1.396(6) . ?
C33 C38 1.510(7) . ?
C72 C73 1.403(7) . ?
C72 B4 1.575(7) . ?
C34 C35 1.385(7) . ?
C34 H112 0.9500 . ?
C67 C66 1.378(7) . ?
C67 C68 1.390(6) . ?
C67 H113 0.9500 . ?
O8 B3 1.348(6) . ?
O8 C58 1.533(9) . ?
O8 C88 1.545(16) . ?
C48 H114 0.9500 . ?
C56 H49 0.9800 . ?
C56 H50 0.9800 . ?
C56 H51 0.9800 . ?
C11 C10 1.380(7) . ?
C11 H115 0.9500 . ?
C68 C69 1.523(7) . ?
C25 H116 0.9500 . ?
C37 C36 1.391(7) . ?
C37 C40 1.518(7) . ?
C10 C15 1.503(7) . ?
C52 C53 1.371(7) . ?
C52 H117 0.9500 . ?
C66 C71 1.511(6) . ?
C73 C78 1.529(6) . ?
C28 C27 1.397(6) . ?
C28 C31 1.532(7) . ?
C27 H118 0.9500 . ?
C2 H119 0.9500 . ?
C78 H52 0.9800 . ?
C78 H53 0.9800 . ?
C78 H54 0.9800 . ?
C29 H55 0.9800 . ?
C29 H56 0.9800 . ?
C29 H57 0.9800 . ?
C47 H58 0.9800 . ?
C47 H59 0.9800 . ?
C47 H60 0.9800 . ?
C40 H61 0.9800 . ?
C40 H62 0.9800 . ?
C40 H63 0.9800 . ?
C42 H120 0.9500 . ?
C38 H64 0.9800 . ?
C38 H65 0.9800 . ?
C38 H66 0.9800 . ?
C36 C35 1.387(7) . ?
C36 H121 0.9500 . ?
C16 H67 0.9800 . ?
C16 H68 0.9800 . ?
C16 H69 0.9800 . ?
C13 H122 0.9500 . ?
C76 C75 1.378(7) . ?
C76 H123 0.9500 . ?
C30 H70 0.9800 . ?
C30 H71 0.9800 . ?
C30 H72 0.9800 . ?
C71 H73 0.9800 . ?
C71 H74 0.9800 . ?
C71 H75 0.9800 . ?
C69 H76 0.9800 . ?
C69 H77 0.9800 . ?
C69 H78 0.9800 . ?
C70 H79 0.9800 . ?
C70 H80 0.9800 . ?
C70 H81 0.9800 . ?
C31 H82 0.9800 . ?
C31 H83 0.9800 . ?
C31 H84 0.9800 . ?
C80 H85 0.9800 . ?
C80 H86 0.9800 . ?
C80 H87 0.9800 . ?
C35 C39 1.510(7) . ?
C58 C62 1.44(2) . ?
C58 C57 1.535(17) . ?
C58 C61 1.536(13) . ?
C7 H88 0.9800 . ?
C7 H89 0.9800 . ?
C7 H90 0.9800 . ?
C53 H124 0.9500 . ?
C18 C21 1.50(2) . ?
C18 C17 1.54(3) . ?
C18 C22 1.70(4) . ?
C62 H1 0.9800 . ?
C62 H2 0.9800 . ?
C62 H3 0.9800 . ?
C59 C57 1.514(14) . ?
C59 H4 0.9800 . ?
C59 H5 0.9800 . ?
C59 H6 0.9800 . ?
C57 C60 1.506(16) . ?
C55 H91 0.9800 . ?
C55 H92 0.9800 . ?
C55 H93 0.9800 . ?
C15 H94 0.9800 . ?
C15 H95 0.9800 . ?
C15 H96 0.9800 . ?
C86 C82 1.43(2) . ?
C86 H25 0.9800 . ?
C86 H26 0.9800 . ?
C86 H27 0.9800 . ?
C61 H7 0.9800 . ?
C61 H8 0.9800 . ?
C61 H9 0.9800 . ?
C75 C79 1.515(7) . ?
C39 H97 0.9800 . ?
C39 H98 0.9800 . ?
C39 H99 0.9800 . ?
C17 C20 1.38(3) . ?
C17 C19 1.69(3) . ?
C83 C81 1.487(14) . ?
C83 H28 0.9800 . ?
C83 H29 0.9800 . ?
C83 H30 0.9800 . ?
C84 C81 1.537(14) . ?
C84 H31 0.9800 . ?
C84 H32 0.9800 . ?
C84 H33 0.9800 . ?
C20 H10 0.9800 . ?
C20 H11 0.9800 . ?
C20 H12 0.9800 . ?
C79 H100 0.9800 . ?
C79 H101 0.9800 . ?
C79 H102 0.9800 . ?
C91 C88 1.52(2) . ?
C91 H34 0.9800 . ?
C91 H35 0.9800 . ?
C91 H36 0.9800 . ?
C88 C87 1.60(3) . ?
C88 C92 1.67(3) . ?
C92 H37 0.9800 . ?
C92 H38 0.9800 . ?
C92 H39 0.9800 . ?
C90 C87 1.49(3) . ?
C90 H40 0.9800 . ?
C90 H41 0.9800 . ?
C90 H42 0.9800 . ?
C60 H13 0.9800 . ?
C60 H14 0.9800 . ?
C60 H15 0.9800 . ?
C87 C89 1.57(4) . ?
C21 H16 0.9800 . ?
C21 H17 0.9800 . ?
C21 H18 0.9800 . ?
C19 H19 0.9800 . ?
C19 H20 0.9800 . ?
C19 H21 0.9800 . ?
C22 H22 0.9800 . ?
C22 H23 0.9800 . ?
C22 H24 0.9800 . ?
C81 C82 1.581(14) . ?
C85 C82 1.559(12) . ?
C85 H43 0.9800 . ?
C85 H44 0.9800 . ?
C85 H45 0.9800 . ?
C89 H46 0.9800 . ?
C89 H47 0.9800 . ?
C89 H48 0.9800 . ?

loop_
_geom_angle_atom_site_label_1
_geom_angle_atom_site_label_2
_geom_angle_atom_site_label_3
_geom_angle
_geom_angle_site_symmetry_1
_geom_angle_site_symmetry_3
_geom_angle_publ_flag
C6 O2 C7 115.6(4) . . ?
C41 N3 B4 121.3(4) . . ?
C41 N3 C45 115.6(4) . . ?
B4 N3 C45 123.0(4) . . ?
C48 N4 B3 118.8(4) . . ?
C48 N4 C49 120.9(4) . . ?
B3 N4 C49 119.9(4) . . ?
C46 O6 C47 115.6(4) . . ?
B1 O3 C81 105.4(6) . . ?
B1 O3 C17 102.3(11) . . ?
C42 C41 N3 122.8(4) . . ?
C42 C41 H103 118.6 . . ?
N3 C41 H103 118.6 . . ?
C1 N1 B2 120.4(4) . . ?
C1 N1 C5 115.3(4) . . ?
B2 N1 C5 124.3(4) . . ?
C76 C77 C72 119.9(5) . . ?
C76 C77 C80 118.8(5) . . ?
C72 C77 C80 121.3(5) . . ?
B3 O7 C87 106.1(13) . . ?
B3 O7 C57 103.3(6) . . ?
C8 C5 N1 115.5(4) . . ?
C8 C5 C4 128.6(4) . . ?
N1 C5 C4 115.7(4) . . ?
C14 C9 C10 122.5(5) . . ?
C14 C9 N2 118.6(4) . . ?
C10 C9 N2 118.9(4) . . ?
C48 C45 C44 127.5(5) . . ?
C48 C45 N3 116.0(4) . . ?
C44 C45 N3 116.3(4) . . ?
C8 N2 B1 118.9(4) . . ?
C8 N2 C9 121.6(4) . . ?
B1 N2 C9 118.9(4) . . ?
C49 C54 C53 116.9(5) . . ?
C49 C54 C56 122.9(4) . . ?
C53 C54 C56 120.3(5) . . ?
C43 C44 C45 120.5(4) . . ?
C43 C44 H104 119.7 . . ?
C45 C44 H104 119.7 . . ?
C24 C23 C28 117.2(4) . . ?
C24 C23 B2 121.3(4) . . ?
C28 C23 B2 121.4(4) . . ?
C65 C64 C63 121.1(5) . . ?
C65 C64 C70 118.1(5) . . ?
C63 C64 C70 120.7(4) . . ?
C37 C32 C33 117.5(5) . . ?
C37 C32 B2 121.3(5) . . ?
C33 C32 B2 120.5(5) . . ?
C27 C26 C25 117.0(4) . . ?
C27 C26 C30 121.7(5) . . ?
C25 C26 C30 121.2(4) . . ?
C50 C51 C52 120.0(5) . . ?
C50 C51 H105 120.0 . . ?
C52 C51 H105 120.0 . . ?
B1 O4 C82 105.8(5) . . ?
B1 O4 C18 100.8(7) . . ?
C3 C4 C5 121.4(4) . . ?
C3 C4 H106 119.3 . . ?
C5 C4 H106 119.3 . . ?
C4 C3 C2 118.2(4) . . ?
C4 C3 C6 122.7(4) . . ?
C2 C3 C6 119.0(4) . . ?
C50 C49 C54 123.0(4) . . ?
C50 C49 N4 119.1(4) . . ?
C54 C49 N4 117.9(4) . . ?
C2 C1 N1 122.6(4) . . ?
C2 C1 H107 118.7 . . ?
N1 C1 H107 118.7 . . ?
C64 C65 C66 122.1(5) . . ?
C64 C65 H108 119.0 . . ?
C66 C65 H108 119.0 . . ?
C9 C14 C13 117.1(5) . . ?
C9 C14 C16 122.1(5) . . ?
C13 C14 C16 120.8(5) . . ?
C25 C24 C23 120.1(5) . . ?
C25 C24 C29 118.6(4) . . ?
C23 C24 C29 121.3(4) . . ?
C44 C43 C42 118.8(4) . . ?
C44 C43 C46 122.3(4) . . ?
C42 C43 C46 118.7(4) . . ?
C5 C8 N2 130.6(5) . . ?
C5 C8 H109 114.7 . . ?
N2 C8 H109 114.7 . . ?
C75 C74 C73 121.0(5) . . ?
C75 C74 H110 119.5 . . ?
C73 C74 H110 119.5 . . ?
C51 C50 C49 118.2(5) . . ?
C51 C50 C55 120.9(5) . . ?
C49 C50 C55 120.9(4) . . ?
C11 C12 C13 120.9(5) . . ?
C11 C12 H111 119.6 . . ?
C13 C12 H111 119.6 . . ?
C68 C63 C64 116.4(4) . . ?
C68 C63 B4 121.8(4) . . ?
C64 C63 B4 121.6(4) . . ?
C34 C33 C32 120.2(5) . . ?
C34 C33 C38 118.2(5) . . ?
C32 C33 C38 121.5(4) . . ?
C73 C72 C77 117.5(5) . . ?
C73 C72 B4 120.7(4) . . ?
C77 C72 B4 121.1(4) . . ?
C35 C34 C33 121.8(5) . . ?
C35 C34 H112 119.1 . . ?
C33 C34 H112 119.1 . . ?
O1 C6 O2 124.0(5) . . ?
O1 C6 C3 124.1(5) . . ?
O2 C6 C3 111.9(4) . . ?
N3 B4 C72 122.9(4) . . ?
N3 B4 C63 117.8(4) . . ?
C72 B4 C63 119.3(4) . . ?
C66 C67 C68 122.9(5) . . ?
C66 C67 H113 118.5 . . ?
C68 C67 H113 118.5 . . ?
B3 O8 C58 104.8(5) . . ?
B3 O8 C88 102.4(7) . . ?
O5 C46 O6 124.0(4) . . ?
O5 C46 C43 123.5(4) . . ?
O6 C46 C43 112.4(4) . . ?
C45 C48 N4 131.3(4) . . ?
C45 C48 H114 114.4 . . ?
N4 C48 H114 114.4 . . ?
C54 C56 H49 109.5 . . ?
C54 C56 H50 109.5 . . ?
H49 C56 H50 109.5 . . ?
C54 C56 H51 109.5 . . ?
H49 C56 H51 109.5 . . ?
H50 C56 H51 109.5 . . ?
C12 C11 C10 120.4(5) . . ?
C12 C11 H115 119.8 . . ?
C10 C11 H115 119.8 . . ?
C67 C68 C63 120.3(5) . . ?
C67 C68 C69 118.2(4) . . ?
C63 C68 C69 121.5(4) . . ?
C24 C25 C26 122.8(4) . . ?
C24 C25 H116 118.6 . . ?
C26 C25 H116 118.6 . . ?
C36 C37 C32 120.1(5) . . ?
C36 C37 C40 118.8(5) . . ?
C32 C37 C40 121.1(5) . . ?
C11 C10 C9 118.5(5) . . ?
C11 C10 C15 121.2(5) . . ?
C9 C10 C15 120.3(5) . . ?
C53 C52 C51 120.9(5) . . ?
C53 C52 H117 119.5 . . ?
C51 C52 H117 119.5 . . ?
C67 C66 C65 117.1(5) . . ?
C67 C66 C71 121.0(5) . . ?
C65 C66 C71 121.9(5) . . ?
C74 C73 C72 121.0(5) . . ?
C74 C73 C78 116.9(4) . . ?
C72 C73 C78 122.1(4) . . ?
C27 C28 C23 120.7(4) . . ?
C27 C28 C31 117.3(5) . . ?
C23 C28 C31 121.9(4) . . ?
C26 C27 C28 122.1(5) . . ?
C26 C27 H118 118.9 . . ?
C28 C27 H118 118.9 . . ?
C1 C2 C3 120.3(4) . . ?
C1 C2 H119 119.9 . . ?
C3 C2 H119 119.9 . . ?
C73 C78 H52 109.5 . . ?
C73 C78 H53 109.5 . . ?
H52 C78 H53 109.5 . . ?
C73 C78 H54 109.5 . . ?
H52 C78 H54 109.5 . . ?
H53 C78 H54 109.5 . . ?
C24 C29 H55 109.5 . . ?
C24 C29 H56 109.5 . . ?
H55 C29 H56 109.5 . . ?
C24 C29 H57 109.5 . . ?
H55 C29 H57 109.5 . . ?
H56 C29 H57 109.5 . . ?
O6 C47 H58 109.5 . . ?
O6 C47 H59 109.5 . . ?
H58 C47 H59 109.5 . . ?
O6 C47 H60 109.5 . . ?
H58 C47 H60 109.5 . . ?
H59 C47 H60 109.5 . . ?
C37 C40 H61 109.5 . . ?
C37 C40 H62 109.5 . . ?
H61 C40 H62 109.5 . . ?
C37 C40 H63 109.5 . . ?
H61 C40 H63 109.5 . . ?
H62 C40 H63 109.5 . . ?
C41 C42 C43 119.5(5) . . ?
C41 C42 H120 120.2 . . ?
C43 C42 H120 120.2 . . ?
C33 C38 H64 109.5 . . ?
C33 C38 H65 109.5 . . ?
H64 C38 H65 109.5 . . ?
C33 C38 H66 109.5 . . ?
H64 C38 H66 109.5 . . ?
H65 C38 H66 109.5 . . ?
C35 C36 C37 122.6(5) . . ?
C35 C36 H121 118.7 . . ?
C37 C36 H121 118.7 . . ?
C14 C16 H67 109.5 . . ?
C14 C16 H68 109.5 . . ?
H67 C16 H68 109.5 . . ?
C14 C16 H69 109.5 . . ?
H67 C16 H69 109.5 . . ?
H68 C16 H69 109.5 . . ?
C12 C13 C14 120.6(5) . . ?
C12 C13 H122 119.7 . . ?
C14 C13 H122 119.7 . . ?
C75 C76 C77 122.9(5) . . ?
C75 C76 H123 118.5 . . ?
C77 C76 H123 118.5 . . ?
C26 C30 H70 109.5 . . ?
C26 C30 H71 109.5 . . ?
H70 C30 H71 109.5 . . ?
C26 C30 H72 109.5 . . ?
H70 C30 H72 109.5 . . ?
H71 C30 H72 109.5 . . ?
C66 C71 H73 109.5 . . ?
C66 C71 H74 109.5 . . ?
H73 C71 H74 109.5 . . ?
C66 C71 H75 109.5 . . ?
H73 C71 H75 109.5 . . ?
H74 C71 H75 109.5 . . ?
N1 B2 C23 118.7(5) . . ?
N1 B2 C32 121.9(5) . . ?
C23 B2 C32 119.5(4) . . ?
C68 C69 H76 109.5 . . ?
C68 C69 H77 109.5 . . ?
H76 C69 H77 109.5 . . ?
C68 C69 H78 109.5 . . ?
H76 C69 H78 109.5 . . ?
H77 C69 H78 109.5 . . ?
O8 B3 O7 114.5(5) . . ?
O8 B3 N4 124.6(5) . . ?
O7 B3 N4 120.9(5) . . ?
C64 C70 H79 109.5 . . ?
C64 C70 H80 109.5 . . ?
H79 C70 H80 109.5 . . ?
C64 C70 H81 109.5 . . ?
H79 C70 H81 109.5 . . ?
H80 C70 H81 109.5 . . ?
C28 C31 H82 109.5 . . ?
C28 C31 H83 109.5 . . ?
H82 C31 H83 109.5 . . ?
C28 C31 H84 109.5 . . ?
H82 C31 H84 109.5 . . ?
H83 C31 H84 109.5 . . ?
C77 C80 H85 109.5 . . ?
C77 C80 H86 109.5 . . ?
H85 C80 H86 109.5 . . ?
C77 C80 H87 109.5 . . ?
H85 C80 H87 109.5 . . ?
H86 C80 H87 109.5 . . ?
C34 C35 C36 117.7(5) . . ?
C34 C35 C39 122.3(5) . . ?
C36 C35 C39 120.0(5) . . ?
C62 C58 O8 106.7(11) . . ?
C62 C58 C57 111.8(12) . . ?
O8 C58 C57 96.3(7) . . ?
C62 C58 C61 115.4(11) . . ?
O8 C58 C61 113.6(7) . . ?
C57 C58 C61 111.4(9) . . ?
O2 C7 H88 109.5 . . ?
O2 C7 H89 109.5 . . ?
H88 C7 H89 109.5 . . ?
O2 C7 H90 109.5 . . ?
H88 C7 H90 109.5 . . ?
H89 C7 H90 109.5 . . ?
C52 C53 C54 121.0(5) . . ?
C52 C53 H124 119.5 . . ?
C54 C53 H124 119.5 . . ?
C21 C18 C17 121.1(18) . . ?
C21 C18 O4 119.7(13) . . ?
C17 C18 O4 94.6(15) . . ?
C21 C18 C22 113(2) . . ?
C17 C18 C22 109(2) . . ?
O4 C18 C22 95.1(18) . . ?
C58 C62 H1 109.5 . . ?
C58 C62 H2 109.5 . . ?
H1 C62 H2 109.5 . . ?
C58 C62 H3 109.5 . . ?
H1 C62 H3 109.5 . . ?
H2 C62 H3 109.5 . . ?
O4 B1 O3 114.1(5) . . ?
O4 B1 N2 123.8(5) . . ?
O3 B1 N2 122.1(5) . . ?
C57 C59 H4 109.5 . . ?
C57 C59 H5 109.5 . . ?
H4 C59 H5 109.5 . . ?
C57 C59 H6 109.5 . . ?
H4 C59 H6 109.5 . . ?
H5 C59 H6 109.5 . . ?
O7 C57 C60 107.6(10) . . ?
O7 C57 C59 108.3(9) . . ?
C60 C57 C59 110.8(10) . . ?
O7 C57 C58 102.9(9) . . ?
C60 C57 C58 114.1(10) . . ?
C59 C57 C58 112.6(12) . . ?
C50 C55 H91 109.5 . . ?
C50 C55 H92 109.5 . . ?
H91 C55 H92 109.5 . . ?
C50 C55 H93 109.5 . . ?
H91 C55 H93 109.5 . . ?
H92 C55 H93 109.5 . . ?
C10 C15 H94 109.5 . . ?
C10 C15 H95 109.5 . . ?
H94 C15 H95 109.5 . . ?
C10 C15 H96 109.5 . . ?
H94 C15 H96 109.5 . . ?
H95 C15 H96 109.5 . . ?
C82 C86 H25 109.5 . . ?
C82 C86 H26 109.5 . . ?
H25 C86 H26 109.5 . . ?
C82 C86 H27 109.5 . . ?
H25 C86 H27 109.5 . . ?
H26 C86 H27 109.5 . . ?
C58 C61 H7 109.5 . . ?
C58 C61 H8 109.5 . . ?
H7 C61 H8 109.5 . . ?
C58 C61 H9 109.5 . . ?
H7 C61 H9 109.5 . . ?
H8 C61 H9 109.5 . . ?
C76 C75 C74 117.7(5) . . ?
C76 C75 C79 120.9(5) . . ?
C74 C75 C79 121.4(5) . . ?
C35 C39 H97 109.5 . . ?
C35 C39 H98 109.5 . . ?
H97 C39 H98 109.5 . . ?
C35 C39 H99 109.5 . . ?
H97 C39 H99 109.5 . . ?
H98 C39 H99 109.5 . . ?
C20 C17 O3 110(2) . . ?
C20 C17 C18 124(2) . . ?
O3 C17 C18 95.6(17) . . ?
C20 C17 C19 117(2) . . ?
O3 C17 C19 94.9(16) . . ?
C18 C17 C19 108(2) . . ?
C81 C83 H28 109.5 . . ?
C81 C83 H29 109.5 . . ?
H28 C83 H29 109.5 . . ?
C81 C83 H30 109.5 . . ?
H28 C83 H30 109.5 . . ?
H29 C83 H30 109.5 . . ?
C81 C84 H31 109.5 . . ?
C81 C84 H32 109.5 . . ?
H31 C84 H32 109.5 . . ?
C81 C84 H33 109.5 . . ?
H31 C84 H33 109.5 . . ?
H32 C84 H33 109.5 . . ?
C17 C20 H10 109.5 . . ?
C17 C20 H11 109.5 . . ?
H10 C20 H11 109.5 . . ?
C17 C20 H12 109.5 . . ?
H10 C20 H12 109.5 . . ?
H11 C20 H12 109.5 . . ?
C75 C79 H100 109.5 . . ?
C75 C79 H101 109.5 . . ?
H100 C79 H101 109.5 . . ?
C75 C79 H102 109.5 . . ?
H100 C79 H102 109.5 . . ?
H101 C79 H102 109.5 . . ?
C88 C91 H34 109.5 . . ?
C88 C91 H35 109.5 . . ?
H34 C91 H35 109.5 . . ?
C88 C91 H36 109.5 . . ?
H34 C91 H36 109.5 . . ?
H35 C91 H36 109.5 . . ?
C91 C88 O8 118.7(12) . . ?
C91 C88 C87 112.5(18) . . ?
O8 C88 C87 97.2(15) . . ?
C91 C88 C92 113.7(18) . . ?
O8 C88 C92 96.9(16) . . ?
C87 C88 C92 116(2) . . ?
C88 C92 H37 109.5 . . ?
C88 C92 H38 109.5 . . ?
H37 C92 H38 109.5 . . ?
C88 C92 H39 109.5 . . ?
H37 C92 H39 109.5 . . ?
H38 C92 H39 109.5 . . ?
C87 C90 H40 109.5 . . ?
C87 C90 H41 109.5 . . ?
H40 C90 H41 109.5 . . ?
C87 C90 H42 109.5 . . ?
H40 C90 H42 109.5 . . ?
H41 C90 H42 109.5 . . ?
C57 C60 H13 109.5 . . ?
C57 C60 H14 109.5 . . ?
H13 C60 H14 109.5 . . ?
C57 C60 H15 109.5 . . ?
H13 C60 H15 109.5 . . ?
H14 C60 H15 109.5 . . ?
O7 C87 C90 109(2) . . ?
O7 C87 C89 102(2) . . ?
C90 C87 C89 120(2) . . ?
O7 C87 C88 97.5(18) . . ?
C90 C87 C88 113(2) . . ?
C89 C87 C88 112(2) . . ?
C18 C21 H16 109.5 . . ?
C18 C21 H17 109.5 . . ?
H16 C21 H17 109.5 . . ?
C18 C21 H18 109.5 . . ?
H16 C21 H18 109.5 . . ?
H17 C21 H18 109.5 . . ?
C17 C19 H19 109.5 . . ?
C17 C19 H20 109.5 . . ?
H19 C19 H20 109.5 . . ?
C17 C19 H21 109.5 . . ?
H19 C19 H21 109.5 . . ?
H20 C19 H21 109.5 . . ?
C18 C22 H22 109.5 . . ?
C18 C22 H23 109.5 . . ?
H22 C22 H23 109.5 . . ?
C18 C22 H24 109.5 . . ?
H22 C22 H24 109.5 . . ?
H23 C22 H24 109.5 . . ?
O3 C81 C83 110.0(9) . . ?
O3 C81 C84 108.9(8) . . ?
C83 C81 C84 113.6(8) . . ?
O3 C81 C82 101.7(7) . . ?
C83 C81 C82 113.3(9) . . ?
C84 C81 C82 108.5(10) . . ?
C82 C85 H43 109.5 . . ?
C82 C85 H44 109.5 . . ?
H43 C85 H44 109.5 . . ?
C82 C85 H45 109.5 . . ?
H43 C85 H45 109.5 . . ?
H44 C85 H45 109.5 . . ?
C86 C82 O4 108.3(11) . . ?
C86 C82 C85 112.9(12) . . ?
O4 C82 C85 112.1(7) . . ?
C86 C82 C81 115.2(12) . . ?
O4 C82 C81 97.2(7) . . ?
C85 C82 C81 110.0(8) . . ?
C87 C89 H46 109.5 . . ?
C87 C89 H47 109.5 . . ?
H46 C89 H47 109.5 . . ?
C87 C89 H48 109.5 . . ?
H46 C89 H48 109.5 . . ?
H47 C89 H48 109.5 . . ?

loop_
_geom_torsion_atom_site_label_1
_geom_torsion_atom_site_label_2
_geom_torsion_atom_site_label_3
_geom_torsion_atom_site_label_4
_geom_torsion
_geom_torsion_site_symmetry_1
_geom_torsion_site_symmetry_2
_geom_torsion_site_symmetry_3
_geom_torsion_site_symmetry_4
_geom_torsion_publ_flag
B4 N3 C41 C42 156.2(5) . . . . ?
C45 N3 C41 C42 -20.8(7) . . . . ?
C1 N1 C5 C8 -146.6(4) . . . . ?
B2 N1 C5 C8 35.9(7) . . . . ?
C1 N1 C5 C4 29.9(6) . . . . ?
B2 N1 C5 C4 -147.6(5) . . . . ?
C41 N3 C45 C48 -146.2(4) . . . . ?
B4 N3 C45 C48 37.0(7) . . . . ?
C41 N3 C45 C44 29.7(6) . . . . ?
B4 N3 C45 C44 -147.1(5) . . . . ?
C14 C9 N2 C8 91.6(5) . . . . ?
C10 C9 N2 C8 -86.4(6) . . . . ?
C14 C9 N2 B1 -80.4(6) . . . . ?
C10 C9 N2 B1 101.6(5) . . . . ?
C48 C45 C44 C43 154.5(5) . . . . ?
N3 C45 C44 C43 -20.9(7) . . . . ?
C8 C5 C4 C3 154.4(5) . . . . ?
N1 C5 C4 C3 -21.6(7) . . . . ?
C5 C4 C3 C2 2.1(7) . . . . ?
C5 C4 C3 C6 -173.6(5) . . . . ?
C53 C54 C49 C50 1.7(7) . . . . ?
C56 C54 C49 C50 -178.4(5) . . . . ?
C53 C54 C49 N4 -177.3(4) . . . . ?
C56 C54 C49 N4 2.6(7) . . . . ?
C48 N4 C49 C50 -86.3(6) . . . . ?
B3 N4 C49 C50 101.3(6) . . . . ?
C48 N4 C49 C54 92.8(5) . . . . ?
B3 N4 C49 C54 -79.7(6) . . . . ?
B2 N1 C1 C2 156.8(5) . . . . ?
C5 N1 C1 C2 -20.7(7) . . . . ?
C63 C64 C65 C66 -0.3(7) . . . . ?
C70 C64 C65 C66 177.0(4) . . . . ?
C10 C9 C14 C13 0.5(7) . . . . ?
N2 C9 C14 C13 -177.4(4) . . . . ?
C10 C9 C14 C16 -177.5(4) . . . . ?
N2 C9 C14 C16 4.6(7) . . . . ?
C28 C23 C24 C25 1.8(7) . . . . ?
B2 C23 C24 C25 -173.1(4) . . . . ?
C28 C23 C24 C29 -175.8(4) . . . . ?
B2 C23 C24 C29 9.4(7) . . . . ?
C45 C44 C43 C42 1.6(7) . . . . ?
C45 C44 C43 C46 -174.6(5) . . . . ?
N1 C5 C8 N2 -170.8(4) . . . . ?
C4 C5 C8 N2 13.2(9) . . . . ?
B1 N2 C8 C5 171.5(5) . . . . ?
C9 N2 C8 C5 -0.4(8) . . . . ?
C52 C51 C50 C49 1.2(7) . . . . ?
C52 C51 C50 C55 179.8(5) . . . . ?
C54 C49 C50 C51 -2.5(7) . . . . ?
N4 C49 C50 C51 176.5(4) . . . . ?
C54 C49 C50 C55 179.0(5) . . . . ?
N4 C49 C50 C55 -2.0(7) . . . . ?
C65 C64 C63 C68 1.2(7) . . . . ?
C70 C64 C63 C68 -176.0(4) . . . . ?
C65 C64 C63 B4 -173.3(4) . . . . ?
C70 C64 C63 B4 9.4(7) . . . . ?
C37 C32 C33 C34 -1.2(7) . . . . ?
B2 C32 C33 C34 169.5(4) . . . . ?
C37 C32 C33 C38 -178.9(4) . . . . ?
B2 C32 C33 C38 -8.1(7) . . . . ?
C76 C77 C72 C73 1.4(8) . . . . ?
C80 C77 C72 C73 -177.8(5) . . . . ?
C76 C77 C72 B4 -169.4(5) . . . . ?
C80 C77 C72 B4 11.4(8) . . . . ?
C32 C33 C34 C35 -0.7(8) . . . . ?
C38 C33 C34 C35 177.0(5) . . . . ?
C7 O2 C6 O1 -1.7(8) . . . . ?
C7 O2 C6 C3 176.7(4) . . . . ?
C4 C3 C6 O1 169.2(5) . . . . ?
C2 C3 C6 O1 -6.5(8) . . . . ?
C4 C3 C6 O2 -9.2(7) . . . . ?
C2 C3 C6 O2 175.1(4) . . . . ?
C41 N3 B4 C72 -156.9(5) . . . . ?
C45 N3 B4 C72 19.7(7) . . . . ?
C41 N3 B4 C63 22.5(7) . . . . ?
C45 N3 B4 C63 -160.8(4) . . . . ?
C73 C72 B4 N3 60.8(7) . . . . ?
C77 C72 B4 N3 -128.7(5) . . . . ?
C73 C72 B4 C63 -118.7(5) . . . . ?
C77 C72 B4 C63 51.8(7) . . . . ?
C68 C63 B4 N3 57.0(6) . . . . ?
C64 C63 B4 N3 -128.7(5) . . . . ?
C68 C63 B4 C72 -123.5(5) . . . . ?
C64 C63 B4 C72 50.8(6) . . . . ?
C47 O6 C46 O5 -2.5(8) . . . . ?
C47 O6 C46 C43 175.8(4) . . . . ?
C44 C43 C46 O5 169.4(5) . . . . ?
C42 C43 C46 O5 -6.7(8) . . . . ?
C44 C43 C46 O6 -8.9(7) . . . . ?
C42 C43 C46 O6 175.0(4) . . . . ?
C44 C45 C48 N4 14.0(9) . . . . ?
N3 C45 C48 N4 -170.7(5) . . . . ?
B3 N4 C48 C45 170.8(5) . . . . ?
C49 N4 C48 C45 -1.7(8) . . . . ?
C13 C12 C11 C10 0.4(8) . . . . ?
C66 C67 C68 C63 -1.9(8) . . . . ?
C66 C67 C68 C69 176.9(5) . . . . ?
C64 C63 C68 C67 -0.2(7) . . . . ?
B4 C63 C68 C67 174.4(4) . . . . ?
C64 C63 C68 C69 -179.0(4) . . . . ?
B4 C63 C68 C69 -4.4(7) . . . . ?
C23 C24 C25 C26 -1.0(7) . . . . ?
C29 C24 C25 C26 176.6(4) . . . . ?
C27 C26 C25 C24 -0.4(7) . . . . ?
C30 C26 C25 C24 179.6(4) . . . . ?
C33 C32 C37 C36 1.5(7) . . . . ?
B2 C32 C37 C36 -169.2(5) . . . . ?
C33 C32 C37 C40 -177.1(4) . . . . ?
B2 C32 C37 C40 12.2(7) . . . . ?
C12 C11 C10 C9 1.5(7) . . . . ?
C12 C11 C10 C15 -179.4(5) . . . . ?
C14 C9 C10 C11 -1.9(7) . . . . ?
N2 C9 C10 C11 176.0(4) . . . . ?
C14 C9 C10 C15 178.9(5) . . . . ?
N2 C9 C10 C15 -3.1(7) . . . . ?
C50 C51 C52 C53 0.8(8) . . . . ?
C68 C67 C66 C65 2.9(7) . . . . ?
C68 C67 C66 C71 -178.8(5) . . . . ?
C64 C65 C66 C67 -1.7(7) . . . . ?
C64 C65 C66 C71 179.9(4) . . . . ?
C75 C74 C73 C72 -1.7(8) . . . . ?
C75 C74 C73 C78 177.0(5) . . . . ?
C77 C72 C73 C74 -0.6(7) . . . . ?
B4 C72 C73 C74 170.2(5) . . . . ?
C77 C72 C73 C78 -179.2(5) . . . . ?
B4 C72 C73 C78 -8.4(7) . . . . ?
C24 C23 C28 C27 -1.2(7) . . . . ?
B2 C23 C28 C27 173.6(5) . . . . ?
C24 C23 C28 C31 -178.8(5) . . . . ?
B2 C23 C28 C31 -4.0(8) . . . . ?
C25 C26 C27 C28 1.0(7) . . . . ?
C30 C26 C27 C28 -179.1(5) . . . . ?
C23 C28 C27 C26 -0.1(8) . . . . ?
C31 C28 C27 C26 177.6(5) . . . . ?
N1 C1 C2 C3 1.1(8) . . . . ?
C4 C3 C2 C1 8.8(7) . . . . ?
C6 C3 C2 C1 -175.3(5) . . . . ?
N3 C41 C42 C43 1.4(7) . . . . ?
C44 C43 C42 C41 8.8(7) . . . . ?
C46 C43 C42 C41 -174.9(5) . . . . ?
C32 C37 C36 C35 0.2(8) . . . . ?
C40 C37 C36 C35 178.9(5) . . . . ?
C11 C12 C13 C14 -1.8(8) . . . . ?
C9 C14 C13 C12 1.3(7) . . . . ?
C16 C14 C13 C12 179.4(4) . . . . ?
C72 C77 C76 C75 0.2(9) . . . . ?
C80 C77 C76 C75 179.4(6) . . . . ?
C1 N1 B2 C23 22.4(7) . . . . ?
C5 N1 B2 C23 -160.3(4) . . . . ?
C1 N1 B2 C32 -157.3(5) . . . . ?
C5 N1 B2 C32 20.0(8) . . . . ?
C24 C23 B2 N1 -128.8(5) . . . . ?
C28 C23 B2 N1 56.6(7) . . . . ?
C24 C23 B2 C32 50.9(7) . . . . ?
C28 C23 B2 C32 -123.7(6) . . . . ?
C37 C32 B2 N1 -129.0(5) . . . . ?
C33 C32 B2 N1 60.6(7) . . . . ?
C37 C32 B2 C23 51.3(7) . . . . ?
C33 C32 B2 C23 -119.0(5) . . . . ?
C58 O8 B3 O7 20.9(8) . . . . ?
C88 O8 B3 O7 -17.8(9) . . . . ?
C58 O8 B3 N4 -159.2(7) . . . . ?
C88 O8 B3 N4 162.1(9) . . . . ?
C87 O7 B3 O8 -13.7(12) . . . . ?
C57 O7 B3 O8 6.5(8) . . . . ?
C87 O7 B3 N4 166.4(11) . . . . ?
C57 O7 B3 N4 -173.4(6) . . . . ?
C48 N4 B3 O8 6.6(8) . . . . ?
C49 N4 B3 O8 179.1(5) . . . . ?
C48 N4 B3 O7 -173.6(5) . . . . ?
C49 N4 B3 O7 -1.0(8) . . . . ?
C33 C34 C35 C36 2.4(8) . . . . ?
C33 C34 C35 C39 -176.9(5) . . . . ?
C37 C36 C35 C34 -2.1(9) . . . . ?
C37 C36 C35 C39 177.2(6) . . . . ?
B3 O8 C58 C62 -152.3(10) . . . . ?
C88 O8 C58 C62 -61.1(14) . . . . ?
B3 O8 C58 C57 -37.2(8) . . . . ?
C88 O8 C58 C57 54.0(11) . . . . ?
B3 O8 C58 C61 79.5(8) . . . . ?
C88 O8 C58 C61 170.7(15) . . . . ?
C51 C52 C53 C54 -1.6(8) . . . . ?
C49 C54 C53 C52 0.4(8) . . . . ?
C56 C54 C53 C52 -179.6(5) . . . . ?
B1 O4 C18 C21 -83.5(15) . . . . ?
C82 O4 C18 C21 174(2) . . . . ?
B1 O4 C18 C17 46.4(14) . . . . ?
C82 O4 C18 C17 -55.5(14) . . . . ?
B1 O4 C18 C22 156.4(15) . . . . ?
C82 O4 C18 C22 54.5(16) . . . . ?
C82 O4 B1 O3 18.5(7) . . . . ?
C18 O4 B1 O3 -20.3(9) . . . . ?
C82 O4 B1 N2 -159.9(6) . . . . ?
C18 O4 B1 N2 161.3(9) . . . . ?
C81 O3 B1 O4 8.0(7) . . . . ?
C17 O3 B1 O4 -15.2(12) . . . . ?
C81 O3 B1 N2 -173.6(6) . . . . ?
C17 O3 B1 N2 163.3(11) . . . . ?
C8 N2 B1 O4 5.2(8) . . . . ?
C9 N2 B1 O4 177.3(5) . . . . ?
C8 N2 B1 O3 -173.1(5) . . . . ?
C9 N2 B1 O3 -1.0(8) . . . . ?
B3 O7 C57 C60 -151.7(8) . . . . ?
C87 O7 C57 C60 -51(5) . . . . ?
B3 O7 C57 C59 88.5(10) . . . . ?
C87 O7 C57 C59 -171(6) . . . . ?
B3 O7 C57 C58 -30.9(9) . . . . ?
C87 O7 C57 C58 70(5) . . . . ?
C62 C58 C57 O7 151.2(12) . . . . ?
O8 C58 C57 O7 40.4(9) . . . . ?
C61 C58 C57 O7 -78.0(9) . . . . ?
C62 C58 C57 C60 -92.5(15) . . . . ?
O8 C58 C57 C60 156.6(9) . . . . ?
C61 C58 C57 C60 38.2(13) . . . . ?
C62 C58 C57 C59 34.8(16) . . . . ?
O8 C58 C57 C59 -76.0(10) . . . . ?
C61 C58 C57 C59 165.6(9) . . . . ?
C77 C76 C75 C74 -2.4(9) . . . . ?
C77 C76 C75 C79 177.8(6) . . . . ?
C73 C74 C75 C76 3.2(9) . . . . ?
C73 C74 C75 C79 -177.1(6) . . . . ?
B1 O3 C17 C20 -85(2) . . . . ?
C81 O3 C17 C20 174(5) . . . . ?
B1 O3 C17 C18 44.2(16) . . . . ?
C81 O3 C17 C18 -56(3) . . . . ?
B1 O3 C17 C19 153.2(12) . . . . ?
C81 O3 C17 C19 53(3) . . . . ?
C21 C18 C17 C20 -165(2) . . . . ?
O4 C18 C17 C20 66(3) . . . . ?
C22 C18 C17 C20 -31(3) . . . . ?
C21 C18 C17 O3 76.1(19) . . . . ?
O4 C18 C17 O3 -52.8(15) . . . . ?
C22 C18 C17 O3 -150(2) . . . . ?
C21 C18 C17 C19 -21(3) . . . . ?
O4 C18 C17 C19 -149.9(16) . . . . ?
C22 C18 C17 C19 113(2) . . . . ?
B3 O8 C88 C91 -82.2(13) . . . . ?
C58 O8 C88 C91 180(2) . . . . ?
B3 O8 C88 C87 38.3(15) . . . . ?
C58 O8 C88 C87 -59.9(15) . . . . ?
B3 O8 C88 C92 155.9(15) . . . . ?
C58 O8 C88 C92 57.7(16) . . . . ?
B3 O7 C87 C90 -81(2) . . . . ?
C57 O7 C87 C90 -166(7) . . . . ?
B3 O7 C87 C89 151.6(14) . . . . ?
C57 O7 C87 C89 67(5) . . . . ?
B3 O7 C87 C88 36.9(18) . . . . ?
C57 O7 C87 C88 -48(4) . . . . ?
C91 C88 C87 O7 80.5(18) . . . . ?
O8 C88 C87 O7 -44.7(18) . . . . ?
C92 C88 C87 O7 -146(2) . . . . ?
C91 C88 C87 C90 -164.8(19) . . . . ?
O8 C88 C87 C90 70(2) . . . . ?
C92 C88 C87 C90 -31(3) . . . . ?
C91 C88 C87 C89 -26(3) . . . . ?
O8 C88 C87 C89 -151(2) . . . . ?
C92 C88 C87 C89 108(3) . . . . ?
B1 O3 C81 C83 -149.9(7) . . . . ?
C17 O3 C81 C83 -65(3) . . . . ?
B1 O3 C81 C84 85.0(8) . . . . ?
C17 O3 C81 C84 170(4) . . . . ?
B1 O3 C81 C82 -29.5(8) . . . . ?
C17 O3 C81 C82 56(3) . . . . ?
B1 O4 C82 C86 -153.8(11) . . . . ?
C18 O4 C82 C86 -66.5(15) . . . . ?
B1 O4 C82 C85 81.0(7) . . . . ?
C18 O4 C82 C85 168.3(15) . . . . ?
B1 O4 C82 C81 -34.1(8) . . . . ?
C18 O4 C82 C81 53.2(12) . . . . ?
O3 C81 C82 C86 151.9(12) . . . . ?
C83 C81 C82 C86 -90.1(15) . . . . ?
C84 C81 C82 C86 37.1(15) . . . . ?
O3 C81 C82 O4 37.6(8) . . . . ?
C83 C81 C82 O4 155.7(8) . . . . ?
C84 C81 C82 O4 -77.1(9) . . . . ?
O3 C81 C82 C85 -79.0(8) . . . . ?
C83 C81 C82 C85 39.0(11) . . . . ?
C84 C81 C82 C85 166.2(8) . . . . ?

_refine_diff_density_max         0.299
_refine_diff_density_min         -0.270
_refine_diff_density_rms         0.065

_shelxl_version_number           2014-3

_shelx_res_file                  
;
TITL _030-04-014-05
REM  Yadorkari-X generated
CELL 0.71075 8.4242 15.6983 28.0814 89.9559 87.7168 89.8958
ZERR 4.0 0.0016 0.0030 0.0054 0.0069 0.0060 0.0057
LATT 1
REM  SPGR P-1 triclinic
SFAC C H B N O
UNIT 160 200 8 8 16
SIZE 0.18 0.10 0.02
TEMP -180.0
L.S. 20
FMAP 2
PLAN -50
ACTA
CONF
LIST 4
WPDB -1
BOND $H
MERG 2
OMIT -10.000000 50.000000

SIMU 1.7 0.01 0.01 C17 C18 C19 C20 C21 C22 C81 C82 C83 C84 C85 C86
SIMU 1.7 0.01 0.01 C57 C58 C59 C60 C61 C62 C87 C88 C89 C90 C91 C92
ISOR 0.01 0.01 C17 C18 C19 C20 C21 C22 C81 C82 C83 C84 C85 C86
ISOR 0.01 0.01 C57 C58 C59 C60 C61 C62 C87 C88 C89 C90 C91 C92
DELU 0.01 C17 C18 C19 C20 C21 C22 C81 C82 C83 C84 C85 C86
DELU 0.01 C57 C58 C59 C60 C61 C62 C87 C88 C89 C90 C91 C92

WGHT    0.095700
FVAR       2.71614   0.63333   0.32424
O2    5    0.307763   -0.476644    0.497805    11.00000    0.07450    0.02509 =
         0.02948   -0.00704   -0.00981    0.00605
N3    4    0.717366    0.312643    0.930108    11.00000    0.03522    0.02390 =
         0.02728   -0.00544   -0.00614    0.00352
N4    4    0.762640    0.158981    0.828528    11.00000    0.02990    0.02820 =
         0.02107   -0.00650   -0.00228    0.00306
O6    5    0.691680    0.022724    1.002369    11.00000    0.07789    0.02409 =
         0.03092   -0.00015   -0.00686   -0.00192
O3    5    0.234099   -0.385209    0.754902    11.00000    0.06288    0.04418 =
         0.02570    0.00475   -0.00089    0.00629
C41   1    0.769305    0.319059    0.976585    11.00000    0.03497    0.02345 =
         0.02521   -0.00579   -0.00345    0.00318
AFIX  43
H103  2    0.797617    0.373577    0.988168    11.00000   -1.20000
AFIX   0
N1    4    0.284814   -0.187227    0.570100    11.00000    0.03574    0.02826 =
         0.02502    0.00379   -0.00647    0.00367
C77   1    0.563319    0.419587    0.820889    11.00000    0.03889    0.03408 =
         0.03433    0.00178   -0.00463   -0.00713
O7    5    0.765661    0.115156    0.745396    11.00000    0.07177    0.04511 =
         0.02109   -0.01006   -0.00115   -0.00328
O1    5    0.212209   -0.399051    0.437468    11.00000    0.06767    0.04056 =
         0.02942   -0.00500   -0.01496    0.00218
O5    5    0.786951    0.100407    1.062447    11.00000    0.07183    0.03578 =
         0.02813   -0.00140   -0.01126    0.00059
C5    1    0.271810   -0.271212    0.591087    11.00000    0.02868    0.02394 =
         0.03130    0.00132   -0.00304   -0.00398
C9    1    0.275411   -0.427112    0.656047    11.00000    0.03094    0.02841 =
         0.02835    0.00593   -0.00143    0.00338
C45   1    0.729217    0.228642    0.908840    11.00000    0.02973    0.02535 =
         0.02827   -0.00454   -0.00725    0.00156
N2    4    0.237954   -0.340951    0.671252    11.00000    0.03195    0.02465 =
         0.02212    0.00141   -0.00223    0.00140
C54   1    0.568412    0.045945    0.842593    11.00000    0.03616    0.04050 =
         0.02642   -0.00455   -0.00092    0.00704
C44   1    0.714942    0.157800    0.941015    11.00000    0.03016    0.03001 =
         0.02544   -0.00955   -0.00192    0.00300
AFIX  43
H104  2    0.686552    0.103363    0.929334    11.00000   -1.20000
AFIX   0
C23   1    0.308679   -0.022856    0.574583    11.00000    0.02185    0.03500 =
         0.02781   -0.00234   -0.00793   -0.00233
C64   1    0.571372    0.537779    0.936687    11.00000    0.03831    0.03080 =
         0.02076    0.00333   -0.00329   -0.00022
C32   1    0.465417   -0.125053    0.636218    11.00000    0.03960    0.03026 =
         0.02355   -0.00386   -0.00476   -0.00270
C26   1    0.230800    0.148399    0.550584    11.00000    0.03482    0.02872 =
         0.02428   -0.00565   -0.00407    0.00602
C51   1    0.808056   -0.058529    0.877584    11.00000    0.04850    0.03864 =
         0.02953   -0.00211   -0.00488    0.01391
AFIX  43
H105  2    0.888155   -0.094466    0.889530    11.00000   -1.20000
AFIX   0
O4    5    0.190846   -0.244646    0.739339    11.00000    0.12345    0.04050 =
         0.02234   -0.00327   -0.00875    0.02938
C4    1    0.286388   -0.341952    0.558031    11.00000    0.02908    0.02700 =
         0.03117    0.00536   -0.00587    0.01031
AFIX  43
H106  2    0.315410   -0.396505    0.569526    11.00000   -1.20000
AFIX   0
C3    1    0.259795   -0.332060    0.511575    11.00000    0.02780    0.02367 =
         0.02722   -0.00193   -0.00634    0.00629
C49   1    0.725963    0.073093    0.844084    11.00000    0.03689    0.02999 =
         0.02129   -0.00895    0.00078    0.00665
C1    1    0.232789   -0.180514    0.523189    11.00000    0.02886    0.03076 =
         0.03090   -0.00516   -0.00647    0.00697
AFIX  43
H107  2    0.204957   -0.125924    0.511478    11.00000   -1.20000
AFIX   0
C65   1    0.609385    0.620417    0.948081    11.00000    0.03550    0.02798 =
         0.02688   -0.00086   -0.00488    0.00193
AFIX  43
H108  2    0.526056    0.659659    0.955484    11.00000   -1.20000
AFIX   0
C14   1    0.431871   -0.454767    0.657196    11.00000    0.03182    0.04111 =
         0.02518    0.00296   -0.00701   -0.00170
C24   1    0.428775    0.037525    0.563242    11.00000    0.02203    0.03543 =
         0.02003   -0.00587   -0.00507    0.00034
C43   1    0.741784    0.167981    0.988199    11.00000    0.02827    0.01768 =
         0.03530   -0.00743   -0.00652    0.00475
C8    1    0.238707   -0.273079    0.638982    11.00000    0.03161    0.03035 =
         0.03254    0.00075   -0.00411   -0.00069
AFIX  43
H109  2    0.211693   -0.219420    0.652697    11.00000   -1.20000
AFIX   0
C74   1    0.277247    0.333849    0.834552    11.00000    0.03451    0.03649 =
         0.03855   -0.00147   -0.00335    0.00143
AFIX  43
H110  2    0.181071    0.302840    0.839043    11.00000   -1.20000
AFIX   0
C50   1    0.847139    0.021965    0.860381    11.00000    0.03574    0.03905 =
         0.02065   -0.00346   -0.00528    0.00563
C12   1    0.346906   -0.587058    0.622679    11.00000    0.06590    0.03175 =
         0.03730   -0.00678   -0.00650    0.01371
AFIX  43
H111  2    0.371909   -0.642167    0.610570    11.00000   -1.20000
AFIX   0
C63   1    0.691877    0.476576    0.925098    11.00000    0.02933    0.02679 =
         0.02851   -0.00212   -0.00272    0.00404
C33   1    0.612540   -0.169701    0.630122    11.00000    0.03343    0.03094 =
         0.02603   -0.00158   -0.00372    0.00018
C72   1    0.535265    0.374711    0.863855    11.00000    0.03123    0.02619 =
         0.02833   -0.00518    0.00288   -0.00172
C34   1    0.724277   -0.166557    0.665458    11.00000    0.03779    0.03855 =
         0.03935    0.00123   -0.01207    0.00692
AFIX  43
H112  2    0.821057   -0.197202    0.660969    11.00000   -1.20000
AFIX   0
C6    1    0.257611   -0.404202    0.477970    11.00000    0.04402    0.02708 =
         0.03328    0.00214   -0.00520    0.00021
B4    3    0.649600    0.384182    0.906553    11.00000    0.02760    0.02872 =
         0.02544   -0.00182    0.00261    0.00054
C67   1    0.884008    0.588844    0.939415    11.00000    0.03329    0.03030 =
         0.03461   -0.00833   -0.00796   -0.00491
AFIX  43
H113  2    0.991773    0.605767    0.941344    11.00000   -1.20000
AFIX   0
O8    5    0.812541    0.255552    0.760579    11.00000    0.11627    0.05040 =
         0.02406   -0.00347   -0.00215   -0.02934
C46   1    0.742158    0.095097    1.022005    11.00000    0.03928    0.02973 =
         0.02700   -0.00777   -0.00621    0.00303
C48   1    0.762751    0.226353    0.861107    11.00000    0.03387    0.02398 =
         0.02624   -0.00433   -0.00223    0.00082
AFIX  43
H114  2    0.791248    0.279865    0.847488    11.00000   -1.20000
AFIX   0
C56   1    0.438539    0.100546    0.823770    11.00000    0.03621    0.05321 =
         0.04243   -0.00336   -0.00535   -0.00123
AFIX 137
H49   2    0.444407    0.157710    0.837582    11.00000   -1.50000
H50   2    0.335162    0.075190    0.832445    11.00000   -1.50000
H51   2    0.451256    0.104385    0.788993    11.00000   -1.50000
AFIX   0
C11   1    0.192993   -0.558060    0.622295    11.00000    0.05757    0.02940 =
         0.03574   -0.00001   -0.00387   -0.01171
AFIX  43
H115  2    0.112567   -0.593328    0.610124    11.00000   -1.20000
AFIX   0
C68   1    0.851667    0.505171    0.926956    11.00000    0.03119    0.03340 =
         0.02929   -0.00348   -0.00083    0.00547
C25   1    0.388113    0.120559    0.552018    11.00000    0.03809    0.02569 =
         0.02691   -0.00387   -0.00501   -0.00183
AFIX  43
H116  2    0.470811    0.160231    0.544999    11.00000   -1.20000
AFIX   0
C37   1    0.437732   -0.080095    0.679076    11.00000    0.03758    0.04822 =
         0.02270   -0.00384    0.00020    0.00577
C10   1    0.154530   -0.478019    0.639482    11.00000    0.03519    0.03628 =
         0.02811    0.00410   -0.00492   -0.00517
C52   1    0.651662   -0.086534    0.877323    11.00000    0.06719    0.03377 =
         0.03180   -0.00109   -0.00221   -0.00689
AFIX  43
H117  2    0.625473   -0.141423    0.889510    11.00000   -1.20000
AFIX   0
C66   1    0.766674    0.648351    0.949094    11.00000    0.04193    0.03034 =
         0.02529    0.00481   -0.00193    0.00222
C73   1    0.390171    0.331492    0.869877    11.00000    0.03748    0.03119 =
         0.02834   -0.00533   -0.00449    0.00607
C28   1    0.149264    0.004931    0.572506    11.00000    0.03635    0.03298 =
         0.03441    0.00180   -0.00490   -0.00107
C27   1    0.113968    0.089095    0.560627    11.00000    0.02612    0.03971 =
         0.03525    0.00127   -0.00410    0.00371
AFIX  43
H118  2    0.005840    0.105965    0.559440    11.00000   -1.20000
AFIX   0
C2    1    0.221102   -0.247549    0.494660    11.00000    0.03631    0.03640 =
         0.02291    0.00587   -0.00854    0.00616
AFIX  43
H119  2    0.187258   -0.240049    0.463059    11.00000   -1.20000
AFIX   0
C78   1    0.345870    0.281623    0.915280    11.00000    0.03122    0.03211 =
         0.03481   -0.00121   -0.00530   -0.00432
AFIX 137
H52   2    0.411496    0.230128    0.916582    11.00000   -1.50000
H53   2    0.233514    0.265582    0.915168    11.00000   -1.50000
H54   2    0.364214    0.317207    0.943180    11.00000   -1.50000
AFIX   0
C29   1    0.601720    0.012841    0.561107    11.00000    0.03396    0.04073 =
         0.03047   -0.00424   -0.00835    0.00138
AFIX 137
H55   2    0.666862    0.063537    0.554698    11.00000   -1.50000
H56   2    0.621165   -0.028891    0.535591    11.00000   -1.50000
H57   2    0.629690   -0.012189    0.591642    11.00000   -1.50000
AFIX   0
C47   1    0.699378   -0.052145    1.031898    11.00000    0.08564    0.02626 =
         0.03694   -0.00164   -0.00039    0.00218
AFIX 137
H58   2    0.810775   -0.067287    1.036252    11.00000   -1.50000
H59   2    0.645677   -0.099475    1.016522    11.00000   -1.50000
H60   2    0.646916   -0.040601    1.063005    11.00000   -1.50000
AFIX   0
C40   1    0.281474   -0.034260    0.689544    11.00000    0.04671    0.04955 =
         0.03781   -0.00889   -0.00002    0.00827
AFIX 137
H61   2    0.271757    0.013630    0.667436    11.00000   -1.50000
H62   2    0.278528   -0.012915    0.722354    11.00000   -1.50000
H63   2    0.193229   -0.073896    0.685601    11.00000   -1.50000
AFIX   0
C42   1    0.780889    0.251864    1.005447    11.00000    0.03534    0.03384 =
         0.02482   -0.00743   -0.00441    0.00024
AFIX  43
H120  2    0.814565    0.259105    1.037073    11.00000   -1.20000
AFIX   0
C38   1    0.654670   -0.218492    0.585032    11.00000    0.03064    0.03600 =
         0.03897    0.00114   -0.00530    0.00401
AFIX 137
H64   2    0.767225   -0.234470    0.584640    11.00000   -1.50000
H65   2    0.634708   -0.182657    0.557304    11.00000   -1.50000
H66   2    0.589415   -0.270012    0.583889    11.00000   -1.50000
AFIX   0
C36   1    0.552960   -0.078561    0.713177    11.00000    0.05245    0.05194 =
         0.03600   -0.02140   -0.00607    0.00814
AFIX  43
H121  2    0.531582   -0.047958    0.741900    11.00000   -1.20000
AFIX   0
C16   1    0.560210   -0.400663    0.676957    11.00000    0.02849    0.05793 =
         0.04459   -0.00133   -0.00639    0.00618
AFIX 137
H67   2    0.554230   -0.343090    0.663625    11.00000   -1.50000
H68   2    0.664167   -0.425652    0.668427    11.00000   -1.50000
H69   2    0.546080   -0.397901    0.711732    11.00000   -1.50000
AFIX   0
C13   1    0.465166   -0.537441    0.640338    11.00000    0.04514    0.04073 =
         0.03179    0.00767   -0.00326    0.01637
AFIX  43
H122  2    0.570331   -0.559191    0.641163    11.00000   -1.20000
AFIX   0
C76   1    0.448002    0.421266    0.787028    11.00000    0.05412    0.05402 =
         0.03165    0.01390   -0.00584   -0.00410
AFIX  43
H123  2    0.469381    0.451770    0.758259    11.00000   -1.20000
AFIX   0
C30   1    0.191565    0.239143    0.538535    11.00000    0.05131    0.02700 =
         0.03940   -0.00262   -0.00093    0.00583
AFIX 137
H70   2    0.130798    0.240510    0.509502    11.00000   -1.50000
H71   2    0.290111    0.271513    0.533351    11.00000   -1.50000
H72   2    0.128204    0.264567    0.564897    11.00000   -1.50000
AFIX   0
C71   1    0.807679    0.739066    0.961552    11.00000    0.05368    0.03064 =
         0.03987    0.00108   -0.00269    0.00499
AFIX 137
H73   2    0.862801    0.739843    0.991628    11.00000   -1.50000
H74   2    0.709993    0.772884    0.964953    11.00000   -1.50000
H75   2    0.876845    0.763324    0.936155    11.00000   -1.50000
AFIX   0
B2    3    0.350982   -0.115046    0.593118    11.00000    0.03309    0.03883 =
         0.02427   -0.00311    0.00031    0.00012
C69   1    0.991206    0.446318    0.914559    11.00000    0.03216    0.03597 =
         0.05510   -0.00765    0.00022    0.00386
AFIX 137
H76   2    1.078397    0.479484    0.899743    11.00000   -1.50000
H77   2    0.957793    0.402429    0.892290    11.00000   -1.50000
H78   2    1.027197    0.419180    0.943670    11.00000   -1.50000
AFIX   0
B3    3    0.780428    0.177674    0.778762    11.00000    0.04319    0.03643 =
         0.02816   -0.00420   -0.00064   -0.00276
C70   1    0.397742    0.512608    0.938937    11.00000    0.04082    0.03386 =
         0.03097   -0.00841   -0.00537    0.00315
AFIX 137
H79   2    0.377650    0.473520    0.965721    11.00000   -1.50000
H80   2    0.371552    0.484367    0.909152    11.00000   -1.50000
H81   2    0.331685    0.563652    0.943393    11.00000   -1.50000
AFIX   0
C31   1    0.009092   -0.054136    0.584913    11.00000    0.03109    0.04187 =
         0.05493    0.00005    0.00707    0.00575
AFIX 137
H82   2   -0.077004   -0.021245    0.600607    11.00000   -1.50000
H83   2    0.043433   -0.099181    0.606403    11.00000   -1.50000
H84   2   -0.028833   -0.079773    0.555667    11.00000   -1.50000
AFIX   0
C80   1    0.719397    0.465775    0.810339    11.00000    0.05412    0.04993 =
         0.04025    0.00471   -0.00380   -0.00911
AFIX 137
H85   2    0.722091    0.518073    0.829321    11.00000   -1.50000
H86   2    0.728511    0.480209    0.776382    11.00000   -1.50000
H87   2    0.808130    0.428795    0.818517    11.00000   -1.50000
AFIX   0
C35   1    0.697880   -0.119960    0.706897    11.00000    0.04233    0.05801 =
         0.03474   -0.00800   -0.01088    0.01262
PART 1
C58   1    0.758870    0.251362    0.709098    21.00000    0.04576    0.04570 =
         0.03111    0.00143   -0.01166   -0.00440
PART 0
C7    1    0.301140   -0.551998    0.468127    11.00000    0.09843    0.02797 =
         0.03960    0.00045   -0.00533   -0.00365
AFIX 137
H88   2    0.190321   -0.564283    0.461303    11.00000   -1.50000
H89   2    0.346638   -0.600516    0.484854    11.00000   -1.50000
H90   2    0.361983   -0.542125    0.438164    11.00000   -1.50000
AFIX   0
C53   1    0.534657   -0.036016    0.859714    11.00000    0.04108    0.04689 =
         0.03578   -0.01079   -0.00482   -0.00881
AFIX  43
H124  2    0.429050   -0.057000    0.859133    11.00000   -1.20000
PART 1
AFIX   0
C18   1    0.124719   -0.267947    0.791051    31.00000    0.04899    0.03908 =
         0.01778   -0.00112   -0.01082   -0.00138
C62   1    0.855052    0.311136    0.682109    21.00000    0.05508    0.05920 =
         0.03334   -0.00425   -0.00435   -0.00341
AFIX  33
H1    2    0.824611    0.310565    0.648790    21.00000   -1.50000
H2    2    0.838931    0.368406    0.695320    21.00000   -1.50000
H3    2    0.967221    0.295210    0.683807    21.00000   -1.50000
PART 0
AFIX   0
B1    3    0.219629   -0.323224    0.721207    11.00000    0.03929    0.03389 =
         0.03004    0.00271   -0.00014    0.00584
PART 1
C59   1    0.989808    0.150864    0.691403    21.00000    0.04483    0.08982 =
         0.05102    0.00956    0.00602    0.01232
AFIX  33
H4    2    1.022224    0.179351    0.661519    21.00000   -1.50000
H5    2    1.043586    0.177452    0.717883    21.00000   -1.50000
H6    2    1.018875    0.090454    0.689470    21.00000   -1.50000
AFIX   0
C57   1    0.811745    0.159103    0.699647    21.00000    0.03746    0.05489 =
         0.02353   -0.00773   -0.00261    0.00715
PART 0
C55   1    1.014428    0.053634    0.860477    11.00000    0.03556    0.06023 =
         0.04713    0.00119   -0.00577    0.01071
AFIX 137
H91   2    1.050441    0.068269    0.827882    11.00000   -1.50000
H92   2    1.083222    0.009088    0.872879    11.00000   -1.50000
H93   2    1.019255    0.104299    0.880731    11.00000   -1.50000
AFIX   0
C15   1   -0.013393   -0.445449    0.639812    11.00000    0.03590    0.06459 =
         0.04996   -0.00658   -0.00667   -0.00241
AFIX 137
H94   2   -0.017978   -0.394045    0.620086    11.00000   -1.50000
H95   2   -0.049102   -0.431828    0.672569    11.00000   -1.50000
H96   2   -0.082590   -0.489237    0.626995    11.00000   -1.50000
PART 2
AFIX   0
C86   1    0.149084   -0.185752    0.817497   -31.00000    0.06840    0.06450 =
         0.03620   -0.01138    0.00080    0.00453
AFIX  33
H25   2    0.178745   -0.187324    0.850879   -31.00000   -1.50000
H26   2    0.171564   -0.129106    0.804205   -31.00000   -1.50000
H27   2    0.035468   -0.197983    0.815626   -31.00000   -1.50000
PART 1
AFIX   0
C61   1    0.578682    0.261678    0.704742    21.00000    0.04472    0.04853 =
         0.03403   -0.00255   -0.01398    0.01493
AFIX  33
H7    2    0.523322    0.218380    0.724270    21.00000   -1.50000
H8    2    0.546198    0.318510    0.715822    21.00000   -1.50000
H9    2    0.551560    0.254727    0.671356    21.00000   -1.50000
PART 0
AFIX   0
C75   1    0.303797    0.380680    0.793231    11.00000    0.04397    0.06003 =
         0.03534    0.00409   -0.00982   -0.00388
C39   1    0.821060   -0.112556    0.744278    11.00000    0.05171    0.13024 =
         0.05088   -0.03309   -0.02667    0.02045
AFIX 137
H97   2    0.849826   -0.052576    0.748181    11.00000   -1.50000
H98   2    0.915728   -0.145317    0.734269    11.00000   -1.50000
H99   2    0.777578   -0.134967    0.774648    11.00000   -1.50000
PART 1
AFIX   0
C17   1    0.256552   -0.333035    0.800422    31.00000    0.05762    0.04713 =
         0.03766   -0.01206    0.00440    0.00727
PART 2
C83   1    0.276132   -0.384210    0.839995   -31.00000    0.05841    0.04556 =
         0.03189    0.00937   -0.00734   -0.01981
AFIX  33
H28   2    0.245480   -0.356538    0.870260   -31.00000   -1.50000
H29   2    0.249700   -0.444920    0.841871   -31.00000   -1.50000
H30   2    0.390713   -0.377668    0.833679   -31.00000   -1.50000
AFIX   0
C84   1    0.007323   -0.347494    0.808375   -31.00000    0.05398    0.08865 =
         0.05870   -0.00614    0.00701   -0.01359
AFIX  33
H31   2   -0.023681   -0.320298    0.838749   -31.00000   -1.50000
H32   2   -0.042630   -0.317376    0.782292   -31.00000   -1.50000
H33   2   -0.027496   -0.407030    0.808909   -31.00000   -1.50000
PART 1
AFIX   0
C20   1    0.414453   -0.312036    0.804433    31.00000    0.06623    0.07703 =
         0.06582   -0.00429   -0.01629    0.01586
AFIX  33
H10   2    0.427067   -0.278824    0.833571    31.00000   -1.50000
H11   2    0.478132   -0.364217    0.805845    31.00000   -1.50000
H12   2    0.450295   -0.278155    0.776732    31.00000   -1.50000
PART 0
AFIX   0
C79   1    0.179404    0.387060    0.755893    11.00000    0.06340    0.12476 =
         0.04928    0.01979   -0.03185   -0.01503
AFIX 137
H100  2    0.148294    0.446776    0.752040    11.00000   -1.50000
H101  2    0.086128    0.353430    0.766014    11.00000   -1.50000
H102  2    0.223312    0.365100    0.725468    11.00000   -1.50000
PART 2
AFIX   0
C91   1    1.044834    0.208009    0.700736   -21.00000    0.05242    0.04588 =
         0.04061   -0.00130    0.01378   -0.00388
AFIX  33
H34   2    1.065524    0.196889    0.666715   -21.00000   -1.50000
H35   2    1.114618    0.253756    0.711037   -21.00000   -1.50000
H36   2    1.065484    0.156197    0.718985   -21.00000   -1.50000
AFIX   0
C88   1    0.872623    0.234642    0.709212   -21.00000    0.04736    0.04712 =
         0.02270    0.00640   -0.00890   -0.00565
C92   1    0.829234    0.328851    0.685244   -21.00000    0.04759    0.04745 =
         0.01813   -0.00116   -0.01441    0.00061
AFIX  33
H37   2    0.716865    0.342093    0.692009   -21.00000   -1.50000
H38   2    0.895286    0.373129    0.698977   -21.00000   -1.50000
H39   2    0.850093    0.326604    0.650685   -21.00000   -1.50000
AFIX   0
C90   1    0.585075    0.188170    0.695303   -21.00000    0.06879    0.08624 =
         0.06198    0.00854   -0.01070   -0.02280
AFIX  33
H40   2    0.575117    0.217530    0.664754   -21.00000   -1.50000
H41   2    0.513656    0.138949    0.696758   -21.00000   -1.50000
H42   2    0.556620    0.227377    0.721423   -21.00000   -1.50000
PART 1
AFIX   0
C60   1    0.725452    0.115833    0.660473    21.00000    0.06288    0.04514 =
         0.02393   -0.00889   -0.01860    0.01627
AFIX  33
H13   2    0.753407    0.143358    0.629954    21.00000   -1.50000
H14   2    0.756180    0.055626    0.658973    21.00000   -1.50000
H15   2    0.610596    0.120350    0.666995    21.00000   -1.50000
PART 2
AFIX   0
C87   1    0.751516    0.158855    0.699813   -21.00000    0.06329    0.06435 =
         0.05269   -0.00375   -0.00501   -0.01783
PART 1
C21   1   -0.047269   -0.290540    0.798994    31.00000    0.05536    0.04139 =
         0.04412    0.01301    0.01688    0.00105
AFIX  33
H16   2   -0.113326   -0.241406    0.791200    31.00000   -1.50000
H17   2   -0.073241   -0.338659    0.778518    31.00000   -1.50000
H18   2   -0.067585   -0.306314    0.832453    31.00000   -1.50000
AFIX   0
C19   1    0.180920   -0.408627    0.837785    31.00000    0.07368    0.06653 =
         0.04498    0.01384   -0.00107    0.01837
AFIX  33
H19   2    0.068662   -0.417737    0.831446    31.00000   -1.50000
H20   2    0.239733   -0.461985    0.832718    31.00000   -1.50000
H21   2    0.190555   -0.389944    0.870834    31.00000   -1.50000
AFIX   0
C22   1    0.171637   -0.172941    0.815507    31.00000    0.03651    0.03755 =
         0.01170    0.00072   -0.00868    0.00943
AFIX  33
H22   2    0.284848   -0.161363    0.809291    31.00000   -1.50000
H23   2    0.108409   -0.127709    0.801376    31.00000   -1.50000
H24   2    0.148758   -0.174866    0.849982    31.00000   -1.50000
PART 2
AFIX   0
C81   1    0.188894   -0.344008    0.800808   -31.00000    0.04516    0.05229 =
         0.02512    0.01041   -0.00120   -0.00758
C85   1    0.421934   -0.238322    0.795295   -31.00000    0.05403    0.05631 =
         0.03611    0.00023   -0.00931   -0.01461
AFIX  33
H43   2    0.477309   -0.282604    0.776457   -31.00000   -1.50000
H44   2    0.454822   -0.182077    0.783432   -31.00000   -1.50000
H45   2    0.448617   -0.243899    0.828806   -31.00000   -1.50000
AFIX   0
C82   1    0.239090   -0.248477    0.790823   -31.00000    0.05014    0.04476 =
         0.02562   -0.00639   -0.00942    0.00496
C89   1    0.823310    0.091184    0.663603   -21.00000    0.08769    0.07260 =
         0.07188   -0.01463    0.00384   -0.02708
AFIX  33
H46   2    0.820142    0.113803    0.631117   -21.00000   -1.50000
H47   2    0.933611    0.078993    0.671183   -21.00000   -1.50000
H48   2    0.760866    0.038633    0.665968   -21.00000   -1.50000
PART 0

AFIX   0
HKLF 4 1 1 0 0 0 1 0 0 0 1

REM  _030-04-014-05
REM R1 =  0.0962 for    5849 Fo > 4sig(Fo)  and  0.1958 for all   12818 data
REM    993 parameters refined using    188 restraints

END

WGHT      0.0951      0.0000

REM Highest difference peak  0.299,  deepest hole -0.270,  1-sigma level  0.065
Q1    1  -0.0085 -0.3847  0.6066  11.00000  0.05    0.30
Q2    1   0.9891  0.3434  0.6821  11.00000  0.05    0.29
Q3    1   1.0436 -0.0393  0.8983  11.00000  0.05    0.26
Q4    1  -0.0562 -0.3204  0.6612  11.00000  0.05    0.26
Q5    1   0.9613  0.1799  0.8111  11.00000  0.05    0.25
Q6    1  -0.0122 -0.4689  0.6891  11.00000  0.05    0.24
Q7    1   0.4375 -0.4618  0.8287  11.00000  0.05    0.24
Q8    1   0.5330  0.1184  0.6765  11.00000  0.05    0.24
Q9    1   0.8778 -0.1968  0.6510  11.00000  0.05    0.24
Q10   1   0.4429 -0.3187  0.4995  11.00000  0.05    0.23
Q11   1   0.5009 -0.1005  0.8121  11.00000  0.05    0.23
Q12   1   0.7679 -0.0547  1.0823  11.00000  0.05    0.23
Q13   1   0.4760 -0.2474  0.5163  11.00000  0.05    0.22
Q14   1   0.4649 -0.2386  0.6858  11.00000  0.05    0.22
Q15   1   0.0696 -0.1326  0.5383  11.00000  0.05    0.22
Q16   1   0.9316  0.1107  0.9703  11.00000  0.05    0.22
Q17   1   0.8024  0.0167  0.7936  11.00000  0.05    0.22
Q18   1   0.3648  0.4474  0.9815  11.00000  0.05    0.22
Q19   1   0.7398  0.2442  1.0584  11.00000  0.05    0.22
Q20   1   0.2128 -0.2189  0.4240  11.00000  0.05    0.21
Q21   1   0.8027 -0.1015  0.7810  11.00000  0.05    0.21
Q22   1   0.4391 -0.5229  0.4232  11.00000  0.05    0.21
Q23   1   0.5398  0.7588  0.9688  11.00000  0.05    0.21
Q24   1   0.9117 -0.0039  0.6680  11.00000  0.05    0.21
Q25   1  -0.0490 -0.0415  0.6372  11.00000  0.05    0.21
Q26   1   0.5542  0.7588  0.9320  11.00000  0.05    0.21
Q27   1   0.5658 -0.3603  0.5596  11.00000  0.05    0.21
Q28   1   0.0318 -0.1031  0.6531  11.00000  0.05    0.21
Q29   1   0.4339  0.1616  0.9216  11.00000  0.05    0.21
Q30   1   0.5864 -0.2197  0.5560  11.00000  0.05    0.21
Q31   1   0.9037  0.0494  0.9415  11.00000  0.05    0.20
Q32   1   0.2496 -0.3240  0.8680  11.00000  0.05    0.20
Q33   1   0.4960 -0.1566  0.5424  11.00000  0.05    0.20
Q34   1   1.0090 -0.0015  0.7729  11.00000  0.05    0.20
Q35   1   0.0308 -0.3030  0.6299  11.00000  0.05    0.20
Q36   1   0.9067  0.2401  0.7692  11.00000  0.05    0.20
Q37   1   0.5269 -0.3015  0.6979  11.00000  0.05    0.20
Q38   1   0.6434  0.1608  0.9681  11.00000  0.05    0.20
Q39   1   0.6656 -0.1401  0.7900  11.00000  0.05    0.20
Q40   1   0.5432  0.2548  1.0735  11.00000  0.05    0.20
Q41   1   0.5491  0.0599  0.7146  11.00000  0.05    0.20
Q42   1   0.7155  0.1464  0.6369  11.00000  0.05    0.20
Q43   1  -0.1294 -0.0053  0.5920  11.00000  0.05    0.20
Q44   1   0.4407 -0.3577  0.4582  11.00000  0.05    0.20
Q45   1   0.1961 -0.2171  0.7408  11.00000  0.05    0.19
Q46   1   1.1033  0.1779  0.7132  11.00000  0.05    0.19
Q47   1   0.0236 -0.3813  0.5663  11.00000  0.05    0.19
Q48   1   1.0031  0.0354  0.8113  11.00000  0.05    0.19
Q49   1   0.1306 -0.0028  0.6993  11.00000  0.05    0.19
Q50   1   0.5442  0.1140  1.0396  11.00000  0.05    0.19
;
_shelx_res_checksum              81647
####################################################################### 
# 
# This file contains crystal structure data downloaded from the 
# Cambridge Structural Database (CSD) hosted by the Cambridge 
# Crystallographic Data Centre (CCDC).
# 
# Full information about CCDC data access policies and citation 
# guidelines are available at http://www.ccdc.cam.ac.uk/access/V1 
# 
# Audit and citation data items may have been added by the CCDC. 
# Please retain this information to preserve the provenance of 
# this file and to allow appropriate attribution of the data. 
# 
#######################################################################

data_9d
_database_code_depnum_ccdc_archive 'CCDC 1583739'
_audit_update_record             
;
2017-11-03 deposited with the CCDC.
2017-12-11 downloaded from the CCDC.
;

_audit_creation_method           SHELXL-2014
_chemical_name_systematic        
;
 ?
;
_chemical_name_common            ?
_chemical_melting_point          ?
_chemical_formula_moiety         'C49 H59 B2 N3 O4'
_chemical_formula_sum            'C49 H59 B2 N3 O4'
_chemical_formula_weight         775.61

loop_
_atom_type_symbol
_atom_type_description
_atom_type_scat_dispersion_real
_atom_type_scat_dispersion_imag
_atom_type_scat_source
C C 0.0033 0.0016 'International Tables Vol C Tables 4.2.6.8 and 6.1.1.4'
H H 0.0000 0.0000 'International Tables Vol C Tables 4.2.6.8 and 6.1.1.4'
B B 0.0013 0.0007 'International Tables Vol C Tables 4.2.6.8 and 6.1.1.4'
N N 0.0061 0.0033 'International Tables Vol C Tables 4.2.6.8 and 6.1.1.4'
O O 0.0106 0.0060 'International Tables Vol C Tables 4.2.6.8 and 6.1.1.4'

_space_group_crystal_system      triclinic
_space_group_IT_number           2
_space_group_name_H-M_alt        'P -1'
_space_group_name_Hall           '-P 1'

_shelx_space_group_comment       
;
The symmetry employed for this shelxl refinement is uniquely defined
by the following loop, which should always be used as a source of
symmetry information in preference to the above space-group names.
They are only intended as comments.
;

loop_
_space_group_symop_operation_xyz
'x, y, z'
'-x, -y, -z'

_cell_length_a                   10.951(2)
_cell_length_b                   14.210(3)
_cell_length_c                   16.118(3)
_cell_angle_alpha                104.201(3)
_cell_angle_beta                 92.6541(11)
_cell_angle_gamma                111.940(3)
_cell_volume                     2228.6(8)
_cell_formula_units_Z            2
_cell_measurement_temperature    93(2)
_cell_measurement_reflns_used    4896
_cell_measurement_theta_min      2.4976
_cell_measurement_theta_max      31.0647

_exptl_crystal_description       Prism
_exptl_crystal_colour            Colorless
_exptl_crystal_density_meas      ?
_exptl_crystal_density_method    ?
_exptl_crystal_density_diffrn    1.156
_exptl_crystal_F_000             832
_exptl_transmission_factor_min   ?
_exptl_transmission_factor_max   ?
_exptl_crystal_size_max          0.200
_exptl_crystal_size_mid          0.100
_exptl_crystal_size_min          0.020
_exptl_absorpt_coefficient_mu    0.072
_shelx_estimated_absorpt_T_min   0.986
_shelx_estimated_absorpt_T_max   0.999
_exptl_absorpt_correction_type   Multi-scan
_exptl_absorpt_correction_T_max  1.0000
_exptl_absorpt_correction_T_min  0.8933
_exptl_absorpt_process_details   'Jacobson, R. (1998) Private communication'

_exptl_special_details           
;
 ?
;

_diffrn_ambient_temperature      93(2)
_diffrn_radiation_wavelength     0.71075
_diffrn_radiation_type           MoK\a
_diffrn_radiation_source         'rotating-anode X-ray tube'
_diffrn_radiation_monochromator  Confocal
_diffrn_measurement_device_type  'Rigaku VariMax Saturn'
_diffrn_measurement_method       'omega scans'
_diffrn_detector_area_resol_mean 28.5714
_diffrn_reflns_number            18527
_diffrn_reflns_av_unetI/netI     0.0876
_diffrn_reflns_av_R_equivalents  0.0401
_diffrn_reflns_limit_h_min       -11
_diffrn_reflns_limit_h_max       14
_diffrn_reflns_limit_k_min       -18
_diffrn_reflns_limit_k_max       18
_diffrn_reflns_limit_l_min       -20
_diffrn_reflns_limit_l_max       18
_diffrn_reflns_theta_min         3.005
_diffrn_reflns_theta_max         27.477
_diffrn_reflns_theta_full        27.477
_diffrn_measured_fraction_theta_max 0.964
_diffrn_measured_fraction_theta_full 0.983
_diffrn_reflns_Laue_measured_fraction_max 0.964
_diffrn_reflns_Laue_measured_fraction_full 0.983
_diffrn_reflns_point_group_measured_fraction_max 0.964
_diffrn_reflns_point_group_measured_fraction_full 0.983
_reflns_number_total             9851
_reflns_number_gt                5830
_reflns_threshold_expression     'I > 2\s(I)'
_reflns_Friedel_coverage         0.000
_reflns_Friedel_fraction_max     .
_reflns_Friedel_fraction_full    .

_reflns_special_details          
;
 Reflections were merged by SHELXL according to the crystal
 class for the calculation of statistics and refinement.
 
 _reflns_Friedel_fraction is defined as the number of unique
 Friedel pairs measured divided by the number that would be
 possible theoretically, ignoring centric projections and
 systematic absences.
;

_computing_data_collection       'RIGAKU CrystalClear'
_computing_cell_refinement       'RIGAKU CrystalClear'
_computing_data_reduction        'RIGAKU CrystalClear'
_computing_structure_solution    SIR-97
_computing_structure_refinement  'SHELXL-2014 (Sheldrick, 2014)'
_computing_molecular_graphics    'Yadokari-XG 2009(Wakita Nemoto et al.)'
_computing_publication_material  'Yadokari-XG 2009(Wakita,Nemoto et al.)'

_refine_special_details          
;
 ?
;
_refine_ls_structure_factor_coef Fsqd
_refine_ls_matrix_type           full
_refine_ls_weighting_scheme      calc
_refine_ls_weighting_details     
'w=1/[\s^2^(Fo^2^)+(0.0695P)^2^] where P=(Fo^2^+2Fc^2^)/3'
_atom_sites_solution_primary     ?
_atom_sites_solution_secondary   ?
_atom_sites_solution_hydrogens   geom
_refine_ls_hydrogen_treatment    constr
_refine_ls_extinction_method     none
_refine_ls_extinction_coef       .
_refine_ls_number_reflns         9851
_refine_ls_number_parameters     538
_refine_ls_number_restraints     0
_refine_ls_R_factor_all          0.1020
_refine_ls_R_factor_gt           0.0590
_refine_ls_wR_factor_ref         0.1501
_refine_ls_wR_factor_gt          0.1245
_refine_ls_goodness_of_fit_ref   0.986
_refine_ls_restrained_S_all      0.986
_refine_ls_shift/su_max          0.000
_refine_ls_shift/su_mean         0.000

loop_
_atom_site_label
_atom_site_type_symbol
_atom_site_fract_x
_atom_site_fract_y
_atom_site_fract_z
_atom_site_U_iso_or_equiv
_atom_site_adp_type
_atom_site_occupancy
_atom_site_site_symmetry_order
_atom_site_calc_flag
_atom_site_refinement_flags_posn
_atom_site_refinement_flags_adp
_atom_site_refinement_flags_occupancy
_atom_site_disorder_assembly
_atom_site_disorder_group
N2 N 0.24484(15) 0.08375(13) 0.26857(11) 0.0175(4) Uani 1 1 d . . . . .
O3 O 0.84218(13) 0.37085(11) 0.30587(9) 0.0235(3) Uani 1 1 d . . . . .
O4 O 0.68175(13) 0.40634(11) 0.23767(9) 0.0212(3) Uani 1 1 d . . . . .
O1 O 0.27926(15) 0.53914(12) 0.17804(10) 0.0308(4) Uani 1 1 d . . . . .
O2 O 0.25209(16) 0.37895(12) 0.09402(10) 0.0328(4) Uani 1 1 d . . . . .
N1 N 0.47359(16) 0.39328(14) 0.37770(11) 0.0227(4) Uani 1 1 d . . . . .
C6 C 0.37067(18) 0.33621(16) 0.22883(13) 0.0192(4) Uani 1 1 d . . . . .
H46 H 0.3426 0.2837 0.1744 0.023 Uiso 1 1 calc R U . . .
C1 C 0.47075(18) 0.22873(16) 0.28900(12) 0.0174(4) Uani 1 1 d . . . . .
C9 C 0.38657(18) 0.12748(16) 0.27229(13) 0.0182(4) Uani 1 1 d . . . . .
H47 H 0.4264 0.0775 0.2613 0.022 Uiso 1 1 calc R U . . .
N3 N 0.61202(15) 0.25593(13) 0.30197(11) 0.0178(4) Uani 1 1 d . . . . .
C23 C -0.07835(19) -0.13062(16) 0.14518(14) 0.0226(5) Uani 1 1 d . . . . .
C10 C 0.18974(19) 0.14988(16) 0.32440(13) 0.0197(4) Uani 1 1 d . . . . .
C41 C 0.69731(19) 0.22042(17) 0.42969(14) 0.0219(4) Uani 1 1 d . . . . .
C27 C 0.24380(19) -0.08497(16) 0.15894(13) 0.0191(4) Uani 1 1 d . . . . .
C15 C 0.09447(19) 0.17905(16) 0.28908(14) 0.0228(5) Uani 1 1 d . . . . .
C19 C -0.03247(19) -0.10354(16) 0.29953(14) 0.0213(4) Uani 1 1 d . . . . .
C35 C 0.2960(2) 0.04009(17) 0.06220(14) 0.0262(5) Uani 1 1 d . . . . .
H1 H 0.2404 0.0689 0.0972 0.039 Uiso 1 1 calc R U . . .
H2 H 0.2601 0.0201 0.0007 0.039 Uiso 1 1 calc R U . . .
H3 H 0.3873 0.0938 0.0732 0.039 Uiso 1 1 calc R U . . .
C45 C 0.80696(19) 0.49901(16) 0.25119(14) 0.0227(5) Uani 1 1 d . . . . .
C29 C 0.3097(2) -0.23438(16) 0.12029(14) 0.0238(5) Uani 1 1 d . . . . .
H48 H 0.3137 -0.2954 0.1324 0.029 Uiso 1 1 calc R U . . .
C32 C 0.29614(19) -0.05635(16) 0.08614(13) 0.0212(4) Uani 1 1 d . . . . .
C18 C 0.01562(19) -0.08470(16) 0.22258(13) 0.0201(4) Uani 1 1 d . . . . .
C16 C 0.3385(2) 0.15915(18) 0.45708(14) 0.0281(5) Uani 1 1 d . . . . .
H4 H 0.4260 0.2177 0.4668 0.042 Uiso 1 1 calc R U . . .
H5 H 0.3420 0.0947 0.4198 0.042 Uiso 1 1 calc R U . . .
H6 H 0.3146 0.1478 0.5127 0.042 Uiso 1 1 calc R U . . .
C2 C 0.43439(18) 0.32207(15) 0.29918(13) 0.0179(4) Uani 1 1 d . . . . .
C36 C 0.66079(18) 0.19120(16) 0.33974(14) 0.0194(4) Uani 1 1 d . . . . .
C30 C 0.3596(2) -0.20705(17) 0.04824(13) 0.0233(5) Uani 1 1 d . . . . .
C7 C 0.2902(2) 0.45609(17) 0.16905(14) 0.0229(5) Uani 1 1 d . . . . .
C37 C 0.67726(19) 0.10480(16) 0.28511(14) 0.0220(4) Uani 1 1 d . . . . .
C28 C 0.25376(19) -0.17509(17) 0.17569(14) 0.0228(5) Uani 1 1 d . . . . .
C31 C 0.3519(2) -0.11762(17) 0.03267(13) 0.0230(5) Uani 1 1 d . . . . .
H49 H 0.3858 -0.0972 -0.0162 0.028 Uiso 1 1 calc R U . . .
B1 B 0.1696(2) -0.02308(18) 0.21940(15) 0.0185(5) Uani 1 1 d . . . . .
C48 C 0.8135(2) 0.54076(18) 0.17247(15) 0.0298(5) Uani 1 1 d . . . . .
H7 H 0.8027 0.4840 0.1202 0.045 Uiso 1 1 calc R U . . .
H8 H 0.9000 0.5994 0.1790 0.045 Uiso 1 1 calc R U . . .
H9 H 0.7421 0.5658 0.1675 0.045 Uiso 1 1 calc R U . . .
C49 C 0.8049(2) 0.58083(18) 0.33126(15) 0.0295(5) Uani 1 1 d . . . . .
H10 H 0.7268 0.5972 0.3223 0.044 Uiso 1 1 calc R U . . .
H11 H 0.8861 0.6454 0.3418 0.044 Uiso 1 1 calc R U . . .
H12 H 0.8006 0.5527 0.3813 0.044 Uiso 1 1 calc R U . . .
C17 C 0.0443(2) 0.14507(17) 0.19367(14) 0.0266(5) Uani 1 1 d . . . . .
H13 H -0.0354 0.0789 0.1792 0.040 Uiso 1 1 calc R U . . .
H14 H 0.1136 0.1341 0.1611 0.040 Uiso 1 1 calc R U . . .
H15 H 0.0221 0.2001 0.1785 0.040 Uiso 1 1 calc R U . . .
C4 C 0.3880(2) 0.50144(17) 0.32146(14) 0.0234(5) Uani 1 1 d . . . . .
H50 H 0.3729 0.5647 0.3314 0.028 Uiso 1 1 calc R U . . .
C39 C 0.7528(2) 0.06787(19) 0.41185(16) 0.0330(6) Uani 1 1 d . . . . .
H51 H 0.7818 0.0243 0.4368 0.040 Uiso 1 1 calc R U . . .
C22 C -0.2131(2) -0.18819(17) 0.14766(15) 0.0260(5) Uani 1 1 d . . . . .
H52 H -0.2749 -0.2157 0.0956 0.031 Uiso 1 1 calc R U . . .
C24 C 0.0554(2) -0.06323(18) 0.38601(14) 0.0261(5) Uani 1 1 d . . . . .
H16 H 0.0457 -0.0001 0.4209 0.039 Uiso 1 1 calc R U . . .
H17 H 0.1485 -0.0451 0.3772 0.039 Uiso 1 1 calc R U . . .
H18 H 0.0292 -0.1182 0.4162 0.039 Uiso 1 1 calc R U . . .
C21 C -0.2595(2) -0.20645(17) 0.22324(15) 0.0264(5) Uani 1 1 d . . . . .
C5 C 0.34925(19) 0.42868(16) 0.24025(13) 0.0197(4) Uani 1 1 d . . . . .
C44 C 0.9125(2) 0.45279(17) 0.26569(14) 0.0238(5) Uani 1 1 d . . . . .
C40 C 0.7408(2) 0.15580(19) 0.46449(15) 0.0297(5) Uani 1 1 d . . . . .
H53 H 0.7625 0.1724 0.5255 0.036 Uiso 1 1 calc R U . . .
C38 C 0.7227(2) 0.04346(17) 0.32273(15) 0.0286(5) Uani 1 1 d . . . . .
H54 H 0.7332 -0.0161 0.2868 0.034 Uiso 1 1 calc R U . . .
C11 C 0.2353(2) 0.18576(17) 0.41374(14) 0.0232(5) Uani 1 1 d . . . . .
C42 C 0.6529(2) 0.08120(18) 0.18845(14) 0.0292(5) Uani 1 1 d . . . . .
H19 H 0.7254 0.1334 0.1700 0.044 Uiso 1 1 calc R U . . .
H20 H 0.5681 0.0845 0.1707 0.044 Uiso 1 1 calc R U . . .
H21 H 0.6492 0.0102 0.1615 0.044 Uiso 1 1 calc R U . . .
C3 C 0.4484(2) 0.48074(17) 0.38731(14) 0.0259(5) Uani 1 1 d . . . . .
H55 H 0.4739 0.5310 0.4428 0.031 Uiso 1 1 calc R U . . .
C20 C -0.1673(2) -0.16479(17) 0.29805(15) 0.0254(5) Uani 1 1 d . . . . .
H56 H -0.1964 -0.1782 0.3502 0.030 Uiso 1 1 calc R U . . .
B2 B 0.7082(2) 0.34313(19) 0.28190(15) 0.0200(5) Uani 1 1 d . . . . .
C46 C 0.9455(2) 0.39857(19) 0.18090(16) 0.0324(5) Uani 1 1 d . . . . .
H22 H 1.0021 0.3625 0.1931 0.049 Uiso 1 1 calc R U . . .
H23 H 0.9927 0.4516 0.1518 0.049 Uiso 1 1 calc R U . . .
H24 H 0.8629 0.3467 0.1433 0.049 Uiso 1 1 calc R U . . .
C33 C 0.2111(2) -0.20769(18) 0.25539(15) 0.0297(5) Uani 1 1 d . . . . .
H25 H 0.2260 -0.2715 0.2555 0.045 Uiso 1 1 calc R U . . .
H26 H 0.1163 -0.2223 0.2554 0.045 Uiso 1 1 calc R U . . .
H27 H 0.2634 -0.1505 0.3072 0.045 Uiso 1 1 calc R U . . .
C34 C 0.4235(2) -0.27057(18) -0.00929(15) 0.0306(5) Uani 1 1 d . . . . .
H28 H 0.3961 -0.2778 -0.0701 0.046 Uiso 1 1 calc R U . . .
H29 H 0.3953 -0.3409 -0.0002 0.046 Uiso 1 1 calc R U . . .
H30 H 0.5207 -0.2342 0.0051 0.046 Uiso 1 1 calc R U . . .
C13 C 0.0894(2) 0.27908(19) 0.43260(16) 0.0329(6) Uani 1 1 d . . . . .
H57 H 0.0551 0.3231 0.4697 0.040 Uiso 1 1 calc R U . . .
C14 C 0.0452(2) 0.24345(18) 0.34498(16) 0.0298(5) Uani 1 1 d . . . . .
H58 H -0.0202 0.2630 0.3220 0.036 Uiso 1 1 calc R U . . .
C26 C -0.0395(2) -0.11990(18) 0.05852(14) 0.0292(5) Uani 1 1 d . . . . .
H31 H -0.1196 -0.1518 0.0148 0.044 Uiso 1 1 calc R U . . .
H32 H 0.0201 -0.1562 0.0422 0.044 Uiso 1 1 calc R U . . .
H33 H 0.0064 -0.0448 0.0621 0.044 Uiso 1 1 calc R U . . .
C12 C 0.1839(2) 0.25047(18) 0.46640(15) 0.0295(5) Uani 1 1 d . . . . .
H59 H 0.2145 0.2756 0.5270 0.035 Uiso 1 1 calc R U . . .
C47 C 1.0386(2) 0.52928(19) 0.32735(16) 0.0337(6) Uani 1 1 d . . . . .
H34 H 1.0155 0.5568 0.3836 0.051 Uiso 1 1 calc R U . . .
H35 H 1.0853 0.5881 0.3037 0.051 Uiso 1 1 calc R U . . .
H36 H 1.0965 0.4925 0.3346 0.051 Uiso 1 1 calc R U . . .
C43 C 0.6975(2) 0.32132(19) 0.48728(14) 0.0313(5) Uani 1 1 d . . . . .
H37 H 0.6915 0.3157 0.5465 0.047 Uiso 1 1 calc R U . . .
H38 H 0.6209 0.3334 0.4659 0.047 Uiso 1 1 calc R U . . .
H39 H 0.7800 0.3806 0.4870 0.047 Uiso 1 1 calc R U . . .
C8 C 0.2004(3) 0.4052(2) 0.02179(15) 0.0429(7) Uani 1 1 d . . . . .
H40 H 0.1189 0.4159 0.0338 0.064 Uiso 1 1 calc R U . . .
H41 H 0.1804 0.3472 -0.0312 0.064 Uiso 1 1 calc R U . . .
H42 H 0.2671 0.4702 0.0143 0.064 Uiso 1 1 calc R U . . .
C25 C -0.4046(2) -0.2691(2) 0.22407(18) 0.0394(6) Uani 1 1 d . . . . .
H43 H -0.4134 -0.2999 0.2727 0.059 Uiso 1 1 calc R U . . .
H44 H -0.4422 -0.3258 0.1696 0.059 Uiso 1 1 calc R U . . .
H45 H -0.4525 -0.2223 0.2304 0.059 Uiso 1 1 calc R U . . .

loop_
_atom_site_aniso_label
_atom_site_aniso_U_11
_atom_site_aniso_U_22
_atom_site_aniso_U_33
_atom_site_aniso_U_23
_atom_site_aniso_U_13
_atom_site_aniso_U_12
N2 0.0148(8) 0.0183(9) 0.0201(9) 0.0068(7) 0.0026(7) 0.0065(7)
O3 0.0172(7) 0.0211(8) 0.0327(9) 0.0131(7) 0.0017(6) 0.0047(6)
O4 0.0182(7) 0.0189(8) 0.0249(8) 0.0085(6) 0.0000(6) 0.0044(6)
O1 0.0364(9) 0.0244(9) 0.0347(9) 0.0113(7) -0.0004(7) 0.0143(7)
O2 0.0504(10) 0.0305(9) 0.0224(9) 0.0072(7) -0.0026(7) 0.0225(8)
N1 0.0270(10) 0.0220(10) 0.0204(9) 0.0041(8) 0.0027(7) 0.0124(8)
C6 0.0163(10) 0.0194(11) 0.0216(11) 0.0070(9) 0.0030(8) 0.0061(9)
C1 0.0173(10) 0.0187(10) 0.0169(10) 0.0053(8) 0.0017(8) 0.0080(8)
C9 0.0158(10) 0.0198(10) 0.0204(11) 0.0058(9) 0.0023(8) 0.0086(8)
N3 0.0161(8) 0.0170(9) 0.0203(9) 0.0067(7) -0.0010(7) 0.0062(7)
C23 0.0211(11) 0.0193(11) 0.0277(12) 0.0081(9) 0.0018(9) 0.0076(9)
C10 0.0168(10) 0.0174(10) 0.0246(11) 0.0064(9) 0.0051(8) 0.0060(8)
C41 0.0183(10) 0.0256(11) 0.0220(11) 0.0074(9) 0.0017(8) 0.0086(9)
C27 0.0169(10) 0.0159(10) 0.0214(11) 0.0058(9) -0.0015(8) 0.0032(8)
C15 0.0185(10) 0.0190(11) 0.0309(12) 0.0097(10) 0.0060(9) 0.0056(9)
C19 0.0216(10) 0.0153(10) 0.0285(12) 0.0070(9) 0.0028(9) 0.0085(9)
C35 0.0287(11) 0.0276(12) 0.0274(12) 0.0132(10) 0.0088(10) 0.0127(10)
C45 0.0195(10) 0.0182(11) 0.0256(12) 0.0071(9) -0.0006(9) 0.0022(9)
C29 0.0252(11) 0.0160(10) 0.0292(12) 0.0066(9) 0.0005(9) 0.0072(9)
C32 0.0185(10) 0.0205(11) 0.0213(11) 0.0054(9) -0.0011(8) 0.0051(9)
C18 0.0210(10) 0.0179(10) 0.0218(11) 0.0062(9) 0.0019(8) 0.0080(9)
C16 0.0278(12) 0.0326(13) 0.0207(11) 0.0064(10) 0.0004(9) 0.0097(10)
C2 0.0148(9) 0.0162(10) 0.0209(11) 0.0051(8) 0.0047(8) 0.0042(8)
C36 0.0141(9) 0.0178(10) 0.0261(11) 0.0074(9) 0.0025(8) 0.0053(8)
C30 0.0220(11) 0.0205(11) 0.0217(11) 0.0006(9) -0.0015(9) 0.0062(9)
C7 0.0224(11) 0.0212(11) 0.0257(12) 0.0088(9) 0.0041(9) 0.0080(9)
C37 0.0188(10) 0.0203(11) 0.0256(11) 0.0057(9) 0.0001(9) 0.0071(9)
C28 0.0186(10) 0.0222(11) 0.0247(11) 0.0067(9) -0.0003(9) 0.0051(9)
C31 0.0236(11) 0.0262(12) 0.0184(11) 0.0079(9) 0.0029(9) 0.0080(9)
B1 0.0187(11) 0.0191(12) 0.0180(12) 0.0089(10) -0.0014(9) 0.0059(10)
C48 0.0320(12) 0.0272(12) 0.0319(13) 0.0165(11) 0.0038(10) 0.0086(10)
C49 0.0310(12) 0.0227(12) 0.0316(13) 0.0071(10) 0.0041(10) 0.0075(10)
C17 0.0220(11) 0.0239(12) 0.0364(13) 0.0112(10) 0.0003(9) 0.0106(9)
C4 0.0244(11) 0.0183(11) 0.0289(12) 0.0053(9) 0.0045(9) 0.0108(9)
C39 0.0366(13) 0.0314(13) 0.0399(15) 0.0198(12) 0.0004(11) 0.0178(11)
C22 0.0212(11) 0.0210(11) 0.0329(13) 0.0061(10) -0.0042(9) 0.0072(9)
C24 0.0284(12) 0.0269(12) 0.0232(12) 0.0105(10) 0.0058(9) 0.0087(10)
C21 0.0186(10) 0.0201(11) 0.0409(14) 0.0106(10) 0.0037(10) 0.0071(9)
C5 0.0161(10) 0.0221(11) 0.0230(11) 0.0094(9) 0.0046(8) 0.0080(9)
C44 0.0176(10) 0.0214(11) 0.0304(12) 0.0099(10) 0.0033(9) 0.0040(9)
C40 0.0286(12) 0.0374(14) 0.0258(12) 0.0126(11) -0.0002(10) 0.0144(11)
C38 0.0289(12) 0.0216(12) 0.0368(14) 0.0054(10) 0.0000(10) 0.0140(10)
C11 0.0197(10) 0.0222(11) 0.0254(12) 0.0073(9) 0.0079(9) 0.0051(9)
C42 0.0328(12) 0.0290(13) 0.0253(12) 0.0010(10) 0.0015(10) 0.0163(11)
C3 0.0321(12) 0.0225(11) 0.0227(11) 0.0013(9) 0.0006(9) 0.0142(10)
C20 0.0229(11) 0.0226(11) 0.0361(13) 0.0131(10) 0.0090(10) 0.0117(10)
B2 0.0202(12) 0.0181(12) 0.0211(12) 0.0045(10) 0.0010(9) 0.0078(10)
C46 0.0272(12) 0.0312(13) 0.0418(15) 0.0129(12) 0.0104(11) 0.0127(11)
C33 0.0354(13) 0.0299(13) 0.0334(13) 0.0178(11) 0.0146(10) 0.0170(11)
C34 0.0341(13) 0.0265(12) 0.0294(13) 0.0031(10) 0.0054(10) 0.0131(11)
C13 0.0345(13) 0.0303(13) 0.0381(14) 0.0074(11) 0.0176(11) 0.0174(11)
C14 0.0241(12) 0.0280(13) 0.0449(15) 0.0143(11) 0.0124(10) 0.0155(10)
C26 0.0264(12) 0.0286(13) 0.0268(12) 0.0077(10) -0.0037(9) 0.0054(10)
C12 0.0297(12) 0.0280(13) 0.0271(12) 0.0044(10) 0.0107(10) 0.0088(10)
C47 0.0191(11) 0.0302(13) 0.0444(15) 0.0152(12) -0.0041(10) -0.0002(10)
C43 0.0313(12) 0.0346(14) 0.0242(12) 0.0002(10) -0.0031(10) 0.0150(11)
C8 0.0681(18) 0.0417(16) 0.0244(13) 0.0115(12) -0.0054(12) 0.0280(15)
C25 0.0225(12) 0.0359(15) 0.0570(18) 0.0172(13) 0.0049(11) 0.0063(11)

_geom_special_details            
;
 All esds (except the esd in the dihedral angle between two l.s. planes)
 are estimated using the full covariance matrix.  The cell esds are taken
 into account individually in the estimation of esds in distances, angles
 and torsion angles; correlations between esds in cell parameters are only
 used when they are defined by crystal symmetry.  An approximate (isotropic)
 treatment of cell esds is used for estimating esds involving l.s. planes.
;

loop_
_geom_bond_atom_site_label_1
_geom_bond_atom_site_label_2
_geom_bond_distance
_geom_bond_site_symmetry_2
_geom_bond_publ_flag
N2 B1 1.423(3) . ?
N2 C9 1.432(2) . ?
N2 C10 1.455(2) . ?
O3 B2 1.377(3) . ?
O3 C44 1.454(2) . ?
O4 B2 1.374(3) . ?
O4 C45 1.464(2) . ?
O1 C7 1.205(2) . ?
O2 C7 1.341(3) . ?
O2 C8 1.458(2) . ?
N1 C2 1.344(3) . ?
N1 C3 1.345(2) . ?
C6 C5 1.390(3) . ?
C6 C2 1.399(3) . ?
C6 H46 0.9500 . ?
C1 C9 1.337(3) . ?
C1 N3 1.439(2) . ?
C1 C2 1.496(3) . ?
C9 H47 0.9500 . ?
N3 B2 1.415(3) . ?
N3 C36 1.454(2) . ?
C23 C22 1.403(3) . ?
C23 C18 1.422(3) . ?
C23 C26 1.505(3) . ?
C10 C11 1.402(3) . ?
C10 C15 1.403(3) . ?
C41 C40 1.392(3) . ?
C41 C36 1.400(3) . ?
C41 C43 1.504(3) . ?
C27 C32 1.412(3) . ?
C27 C28 1.413(3) . ?
C27 B1 1.603(3) . ?
C15 C14 1.396(3) . ?
C15 C17 1.503(3) . ?
C19 C20 1.402(3) . ?
C19 C18 1.416(3) . ?
C19 C24 1.506(3) . ?
C35 C32 1.513(3) . ?
C35 H1 0.9800 . ?
C35 H2 0.9800 . ?
C35 H3 0.9800 . ?
C45 C49 1.518(3) . ?
C45 C48 1.521(3) . ?
C45 C44 1.562(3) . ?
C29 C30 1.385(3) . ?
C29 C28 1.396(3) . ?
C29 H48 0.9500 . ?
C32 C31 1.397(3) . ?
C18 B1 1.593(3) . ?
C16 C11 1.512(3) . ?
C16 H4 0.9800 . ?
C16 H5 0.9800 . ?
C16 H6 0.9800 . ?
C36 C37 1.402(3) . ?
C30 C31 1.385(3) . ?
C30 C34 1.512(3) . ?
C7 C5 1.492(3) . ?
C37 C38 1.389(3) . ?
C37 C42 1.500(3) . ?
C28 C33 1.506(3) . ?
C31 H49 0.9500 . ?
C48 H7 0.9800 . ?
C48 H8 0.9800 . ?
C48 H9 0.9800 . ?
C49 H10 0.9800 . ?
C49 H11 0.9800 . ?
C49 H12 0.9800 . ?
C17 H13 0.9800 . ?
C17 H14 0.9800 . ?
C17 H15 0.9800 . ?
C4 C3 1.373(3) . ?
C4 C5 1.385(3) . ?
C4 H50 0.9500 . ?
C39 C40 1.383(3) . ?
C39 C38 1.385(3) . ?
C39 H51 0.9500 . ?
C22 C21 1.387(3) . ?
C22 H52 0.9500 . ?
C24 H16 0.9800 . ?
C24 H17 0.9800 . ?
C24 H18 0.9800 . ?
C21 C20 1.383(3) . ?
C21 C25 1.506(3) . ?
C44 C47 1.515(3) . ?
C44 C46 1.526(3) . ?
C40 H53 0.9500 . ?
C38 H54 0.9500 . ?
C11 C12 1.389(3) . ?
C42 H19 0.9800 . ?
C42 H20 0.9800 . ?
C42 H21 0.9800 . ?
C3 H55 0.9500 . ?
C20 H56 0.9500 . ?
C46 H22 0.9800 . ?
C46 H23 0.9800 . ?
C46 H24 0.9800 . ?
C33 H25 0.9800 . ?
C33 H26 0.9800 . ?
C33 H27 0.9800 . ?
C34 H28 0.9800 . ?
C34 H29 0.9800 . ?
C34 H30 0.9800 . ?
C13 C14 1.374(3) . ?
C13 C12 1.380(3) . ?
C13 H57 0.9500 . ?
C14 H58 0.9500 . ?
C26 H31 0.9800 . ?
C26 H32 0.9800 . ?
C26 H33 0.9800 . ?
C12 H59 0.9500 . ?
C47 H34 0.9800 . ?
C47 H35 0.9800 . ?
C47 H36 0.9800 . ?
C43 H37 0.9800 . ?
C43 H38 0.9800 . ?
C43 H39 0.9800 . ?
C8 H40 0.9800 . ?
C8 H41 0.9800 . ?
C8 H42 0.9800 . ?
C25 H43 0.9800 . ?
C25 H44 0.9800 . ?
C25 H45 0.9800 . ?

loop_
_geom_angle_atom_site_label_1
_geom_angle_atom_site_label_2
_geom_angle_atom_site_label_3
_geom_angle
_geom_angle_site_symmetry_1
_geom_angle_site_symmetry_3
_geom_angle_publ_flag
B1 N2 C9 119.24(16) . . ?
B1 N2 C10 124.25(16) . . ?
C9 N2 C10 116.13(16) . . ?
B2 O3 C44 106.51(15) . . ?
B2 O4 C45 105.66(15) . . ?
C7 O2 C8 114.30(17) . . ?
C2 N1 C3 117.28(17) . . ?
C5 C6 C2 118.56(19) . . ?
C5 C6 H46 120.7 . . ?
C2 C6 H46 120.7 . . ?
C9 C1 N3 119.46(16) . . ?
C9 C1 C2 126.68(17) . . ?
N3 C1 C2 113.83(16) . . ?
C1 C9 N2 129.13(17) . . ?
C1 C9 H47 115.4 . . ?
N2 C9 H47 115.4 . . ?
B2 N3 C1 124.48(16) . . ?
B2 N3 C36 117.16(16) . . ?
C1 N3 C36 118.35(15) . . ?
C22 C23 C18 120.13(19) . . ?
C22 C23 C26 117.41(19) . . ?
C18 C23 C26 122.46(18) . . ?
C11 C10 C15 120.55(18) . . ?
C11 C10 N2 119.00(17) . . ?
C15 C10 N2 120.44(18) . . ?
C40 C41 C36 117.9(2) . . ?
C40 C41 C43 120.4(2) . . ?
C36 C41 C43 121.65(18) . . ?
C32 C27 C28 117.28(18) . . ?
C32 C27 B1 122.94(17) . . ?
C28 C27 B1 119.73(18) . . ?
C14 C15 C10 118.5(2) . . ?
C14 C15 C17 118.59(18) . . ?
C10 C15 C17 122.90(18) . . ?
C20 C19 C18 120.58(19) . . ?
C20 C19 C24 116.02(19) . . ?
C18 C19 C24 123.38(18) . . ?
C32 C35 H1 109.5 . . ?
C32 C35 H2 109.5 . . ?
H1 C35 H2 109.5 . . ?
C32 C35 H3 109.5 . . ?
H1 C35 H3 109.5 . . ?
H2 C35 H3 109.5 . . ?
O4 C45 C49 106.64(16) . . ?
O4 C45 C48 108.92(16) . . ?
C49 C45 C48 110.47(17) . . ?
O4 C45 C44 101.90(15) . . ?
C49 C45 C44 112.91(17) . . ?
C48 C45 C44 115.25(17) . . ?
C30 C29 C28 122.11(19) . . ?
C30 C29 H48 118.9 . . ?
C28 C29 H48 118.9 . . ?
C31 C32 C27 120.21(18) . . ?
C31 C32 C35 116.93(18) . . ?
C27 C32 C35 122.87(18) . . ?
C19 C18 C23 117.09(18) . . ?
C19 C18 B1 122.51(18) . . ?
C23 C18 B1 120.22(18) . . ?
C11 C16 H4 109.5 . . ?
C11 C16 H5 109.5 . . ?
H4 C16 H5 109.5 . . ?
C11 C16 H6 109.5 . . ?
H4 C16 H6 109.5 . . ?
H5 C16 H6 109.5 . . ?
N1 C2 C6 122.75(17) . . ?
N1 C2 C1 116.08(16) . . ?
C6 C2 C1 121.05(18) . . ?
C41 C36 C37 121.58(18) . . ?
C41 C36 N3 119.00(18) . . ?
C37 C36 N3 119.32(18) . . ?
C29 C30 C31 117.27(19) . . ?
C29 C30 C34 121.14(19) . . ?
C31 C30 C34 121.56(19) . . ?
O1 C7 O2 123.80(19) . . ?
O1 C7 C5 123.4(2) . . ?
O2 C7 C5 112.78(17) . . ?
C38 C37 C36 118.3(2) . . ?
C38 C37 C42 120.25(19) . . ?
C36 C37 C42 121.42(18) . . ?
C29 C28 C27 120.59(19) . . ?
C29 C28 C33 117.64(18) . . ?
C27 C28 C33 121.70(18) . . ?
C30 C31 C32 122.52(19) . . ?
C30 C31 H49 118.7 . . ?
C32 C31 H49 118.7 . . ?
N2 B1 C18 123.17(18) . . ?
N2 B1 C27 118.44(17) . . ?
C18 B1 C27 118.39(18) . . ?
C45 C48 H7 109.5 . . ?
C45 C48 H8 109.5 . . ?
H7 C48 H8 109.5 . . ?
C45 C48 H9 109.5 . . ?
H7 C48 H9 109.5 . . ?
H8 C48 H9 109.5 . . ?
C45 C49 H10 109.5 . . ?
C45 C49 H11 109.5 . . ?
H10 C49 H11 109.5 . . ?
C45 C49 H12 109.5 . . ?
H10 C49 H12 109.5 . . ?
H11 C49 H12 109.5 . . ?
C15 C17 H13 109.5 . . ?
C15 C17 H14 109.5 . . ?
H13 C17 H14 109.5 . . ?
C15 C17 H15 109.5 . . ?
H13 C17 H15 109.5 . . ?
H14 C17 H15 109.5 . . ?
C3 C4 C5 118.95(19) . . ?
C3 C4 H50 120.5 . . ?
C5 C4 H50 120.5 . . ?
C40 C39 C38 119.9(2) . . ?
C40 C39 H51 120.1 . . ?
C38 C39 H51 120.1 . . ?
C21 C22 C23 122.4(2) . . ?
C21 C22 H52 118.8 . . ?
C23 C22 H52 118.8 . . ?
C19 C24 H16 109.5 . . ?
C19 C24 H17 109.5 . . ?
H16 C24 H17 109.5 . . ?
C19 C24 H18 109.5 . . ?
H16 C24 H18 109.5 . . ?
H17 C24 H18 109.5 . . ?
C20 C21 C22 117.45(19) . . ?
C20 C21 C25 121.2(2) . . ?
C22 C21 C25 121.4(2) . . ?
C4 C5 C6 118.71(18) . . ?
C4 C5 C7 117.60(18) . . ?
C6 C5 C7 123.67(19) . . ?
O3 C44 C47 107.61(17) . . ?
O3 C44 C46 107.26(17) . . ?
C47 C44 C46 110.85(18) . . ?
O3 C44 C45 102.32(15) . . ?
C47 C44 C45 115.33(18) . . ?
C46 C44 C45 112.68(17) . . ?
C39 C40 C41 121.2(2) . . ?
C39 C40 H53 119.4 . . ?
C41 C40 H53 119.4 . . ?
C39 C38 C37 120.9(2) . . ?
C39 C38 H54 119.5 . . ?
C37 C38 H54 119.5 . . ?
C12 C11 C10 118.62(19) . . ?
C12 C11 C16 117.3(2) . . ?
C10 C11 C16 124.06(18) . . ?
C37 C42 H19 109.5 . . ?
C37 C42 H20 109.5 . . ?
H19 C42 H20 109.5 . . ?
C37 C42 H21 109.5 . . ?
H19 C42 H21 109.5 . . ?
H20 C42 H21 109.5 . . ?
N1 C3 C4 123.7(2) . . ?
N1 C3 H55 118.1 . . ?
C4 C3 H55 118.1 . . ?
C21 C20 C19 122.3(2) . . ?
C21 C20 H56 118.9 . . ?
C19 C20 H56 118.9 . . ?
O4 B2 O3 113.64(18) . . ?
O4 B2 N3 125.79(18) . . ?
O3 B2 N3 120.56(18) . . ?
C44 C46 H22 109.5 . . ?
C44 C46 H23 109.5 . . ?
H22 C46 H23 109.5 . . ?
C44 C46 H24 109.5 . . ?
H22 C46 H24 109.5 . . ?
H23 C46 H24 109.5 . . ?
C28 C33 H25 109.5 . . ?
C28 C33 H26 109.5 . . ?
H25 C33 H26 109.5 . . ?
C28 C33 H27 109.5 . . ?
H25 C33 H27 109.5 . . ?
H26 C33 H27 109.5 . . ?
C30 C34 H28 109.5 . . ?
C30 C34 H29 109.5 . . ?
H28 C34 H29 109.5 . . ?
C30 C34 H30 109.5 . . ?
H28 C34 H30 109.5 . . ?
H29 C34 H30 109.5 . . ?
C14 C13 C12 119.5(2) . . ?
C14 C13 H57 120.2 . . ?
C12 C13 H57 120.2 . . ?
C13 C14 C15 121.3(2) . . ?
C13 C14 H58 119.3 . . ?
C15 C14 H58 119.3 . . ?
C23 C26 H31 109.5 . . ?
C23 C26 H32 109.5 . . ?
H31 C26 H32 109.5 . . ?
C23 C26 H33 109.5 . . ?
H31 C26 H33 109.5 . . ?
H32 C26 H33 109.5 . . ?
C13 C12 C11 121.4(2) . . ?
C13 C12 H59 119.3 . . ?
C11 C12 H59 119.3 . . ?
C44 C47 H34 109.5 . . ?
C44 C47 H35 109.5 . . ?
H34 C47 H35 109.5 . . ?
C44 C47 H36 109.5 . . ?
H34 C47 H36 109.5 . . ?
H35 C47 H36 109.5 . . ?
C41 C43 H37 109.5 . . ?
C41 C43 H38 109.5 . . ?
H37 C43 H38 109.5 . . ?
C41 C43 H39 109.5 . . ?
H37 C43 H39 109.5 . . ?
H38 C43 H39 109.5 . . ?
O2 C8 H40 109.5 . . ?
O2 C8 H41 109.5 . . ?
H40 C8 H41 109.5 . . ?
O2 C8 H42 109.5 . . ?
H40 C8 H42 109.5 . . ?
H41 C8 H42 109.5 . . ?
C21 C25 H43 109.5 . . ?
C21 C25 H44 109.5 . . ?
H43 C25 H44 109.5 . . ?
C21 C25 H45 109.5 . . ?
H43 C25 H45 109.5 . . ?
H44 C25 H45 109.5 . . ?

loop_
_geom_torsion_atom_site_label_1
_geom_torsion_atom_site_label_2
_geom_torsion_atom_site_label_3
_geom_torsion_atom_site_label_4
_geom_torsion
_geom_torsion_site_symmetry_1
_geom_torsion_site_symmetry_2
_geom_torsion_site_symmetry_3
_geom_torsion_site_symmetry_4
_geom_torsion_publ_flag
N3 C1 C9 N2 170.86(17) . . . . ?
C2 C1 C9 N2 -6.9(3) . . . . ?
B1 N2 C9 C1 156.4(2) . . . . ?
C10 N2 C9 C1 -30.4(3) . . . . ?
C9 C1 N3 B2 150.3(2) . . . . ?
C2 C1 N3 B2 -31.7(3) . . . . ?
C9 C1 N3 C36 -30.9(3) . . . . ?
C2 C1 N3 C36 147.14(17) . . . . ?
B1 N2 C10 C11 116.0(2) . . . . ?
C9 N2 C10 C11 -56.8(2) . . . . ?
B1 N2 C10 C15 -65.3(3) . . . . ?
C9 N2 C10 C15 121.9(2) . . . . ?
C11 C10 C15 C14 -0.7(3) . . . . ?
N2 C10 C15 C14 -179.39(18) . . . . ?
C11 C10 C15 C17 178.56(19) . . . . ?
N2 C10 C15 C17 -0.1(3) . . . . ?
B2 O4 C45 C49 -91.15(18) . . . . ?
B2 O4 C45 C48 149.63(17) . . . . ?
B2 O4 C45 C44 27.4(2) . . . . ?
C28 C27 C32 C31 1.6(3) . . . . ?
B1 C27 C32 C31 -175.74(18) . . . . ?
C28 C27 C32 C35 -178.09(18) . . . . ?
B1 C27 C32 C35 4.6(3) . . . . ?
C20 C19 C18 C23 -0.2(3) . . . . ?
C24 C19 C18 C23 178.02(18) . . . . ?
C20 C19 C18 B1 -175.26(18) . . . . ?
C24 C19 C18 B1 2.9(3) . . . . ?
C22 C23 C18 C19 2.4(3) . . . . ?
C26 C23 C18 C19 -177.83(18) . . . . ?
C22 C23 C18 B1 177.63(17) . . . . ?
C26 C23 C18 B1 -2.6(3) . . . . ?
C3 N1 C2 C6 0.4(3) . . . . ?
C3 N1 C2 C1 176.55(17) . . . . ?
C5 C6 C2 N1 1.2(3) . . . . ?
C5 C6 C2 C1 -174.70(17) . . . . ?
C9 C1 C2 N1 116.0(2) . . . . ?
N3 C1 C2 N1 -61.8(2) . . . . ?
C9 C1 C2 C6 -67.8(3) . . . . ?
N3 C1 C2 C6 114.33(19) . . . . ?
C40 C41 C36 C37 -5.1(3) . . . . ?
C43 C41 C36 C37 171.49(19) . . . . ?
C40 C41 C36 N3 178.53(18) . . . . ?
C43 C41 C36 N3 -4.8(3) . . . . ?
B2 N3 C36 C41 86.9(2) . . . . ?
C1 N3 C36 C41 -92.0(2) . . . . ?
B2 N3 C36 C37 -89.5(2) . . . . ?
C1 N3 C36 C37 91.6(2) . . . . ?
C28 C29 C30 C31 -0.1(3) . . . . ?
C28 C29 C30 C34 178.1(2) . . . . ?
C8 O2 C7 O1 2.4(3) . . . . ?
C8 O2 C7 C5 -176.90(17) . . . . ?
C41 C36 C37 C38 4.3(3) . . . . ?
N3 C36 C37 C38 -179.34(18) . . . . ?
C41 C36 C37 C42 -172.88(19) . . . . ?
N3 C36 C37 C42 3.4(3) . . . . ?
C30 C29 C28 C27 1.2(3) . . . . ?
C30 C29 C28 C33 -175.9(2) . . . . ?
C32 C27 C28 C29 -1.9(3) . . . . ?
B1 C27 C28 C29 175.52(19) . . . . ?
C32 C27 C28 C33 175.09(19) . . . . ?
B1 C27 C28 C33 -7.5(3) . . . . ?
C29 C30 C31 C32 -0.3(3) . . . . ?
C34 C30 C31 C32 -178.4(2) . . . . ?
C27 C32 C31 C30 -0.6(3) . . . . ?
C35 C32 C31 C30 179.16(19) . . . . ?
C9 N2 B1 C18 170.28(17) . . . . ?
C10 N2 B1 C18 -2.4(3) . . . . ?
C9 N2 B1 C27 -8.8(3) . . . . ?
C10 N2 B1 C27 178.52(17) . . . . ?
C19 C18 B1 N2 -61.5(3) . . . . ?
C23 C18 B1 N2 123.5(2) . . . . ?
C19 C18 B1 C27 117.6(2) . . . . ?
C23 C18 B1 C27 -57.4(3) . . . . ?
C32 C27 B1 N2 -65.6(3) . . . . ?
C28 C27 B1 N2 117.1(2) . . . . ?
C32 C27 B1 C18 115.2(2) . . . . ?
C28 C27 B1 C18 -62.1(2) . . . . ?
C18 C23 C22 C21 -2.6(3) . . . . ?
C26 C23 C22 C21 177.59(19) . . . . ?
C23 C22 C21 C20 0.4(3) . . . . ?
C23 C22 C21 C25 -179.63(19) . . . . ?
C3 C4 C5 C6 1.3(3) . . . . ?
C3 C4 C5 C7 -176.94(18) . . . . ?
C2 C6 C5 C4 -2.0(3) . . . . ?
C2 C6 C5 C7 176.06(18) . . . . ?
O1 C7 C5 C4 2.8(3) . . . . ?
O2 C7 C5 C4 -177.89(17) . . . . ?
O1 C7 C5 C6 -175.3(2) . . . . ?
O2 C7 C5 C6 4.0(3) . . . . ?
B2 O3 C44 C47 145.26(18) . . . . ?
B2 O3 C44 C46 -95.43(18) . . . . ?
B2 O3 C44 C45 23.3(2) . . . . ?
O4 C45 C44 O3 -30.88(19) . . . . ?
C49 C45 C44 O3 83.1(2) . . . . ?
C48 C45 C44 O3 -148.63(18) . . . . ?
O4 C45 C44 C47 -147.37(18) . . . . ?
C49 C45 C44 C47 -33.4(3) . . . . ?
C48 C45 C44 C47 94.9(2) . . . . ?
O4 C45 C44 C46 83.98(19) . . . . ?
C49 C45 C44 C46 -162.02(18) . . . . ?
C48 C45 C44 C46 -33.8(3) . . . . ?
C38 C39 C40 C41 0.6(3) . . . . ?
C36 C41 C40 C39 2.6(3) . . . . ?
C43 C41 C40 C39 -174.1(2) . . . . ?
C40 C39 C38 C37 -1.5(3) . . . . ?
C36 C37 C38 C39 -1.0(3) . . . . ?
C42 C37 C38 C39 176.3(2) . . . . ?
C15 C10 C11 C12 0.1(3) . . . . ?
N2 C10 C11 C12 178.84(18) . . . . ?
C15 C10 C11 C16 -179.36(19) . . . . ?
N2 C10 C11 C16 -0.7(3) . . . . ?
C2 N1 C3 C4 -1.3(3) . . . . ?
C5 C4 C3 N1 0.4(3) . . . . ?
C22 C21 C20 C19 1.9(3) . . . . ?
C25 C21 C20 C19 -178.02(19) . . . . ?
C18 C19 C20 C21 -2.1(3) . . . . ?
C24 C19 C20 C21 179.63(19) . . . . ?
C45 O4 B2 O3 -14.3(2) . . . . ?
C45 O4 B2 N3 166.5(2) . . . . ?
C44 O3 B2 O4 -6.8(2) . . . . ?
C44 O3 B2 N3 172.39(19) . . . . ?
C1 N3 B2 O4 -8.7(3) . . . . ?
C36 N3 B2 O4 172.53(19) . . . . ?
C1 N3 B2 O3 172.21(17) . . . . ?
C36 N3 B2 O3 -6.6(3) . . . . ?
C12 C13 C14 C15 -0.3(3) . . . . ?
C10 C15 C14 C13 0.8(3) . . . . ?
C17 C15 C14 C13 -178.5(2) . . . . ?
C14 C13 C12 C11 -0.3(3) . . . . ?
C10 C11 C12 C13 0.4(3) . . . . ?
C16 C11 C12 C13 179.9(2) . . . . ?

_refine_diff_density_max         0.337
_refine_diff_density_min         -0.415
_refine_diff_density_rms         0.073

_shelxl_version_number           2014-3

_shelx_res_file                  
;
TITL _030-04-028-01
REM  Yadorkari-X generated
CELL 0.71075 10.9506 14.2099 16.1175 104.2007 92.6541 111.9395
ZERR 2.0 0.0022 0.0031 0.0031 0.0026 0.0011 0.0028
LATT 1
REM  SPGR P-1 triclinic
SFAC C H B N O
UNIT 98 118 4 6 8
SIZE 0.20 0.10 0.02
TEMP -180.0
L.S. 10
FMAP 2
PLAN -50
ACTA
CONF
LIST 4
WPDB -1
BOND $H

WGHT    0.069500
FVAR       6.62570
N2    4    0.244843    0.083746    0.268572    11.00000    0.01482    0.01833 =
         0.02009    0.00678    0.00260    0.00651
O3    5    0.842177    0.370849    0.305866    11.00000    0.01718    0.02106 =
         0.03267    0.01315    0.00174    0.00466
O4    5    0.681748    0.406338    0.237670    11.00000    0.01815    0.01892 =
         0.02490    0.00853    0.00004    0.00437
O1    5    0.279260    0.539138    0.178036    11.00000    0.03641    0.02438 =
         0.03466    0.01131   -0.00040    0.01432
O2    5    0.252088    0.378948    0.094024    11.00000    0.05043    0.03053 =
         0.02240    0.00720   -0.00263    0.02253
N1    4    0.473592    0.393283    0.377696    11.00000    0.02704    0.02200 =
         0.02037    0.00411    0.00267    0.01240
C6    1    0.370670    0.336214    0.228834    11.00000    0.01632    0.01942 =
         0.02163    0.00701    0.00300    0.00611
AFIX  43
H46   2    0.342640    0.283741    0.174422    11.00000   -1.20000
AFIX   0
C1    1    0.470751    0.228734    0.289002    11.00000    0.01727    0.01874 =
         0.01694    0.00532    0.00173    0.00795
C9    1    0.386571    0.127481    0.272285    11.00000    0.01580    0.01980 =
         0.02039    0.00580    0.00231    0.00857
AFIX  43
H47   2    0.426399    0.077516    0.261328    11.00000   -1.20000
AFIX   0
N3    4    0.612019    0.255930    0.301971    11.00000    0.01605    0.01703 =
         0.02032    0.00673   -0.00102    0.00621
C23   1   -0.078354   -0.130619    0.145179    11.00000    0.02108    0.01928 =
         0.02771    0.00806    0.00180    0.00761
C10   1    0.189737    0.149876    0.324399    11.00000    0.01676    0.01740 =
         0.02463    0.00644    0.00514    0.00600
C41   1    0.697308    0.220423    0.429692    11.00000    0.01830    0.02560 =
         0.02199    0.00743    0.00173    0.00859
C27   1    0.243797   -0.084968    0.158937    11.00000    0.01693    0.01589 =
         0.02139    0.00583   -0.00153    0.00320
C15   1    0.094474    0.179047    0.289081    11.00000    0.01846    0.01901 =
         0.03093    0.00965    0.00595    0.00561
C19   1   -0.032470   -0.103536    0.299528    11.00000    0.02159    0.01526 =
         0.02845    0.00696    0.00278    0.00847
C35   1    0.295961    0.040088    0.062199    11.00000    0.02870    0.02763 =
         0.02740    0.01319    0.00881    0.01274
AFIX 137
H1    2    0.240370    0.068861    0.097187    11.00000   -1.50000
H2    2    0.260130    0.020092    0.000675    11.00000   -1.50000
H3    2    0.387264    0.093787    0.073223    11.00000   -1.50000
AFIX   0
C45   1    0.806962    0.499013    0.251189    11.00000    0.01954    0.01820 =
         0.02565    0.00709   -0.00062    0.00219
C29   1    0.309722   -0.234375    0.120287    11.00000    0.02516    0.01599 =
         0.02920    0.00659    0.00054    0.00717
AFIX  43
H48   2    0.313726   -0.295398    0.132391    11.00000   -1.20000
AFIX   0
C32   1    0.296143   -0.056346    0.086144    11.00000    0.01855    0.02054 =
         0.02127    0.00544   -0.00115    0.00512
C18   1    0.015620   -0.084695    0.222580    11.00000    0.02097    0.01792 =
         0.02183    0.00619    0.00192    0.00801
C16   1    0.338538    0.159154    0.457083    11.00000    0.02781    0.03256 =
         0.02072    0.00642    0.00040    0.00967
AFIX 137
H4    2    0.425966    0.217715    0.466807    11.00000   -1.50000
H5    2    0.342012    0.094658    0.419803    11.00000   -1.50000
H6    2    0.314574    0.147842    0.512739    11.00000   -1.50000
AFIX   0
C2    1    0.434387    0.322075    0.299176    11.00000    0.01476    0.01625 =
         0.02087    0.00513    0.00469    0.00415
C36   1    0.660788    0.191205    0.339742    11.00000    0.01410    0.01779 =
         0.02606    0.00742    0.00246    0.00531
C30   1    0.359585   -0.207050    0.048236    11.00000    0.02195    0.02051 =
         0.02172    0.00063   -0.00152    0.00624
C7    1    0.290158    0.456086    0.169051    11.00000    0.02241    0.02122 =
         0.02570    0.00877    0.00414    0.00797
C37   1    0.677256    0.104795    0.285113    11.00000    0.01876    0.02026 =
         0.02556    0.00566    0.00013    0.00709
C28   1    0.253762   -0.175094    0.175693    11.00000    0.01855    0.02222 =
         0.02468    0.00675   -0.00027    0.00510
C31   1    0.351865   -0.117624    0.032672    11.00000    0.02359    0.02624 =
         0.01840    0.00793    0.00289    0.00801
AFIX  43
H49   2    0.385770   -0.097202   -0.016245    11.00000   -1.20000
AFIX   0
B1    3    0.169600   -0.023080    0.219401    11.00000    0.01865    0.01905 =
         0.01804    0.00891   -0.00143    0.00590
C48   1    0.813515    0.540755    0.172466    11.00000    0.03205    0.02724 =
         0.03191    0.01650    0.00379    0.00865
AFIX 137
H7    2    0.802692    0.483974    0.120206    11.00000   -1.50000
H8    2    0.899975    0.599412    0.178962    11.00000   -1.50000
H9    2    0.742100    0.565780    0.167500    11.00000   -1.50000
AFIX   0
C49   1    0.804930    0.580827    0.331256    11.00000    0.03104    0.02268 =
         0.03163    0.00711    0.00413    0.00754
AFIX 137
H10   2    0.726801    0.597191    0.322336    11.00000   -1.50000
H11   2    0.886083    0.645379    0.341801    11.00000   -1.50000
H12   2    0.800595    0.552741    0.381333    11.00000   -1.50000
AFIX   0
C17   1    0.044330    0.145069    0.193673    11.00000    0.02197    0.02387 =
         0.03639    0.01121    0.00027    0.01063
AFIX 137
H13   2   -0.035366    0.078906    0.179210    11.00000   -1.50000
H14   2    0.113576    0.134075    0.161086    11.00000   -1.50000
H15   2    0.022084    0.200071    0.178511    11.00000   -1.50000
AFIX   0
C4    1    0.387953    0.501443    0.321462    11.00000    0.02437    0.01829 =
         0.02890    0.00530    0.00451    0.01079
AFIX  43
H50   2    0.372889    0.564666    0.331436    11.00000   -1.20000
AFIX   0
C39   1    0.752849    0.067873    0.411851    11.00000    0.03655    0.03141 =
         0.03995    0.01982    0.00042    0.01777
AFIX  43
H51   2    0.781806    0.024286    0.436770    11.00000   -1.20000
AFIX   0
C22   1   -0.213133   -0.188194    0.147659    11.00000    0.02122    0.02103 =
         0.03287    0.00607   -0.00421    0.00723
AFIX  43
H52   2   -0.274914   -0.215683    0.095641    11.00000   -1.20000
AFIX   0
C24   1    0.055392   -0.063228    0.386008    11.00000    0.02838    0.02685 =
         0.02322    0.01048    0.00576    0.00870
AFIX 137
H16   2    0.045699   -0.000147    0.420908    11.00000   -1.50000
H17   2    0.148460   -0.045131    0.377203    11.00000   -1.50000
H18   2    0.029180   -0.118183    0.416179    11.00000   -1.50000
AFIX   0
C21   1   -0.259487   -0.206453    0.223242    11.00000    0.01863    0.02009 =
         0.04093    0.01062    0.00366    0.00706
C5    1    0.349248    0.428679    0.240253    11.00000    0.01613    0.02211 =
         0.02305    0.00941    0.00463    0.00804
C44   1    0.912501    0.452785    0.265692    11.00000    0.01762    0.02140 =
         0.03042    0.00988    0.00327    0.00398
C40   1    0.740755    0.155804    0.464488    11.00000    0.02864    0.03742 =
         0.02581    0.01264   -0.00019    0.01438
AFIX  43
H53   2    0.762497    0.172425    0.525524    11.00000   -1.20000
AFIX   0
C38   1    0.722666    0.043464    0.322728    11.00000    0.02890    0.02160 =
         0.03678    0.00545   -0.00002    0.01403
AFIX  43
H54   2    0.733172   -0.016069    0.286821    11.00000   -1.20000
AFIX   0
C11   1    0.235287    0.185757    0.413740    11.00000    0.01974    0.02223 =
         0.02536    0.00734    0.00793    0.00511
C42   1    0.652883    0.081201    0.188451    11.00000    0.03283    0.02899 =
         0.02531    0.00098    0.00147    0.01627
AFIX 137
H19   2    0.725390    0.133441    0.169955    11.00000   -1.50000
H20   2    0.568113    0.084514    0.170707    11.00000   -1.50000
H21   2    0.649220    0.010231    0.161526    11.00000   -1.50000
AFIX   0
C3    1    0.448429    0.480736    0.387305    11.00000    0.03205    0.02252 =
         0.02274    0.00125    0.00058    0.01416
AFIX  43
H55   2    0.473949    0.531016    0.442792    11.00000   -1.20000
AFIX   0
C20   1   -0.167304   -0.164792    0.298051    11.00000    0.02295    0.02265 =
         0.03614    0.01308    0.00899    0.01173
AFIX  43
H56   2   -0.196391   -0.178161    0.350220    11.00000   -1.20000
AFIX   0
B2    3    0.708218    0.343130    0.281895    11.00000    0.02017    0.01810 =
         0.02115    0.00455    0.00098    0.00778
C46   1    0.945518    0.398574    0.180896    11.00000    0.02717    0.03121 =
         0.04183    0.01295    0.01041    0.01267
AFIX 137
H22   2    1.002124    0.362544    0.193109    11.00000   -1.50000
H23   2    0.992738    0.451642    0.151808    11.00000   -1.50000
H24   2    0.862893    0.346725    0.143325    11.00000   -1.50000
AFIX   0
C33   1    0.211129   -0.207689    0.255393    11.00000    0.03541    0.02992 =
         0.03345    0.01784    0.01464    0.01700
AFIX 137
H25   2    0.225996   -0.271532    0.255467    11.00000   -1.50000
H26   2    0.116299   -0.222289    0.255386    11.00000   -1.50000
H27   2    0.263350   -0.150456    0.307183    11.00000   -1.50000
AFIX   0
C34   1    0.423522   -0.270575   -0.009292    11.00000    0.03408    0.02650 =
         0.02936    0.00313    0.00541    0.01305
AFIX 137
H28   2    0.396052   -0.277791   -0.070051    11.00000   -1.50000
H29   2    0.395267   -0.340895   -0.000224    11.00000   -1.50000
H30   2    0.520684   -0.234209    0.005115    11.00000   -1.50000
AFIX   0
C13   1    0.089369    0.279082    0.432599    11.00000    0.03453    0.03025 =
         0.03807    0.00740    0.01764    0.01738
AFIX  43
H57   2    0.055066    0.323114    0.469664    11.00000   -1.20000
AFIX   0
C14   1    0.045211    0.243448    0.344982    11.00000    0.02413    0.02804 =
         0.04486    0.01429    0.01239    0.01552
AFIX  43
H58   2   -0.020171    0.263021    0.321960    11.00000   -1.20000
AFIX   0
C26   1   -0.039498   -0.119904    0.058521    11.00000    0.02642    0.02857 =
         0.02676    0.00767   -0.00372    0.00543
AFIX 137
H31   2   -0.119621   -0.151763    0.014820    11.00000   -1.50000
H32   2    0.020071   -0.156150    0.042213    11.00000   -1.50000
H33   2    0.006352   -0.044824    0.062115    11.00000   -1.50000
AFIX   0
C12   1    0.183907    0.250472    0.466400    11.00000    0.02974    0.02804 =
         0.02711    0.00442    0.01074    0.00880
AFIX  43
H59   2    0.214514    0.275570    0.526983    11.00000   -1.20000
AFIX   0
C47   1    1.038557    0.529277    0.327350    11.00000    0.01913    0.03022 =
         0.04437    0.01520   -0.00411   -0.00024
AFIX 137
H34   2    1.015489    0.556766    0.383633    11.00000   -1.50000
H35   2    1.085250    0.588069    0.303668    11.00000   -1.50000
H36   2    1.096455    0.492464    0.334623    11.00000   -1.50000
AFIX   0
C43   1    0.697451    0.321324    0.487279    11.00000    0.03126    0.03461 =
         0.02424    0.00022   -0.00305    0.01500
AFIX 137
H37   2    0.691476    0.315700    0.546480    11.00000   -1.50000
H38   2    0.620936    0.333397    0.465856    11.00000   -1.50000
H39   2    0.780035    0.380615    0.487022    11.00000   -1.50000
AFIX   0
C8    1    0.200380    0.405189    0.021792    11.00000    0.06808    0.04172 =
         0.02445    0.01150   -0.00545    0.02799
AFIX 137
H40   2    0.118863    0.415892    0.033795    11.00000   -1.50000
H41   2    0.180375    0.347159   -0.031239    11.00000   -1.50000
H42   2    0.267138    0.470160    0.014258    11.00000   -1.50000
AFIX   0
C25   1   -0.404565   -0.269078    0.224065    11.00000    0.02255    0.03588 =
         0.05697    0.01722    0.00495    0.00628
AFIX 137
H43   2   -0.413375   -0.299944    0.272707    11.00000   -1.50000
H44   2   -0.442233   -0.325753    0.169614    11.00000   -1.50000
H45   2   -0.452507   -0.222297    0.230410    11.00000   -1.50000

AFIX   0
HKLF 4 1 1 0 0 0 1 0 0 0 1

REM  _030-04-028-01
REM R1 =  0.0590 for    5830 Fo > 4sig(Fo)  and  0.1020 for all    9851 data
REM    538 parameters refined using      0 restraints

END

WGHT      0.0696      0.0000

REM Highest difference peak  0.337,  deepest hole -0.415,  1-sigma level  0.073
Q1    1   0.7423  0.4931  0.5016  11.00000  0.05    0.26
Q2    1   0.3762  0.6486  0.1832  11.00000  0.05    0.26
Q3    1  -0.0972  0.2211  0.2997  11.00000  0.05    0.25
Q4    1   0.4575  0.0575  0.2100  11.00000  0.05    0.25
Q5    1   0.5188  0.0528  0.3686  11.00000  0.05    0.24
Q6    1   0.8942  0.3952  0.0123  11.00000  0.05    0.24
Q7    1   0.5131  0.0143  0.2840  11.00000  0.05    0.23
Q8    1   0.8397  0.3668 -0.0120  11.00000  0.05    0.22
Q9    1   0.9700  0.4645  0.0049  11.00000  0.05    0.22
Q10   1  -0.1243  0.0874  0.2517  11.00000  0.05    0.22
Q11   1   0.1301  0.2720  0.1772  11.00000  0.05    0.22
Q12   1  -0.0475  0.0655  0.3414  11.00000  0.05    0.21
Q13   1   0.8801  0.4602  0.0516  11.00000  0.05    0.21
Q14   1   1.0395  0.5133  0.0602  11.00000  0.05    0.21
Q15   1   0.0462  0.0693  0.3013  11.00000  0.05    0.21
Q16   1   0.9387  0.4226 -0.0283  11.00000  0.05    0.21
Q17   1   0.5357 -0.0463  0.2439  11.00000  0.05    0.21
Q18   1   0.3412  0.0496 -0.0025  11.00000  0.05    0.21
Q19   1   0.4165  0.0603  0.3426  11.00000  0.05    0.21
Q20   1   0.6353  0.4221  0.4340  11.00000  0.05    0.21
Q21   1  -0.1149  0.2001  0.3630  11.00000  0.05    0.21
Q22   1   0.0540 -0.2580  0.2383  11.00000  0.05    0.21
Q23   1   0.3590 -0.3049  0.1582  11.00000  0.05    0.20
Q24   1   0.7725  0.5036  0.5674  11.00000  0.05    0.20
Q25   1   0.5394  0.1319  0.3755  11.00000  0.05    0.20
Q26   1  -0.0624  0.0336  0.2630  11.00000  0.05    0.20
Q27   1   0.9996  0.5025  0.0859  11.00000  0.05    0.20
Q28   1   0.8590  0.4630  0.0013  11.00000  0.05    0.20
Q29   1  -0.0578 -0.2663  0.2816  11.00000  0.05    0.20
Q30   1   0.0184 -0.2954  0.1385  11.00000  0.05    0.20
Q31   1   0.4576 -0.0048  0.2390  11.00000  0.05    0.20
Q32   1   1.0010  0.5719  0.0960  11.00000  0.05    0.20
Q33   1  -0.0170  0.0871  0.4132  11.00000  0.05    0.20
Q34   1  -0.1550  0.0194  0.1785  11.00000  0.05    0.20
Q35   1   0.4853  0.0896  0.4158  11.00000  0.05    0.20
Q36   1   0.3873 -0.0156  0.2421  11.00000  0.05    0.20
Q37   1   0.4468  0.4852  0.0815  11.00000  0.05    0.20
Q38   1   0.5601  0.4123  0.4609  11.00000  0.05    0.20
Q39   1   0.5649  0.0994  0.4305  11.00000  0.05    0.19
Q40   1   0.4389  0.0050  0.3120  11.00000  0.05    0.19
Q41   1   0.2574  0.0710 -0.0899  11.00000  0.05    0.19
Q42   1   0.3773  0.7048  0.2319  11.00000  0.05    0.19
Q43   1   0.1568  0.3197  0.2133  11.00000  0.05    0.19
Q44   1   0.4697 -0.3070  0.0451  11.00000  0.05    0.19
Q45   1   0.6804  0.4267  0.3612  11.00000  0.05    0.19
Q46   1   0.1780 -0.1478  0.3198  11.00000  0.05    0.19
Q47   1   0.0102  0.0152  0.3048  11.00000  0.05    0.19
Q48   1   0.4513 -0.0595  0.2130  11.00000  0.05    0.19
Q49   1  -0.1180 -0.0210  0.2990  11.00000  0.05    0.19
Q50   1   0.4274  0.2183  0.1449  11.00000  0.05    0.19
;
_shelx_res_checksum              60807
####################################################################### 
# 
# This file contains crystal structure data downloaded from the 
# Cambridge Structural Database (CSD) hosted by the Cambridge 
# Crystallographic Data Centre (CCDC).
# 
# Full information about CCDC data access policies and citation 
# guidelines are available at http://www.ccdc.cam.ac.uk/access/V1 
# 
# Audit and citation data items may have been added by the CCDC. 
# Please retain this information to preserve the provenance of 
# this file and to allow appropriate attribution of the data. 
# 
#######################################################################

data_10
_database_code_depnum_ccdc_archive 'CCDC 1583740'
_audit_update_record             
;
2017-11-03 deposited with the CCDC.
2017-12-11 downloaded from the CCDC.
;

_audit_creation_method           SHELXL-2014
_chemical_name_systematic        
;
 ?
;
_chemical_name_common            ?
_chemical_melting_point          ?
_chemical_formula_moiety         'C54 H69 B2 N3 O2'
_chemical_formula_sum            'C54 H69 B2 N3 O2'
_chemical_formula_weight         813.74

loop_
_atom_type_symbol
_atom_type_description
_atom_type_scat_dispersion_real
_atom_type_scat_dispersion_imag
_atom_type_scat_source
C C 0.0033 0.0016 'International Tables Vol C Tables 4.2.6.8 and 6.1.1.4'
H H 0.0000 0.0000 'International Tables Vol C Tables 4.2.6.8 and 6.1.1.4'
B B 0.0013 0.0007 'International Tables Vol C Tables 4.2.6.8 and 6.1.1.4'
N N 0.0061 0.0033 'International Tables Vol C Tables 4.2.6.8 and 6.1.1.4'
O O 0.0106 0.0060 'International Tables Vol C Tables 4.2.6.8 and 6.1.1.4'

_space_group_crystal_system      monoclinic
_space_group_IT_number           14
_space_group_name_H-M_alt        'P 21/c'
_space_group_name_Hall           '-P 2ybc'

_shelx_space_group_comment       
;
The symmetry employed for this shelxl refinement is uniquely defined
by the following loop, which should always be used as a source of
symmetry information in preference to the above space-group names.
They are only intended as comments.
;

loop_
_space_group_symop_operation_xyz
'x, y, z'
'-x, y+1/2, -z+1/2'
'-x, -y, -z'
'x, -y-1/2, z-1/2'

_cell_length_a                   10.6242(17)
_cell_length_b                   20.635(4)
_cell_length_c                   22.708(4)
_cell_angle_alpha                90
_cell_angle_beta                 100.578(3)
_cell_angle_gamma                90
_cell_volume                     4893.6(14)
_cell_formula_units_Z            4
_cell_measurement_temperature    173(2)
_cell_measurement_reflns_used    7029
_cell_measurement_theta_min      2.2263
_cell_measurement_theta_max      31.2209

_exptl_crystal_description       Platelet
_exptl_crystal_colour            Colorless
_exptl_crystal_density_meas      ?
_exptl_crystal_density_method    ?
_exptl_crystal_density_diffrn    1.104
_exptl_crystal_F_000             1760
_exptl_transmission_factor_min   ?
_exptl_transmission_factor_max   ?
_exptl_crystal_size_max          0.210
_exptl_crystal_size_mid          0.200
_exptl_crystal_size_min          0.160
_exptl_absorpt_coefficient_mu    0.065
_shelx_estimated_absorpt_T_min   0.986
_shelx_estimated_absorpt_T_max   0.990
_exptl_absorpt_correction_type   Multi-scan
_exptl_absorpt_correction_T_max  1.0000
_exptl_absorpt_correction_T_min  0.8560
_exptl_absorpt_process_details   'Jacobson, R. (1998) Private communication'

_exptl_special_details           
;
 ?
;

_diffrn_ambient_temperature      173(2)
_diffrn_radiation_wavelength     0.71075
_diffrn_radiation_type           MoK\a
_diffrn_radiation_source         'rotating-anode X-ray tube'
_diffrn_radiation_monochromator  Confocal
_diffrn_measurement_device_type  'Rigaku VariMax Saturn'
_diffrn_measurement_method       'omega scans'
_diffrn_detector_area_resol_mean 28.5714
_diffrn_reflns_number            32992
_diffrn_reflns_av_unetI/netI     0.0603
_diffrn_reflns_av_R_equivalents  0.0629
_diffrn_reflns_limit_h_min       -12
_diffrn_reflns_limit_h_max       12
_diffrn_reflns_limit_k_min       -24
_diffrn_reflns_limit_k_max       22
_diffrn_reflns_limit_l_min       -26
_diffrn_reflns_limit_l_max       26
_diffrn_reflns_theta_min         3.031
_diffrn_reflns_theta_max         24.999
_diffrn_reflns_theta_full        25.242
_diffrn_measured_fraction_theta_max 0.997
_diffrn_measured_fraction_theta_full 0.971
_diffrn_reflns_Laue_measured_fraction_max 0.997
_diffrn_reflns_Laue_measured_fraction_full 0.971
_diffrn_reflns_point_group_measured_fraction_max 0.997
_diffrn_reflns_point_group_measured_fraction_full 0.971
_reflns_number_total             8602
_reflns_number_gt                5409
_reflns_threshold_expression     'I > 2\s(I)'
_reflns_Friedel_coverage         0.000
_reflns_Friedel_fraction_max     .
_reflns_Friedel_fraction_full    .

_reflns_special_details          
;
 Reflections were merged by SHELXL according to the crystal
 class for the calculation of statistics and refinement.
 
 _reflns_Friedel_fraction is defined as the number of unique
 Friedel pairs measured divided by the number that would be
 possible theoretically, ignoring centric projections and
 systematic absences.
;

_computing_data_collection       'RIGAKU CrystalClear'
_computing_cell_refinement       'RIGAKU CrystalClear'
_computing_data_reduction        'RIGAKU CrystalClear'
_computing_structure_solution    SIR-97
_computing_structure_refinement  'SHELXL-2014 (Sheldrick, 2014)'
_computing_molecular_graphics    'Yadokari-XG 2009(Wakita Nemoto et al.)'
_computing_publication_material  'Yadokari-XG 2009(Wakita,Nemoto et al.)'
_refine_special_details          
;
 ?
;
_refine_ls_structure_factor_coef Fsqd
_refine_ls_matrix_type           full
_refine_ls_weighting_scheme      calc
_refine_ls_weighting_details     
'w=1/[\s^2^(Fo^2^)+(0.1648P)^2^] where P=(Fo^2^+2Fc^2^)/3'
_atom_sites_solution_primary     ?
_atom_sites_solution_secondary   ?
_atom_sites_solution_hydrogens   geom
_refine_ls_hydrogen_treatment    constr
_refine_ls_extinction_method     none
_refine_ls_extinction_coef       .
_refine_ls_number_reflns         8602
_refine_ls_number_parameters     605
_refine_ls_number_restraints     286
_refine_ls_R_factor_all          0.1416
_refine_ls_R_factor_gt           0.0985
_refine_ls_wR_factor_ref         0.3028
_refine_ls_wR_factor_gt          0.2623
_refine_ls_goodness_of_fit_ref   1.115
_refine_ls_restrained_S_all      1.109
_refine_ls_shift/su_max          0.000
_refine_ls_shift/su_mean         0.000

loop_
_atom_site_label
_atom_site_type_symbol
_atom_site_fract_x
_atom_site_fract_y
_atom_site_fract_z
_atom_site_U_iso_or_equiv
_atom_site_adp_type
_atom_site_occupancy
_atom_site_site_symmetry_order
_atom_site_calc_flag
_atom_site_refinement_flags_posn
_atom_site_refinement_flags_adp
_atom_site_refinement_flags_occupancy
_atom_site_disorder_assembly
_atom_site_disorder_group
B1 B 0.3185(3) 0.07540(18) 0.36746(16) 0.0419(9) Uani 1 1 d . . . . .
O1 O 0.37459(19) 0.09649(10) 0.31607(9) 0.0428(5) Uani 1 1 d . . . . .
B2 B 0.4777(3) 0.07374(17) 0.29752(16) 0.0412(8) Uani 1 1 d . . . . .
O2 O 0.31782(19) 0.00567(10) 0.37941(10) 0.0474(6) Uani 1 1 d . . . . .
C1 C 0.1793(3) 0.00687(18) 0.37914(16) 0.0557(9) Uani 1 1 d . . . . .
C2 C 0.1639(3) 0.07965(17) 0.36214(16) 0.0506(9) Uani 1 1 d . . . . .
C3 C 0.1124(4) -0.0419(2) 0.3337(2) 0.0771(13) Uani 1 1 d . . . . .
H3 H 0.1347 -0.0330 0.2944 0.116 Uiso 1 1 calc R U . . .
H3A H 0.0195 -0.0382 0.3308 0.116 Uiso 1 1 calc R U . . .
H3B H 0.1399 -0.0858 0.3465 0.116 Uiso 1 1 calc R U . . .
C4 C 0.1572(4) -0.0117(3) 0.4418(2) 0.0826(14) Uani 1 1 d . . . . .
H4 H 0.1858 -0.0563 0.4507 0.124 Uiso 1 1 calc R U . . .
H4A H 0.0657 -0.0083 0.4431 0.124 Uiso 1 1 calc R U . . .
H4B H 0.2057 0.0176 0.4715 0.124 Uiso 1 1 calc R U . . .
C5 C 0.0910(4) 0.0930(2) 0.29875(19) 0.0691(11) Uani 1 1 d . . . . .
H5 H 0.0015 0.0796 0.2957 0.104 Uiso 1 1 calc R U . . .
H5A H 0.1302 0.0685 0.2699 0.104 Uiso 1 1 calc R U . . .
H5B H 0.0945 0.1394 0.2901 0.104 Uiso 1 1 calc R U . . .
C6 C 0.1077(4) 0.1229(2) 0.4054(2) 0.0795(13) Uani 1 1 d . . . . .
H6 H 0.1115 0.1683 0.3930 0.119 Uiso 1 1 calc R U . . .
H6A H 0.1573 0.1176 0.4460 0.119 Uiso 1 1 calc R U . . .
H6B H 0.0184 0.1107 0.4049 0.119 Uiso 1 1 calc R U . . .
N1 N 0.3979(2) 0.11364(12) 0.42426(11) 0.0422(6) Uani 1 1 d . . . . .
C7 C 0.4116(3) 0.17801(15) 0.42294(15) 0.0481(8) Uani 1 1 d . . . . .
H7 H 0.3823 0.1998 0.3862 0.058 Uiso 1 1 calc R U . . .
C8 C 0.4649(3) 0.21375(17) 0.47089(15) 0.0533(9) Uani 1 1 d . . . . .
H8 H 0.4707 0.2595 0.4673 0.064 Uiso 1 1 calc R U . . .
C9 C 0.5122(3) 0.18318(17) 0.52675(14) 0.0480(8) Uani 1 1 d . . . . .
C10 C 0.5026(3) 0.11536(16) 0.52704(15) 0.0503(9) Uani 1 1 d . . . . .
H10 H 0.5364 0.0916 0.5622 0.060 Uiso 1 1 calc R U . . .
C11 C 0.4450(3) 0.08396(17) 0.47695(15) 0.0498(8) Uani 1 1 d . . . . .
H11 H 0.4371 0.0382 0.4788 0.060 Uiso 1 1 calc R U . . .
N2 N 0.5614(3) 0.21957(15) 0.57592(13) 0.0582(8) Uani 1 1 d . . . . .
C12 C 0.6335(4) 0.1907(2) 0.63030(17) 0.0721(12) Uani 1 1 d . . . . .
H12 H 0.6395 0.1438 0.6249 0.108 Uiso 1 1 calc R U . . .
H12A H 0.5898 0.1996 0.6639 0.108 Uiso 1 1 calc R U . . .
H12B H 0.7197 0.2094 0.6388 0.108 Uiso 1 1 calc R U . . .
C13 C 0.5544(4) 0.28942(18) 0.57501(18) 0.0699(11) Uani 1 1 d . . . . .
H13 H 0.6158 0.3067 0.5516 0.105 Uiso 1 1 calc R U . . .
H13A H 0.5752 0.3060 0.6161 0.105 Uiso 1 1 calc R U . . .
H13B H 0.4677 0.3030 0.5567 0.105 Uiso 1 1 calc R U . . .
C14 C 0.5638(3) 0.01604(15) 0.32735(14) 0.0416(8) Uani 1 1 d . . . . .
C15 C 0.5372(3) -0.04831(15) 0.30765(15) 0.0463(8) Uani 1 1 d . . . . .
C16 C 0.6206(4) -0.09746(17) 0.33032(17) 0.0567(9) Uani 1 1 d . . . . .
H16 H 0.6039 -0.1403 0.3156 0.068 Uiso 1 1 calc R U . . .
C17 C 0.7280(4) -0.08610(18) 0.37395(17) 0.0602(10) Uani 1 1 d . . . . .
C18 C 0.7516(3) -0.02391(18) 0.39426(16) 0.0541(9) Uani 1 1 d . . . . .
H18 H 0.8245 -0.0156 0.4244 0.065 Uiso 1 1 calc R U . . .
C19 C 0.6718(3) 0.02738(16) 0.37206(14) 0.0455(8) Uani 1 1 d . . . . .
C20 C 0.4191(3) -0.06391(17) 0.26186(15) 0.0537(9) Uani 1 1 d . . . . .
H20 H 0.4363 -0.0560 0.2215 0.081 Uiso 1 1 calc R U . . .
H20A H 0.3481 -0.0363 0.2687 0.081 Uiso 1 1 calc R U . . .
H20B H 0.3962 -0.1095 0.2656 0.081 Uiso 1 1 calc R U . . .
C21 C 0.8148(5) -0.1417(2) 0.3994(2) 0.0933(16) Uani 1 1 d . . . . .
H21 H 0.8873 -0.1247 0.4283 0.140 Uiso 1 1 calc R U . . .
H21A H 0.8466 -0.1638 0.3669 0.140 Uiso 1 1 calc R U . . .
H21B H 0.7666 -0.1724 0.4196 0.140 Uiso 1 1 calc R U . . .
C22 C 0.7016(3) 0.09428(17) 0.39725(17) 0.0550(9) Uani 1 1 d . . . . .
H22 H 0.6491 0.1261 0.3718 0.082 Uiso 1 1 calc R U . . .
H22A H 0.7924 0.1039 0.3985 0.082 Uiso 1 1 calc R U . . .
H22B H 0.6828 0.0964 0.4379 0.082 Uiso 1 1 calc R U . . .
C23 C 0.5137(3) 0.10399(15) 0.23586(14) 0.0429(8) Uani 1 1 d . . . . .
C24 C 0.5136(3) 0.05791(16) 0.18409(14) 0.0460(8) Uani 1 1 d . . . . .
C25 C 0.4004(3) 0.04612(18) 0.14406(15) 0.0538(9) Uani 1 1 d . . . . .
C26 C 0.4016(4) 0.00189(18) 0.09707(16) 0.0589(10) Uani 1 1 d . . . . .
H26 H 0.3246 -0.0057 0.0692 0.071 Uiso 1 1 calc R U . . .
C27 C 0.5109(4) -0.03076(17) 0.09016(16) 0.0590(10) Uani 1 1 d . . . . .
C28 C 0.6217(4) -0.01860(17) 0.13077(16) 0.0560(9) Uani 1 1 d . . . . .
H28 H 0.6980 -0.0403 0.1261 0.067 Uiso 1 1 calc R U . . .
C29 C 0.6257(3) 0.02420(16) 0.17818(15) 0.0498(8) Uani 1 1 d . . . . .
C30 C 0.2787(4) 0.0805(2) 0.15022(19) 0.0739(12) Uani 1 1 d . . . . .
H30 H 0.2821 0.1253 0.1365 0.111 Uiso 1 1 calc R U . . .
H30A H 0.2691 0.0802 0.1923 0.111 Uiso 1 1 calc R U . . .
H30B H 0.2056 0.0583 0.1259 0.111 Uiso 1 1 calc R U . . .
C31 C 0.5088(5) -0.0779(2) 0.03859(18) 0.0799(13) Uani 1 1 d . . . . .
H31 H 0.5759 -0.0661 0.0161 0.120 Uiso 1 1 calc R U . . .
H31A H 0.4251 -0.0761 0.0120 0.120 Uiso 1 1 calc R U . . .
H31B H 0.5242 -0.1220 0.0544 0.120 Uiso 1 1 calc R U . . .
C32 C 0.7508(3) 0.0344(2) 0.22049(18) 0.0654(11) Uani 1 1 d . . . . .
H32 H 0.8132 0.0022 0.2124 0.098 Uiso 1 1 calc R U . . .
H32A H 0.7377 0.0297 0.2619 0.098 Uiso 1 1 calc R U . . .
H32B H 0.7831 0.0780 0.2148 0.098 Uiso 1 1 calc R U . . .
N3 N 0.5453(3) 0.16309(13) 0.22595(12) 0.0503(7) Uani 1 1 d . . . . .
C33 C 0.5545(4) 0.21316(16) 0.26939(16) 0.0548(9) Uani 1 1 d . . . . .
C34 C 0.6773(4) 0.23309(17) 0.29787(17) 0.0604(10) Uani 1 1 d . . . . .
C35 C 0.6893(5) 0.28482(19) 0.33725(18) 0.0706(11) Uani 1 1 d . . . . .
H35 H 0.7717 0.2977 0.3576 0.085 Uiso 1 1 calc R U . . .
C36 C 0.5836(6) 0.3174(2) 0.3470(2) 0.0817(14) Uani 1 1 d . . . . .
H36 H 0.5933 0.3521 0.3749 0.098 Uiso 1 1 calc R U . . .
C37 C 0.4647(5) 0.30131(18) 0.3176(2) 0.0762(13) Uani 1 1 d . . . . .
H37 H 0.3928 0.3256 0.3244 0.091 Uiso 1 1 calc R U . . .
C38 C 0.4470(4) 0.24875(18) 0.27702(18) 0.0602(10) Uani 1 1 d . . . . .
C39 C 0.7944(4) 0.2002(2) 0.2849(2) 0.0740(12) Uani 1 1 d . . . . .
H39 H 0.7983 0.1559 0.3005 0.111 Uiso 1 1 calc R U . . .
H39A H 0.8706 0.2242 0.3040 0.111 Uiso 1 1 calc R U . . .
H39B H 0.7911 0.1990 0.2415 0.111 Uiso 1 1 calc R U . . .
C40 C 0.3176(4) 0.2316(2) 0.2419(2) 0.0827(14) Uani 1 1 d . . . . .
H40 H 0.3226 0.2278 0.1993 0.124 Uiso 1 1 calc R U . . .
H40A H 0.2562 0.2656 0.2470 0.124 Uiso 1 1 calc R U . . .
H40B H 0.2895 0.1903 0.2563 0.124 Uiso 1 1 calc R U . . .
C41 C 0.8645(5) 0.2231(3) 0.4956(3) 0.122(2) Uani 1 1 d . . . . .
H41 H 0.9328 0.2226 0.4718 0.184 Uiso 1 1 calc R U . . .
H41A H 0.7812 0.2257 0.4687 0.184 Uiso 1 1 calc R U . . .
H41B H 0.8686 0.1833 0.5195 0.184 Uiso 1 1 calc R U . . .
C42 C 0.8809(4) 0.2796(2) 0.5357(2) 0.0799(13) Uani 1 1 d . . . . .
C43 C 0.8397(5) 0.3409(3) 0.5143(3) 0.0928(15) Uani 1 1 d . . . . .
H43 H 0.8009 0.3457 0.4734 0.111 Uiso 1 1 calc R U . . .
C44 C 0.8536(6) 0.3933(3) 0.5501(3) 0.1079(18) Uani 1 1 d . . . . .
H44 H 0.8241 0.4344 0.5343 0.129 Uiso 1 1 calc R U . . .
C45 C 0.9089(7) 0.3883(4) 0.6080(4) 0.119(2) Uani 1 1 d . . . . .
H45 H 0.9179 0.4261 0.6323 0.143 Uiso 1 1 calc R U . . .
C46 C 0.9524(5) 0.3306(4) 0.6330(3) 0.116(2) Uani 1 1 d . . . . .
H46 H 0.9913 0.3279 0.6741 0.139 Uiso 1 1 calc R U . . .
C47 C 0.9379(4) 0.2748(3) 0.5961(3) 0.0989(17) Uani 1 1 d . . . . .
H47 H 0.9671 0.2339 0.6125 0.119 Uiso 1 1 calc R U . . .
C48 C 0.1638(10) 0.3718(5) 0.5002(4) 0.124(2) Uani 0.552(5) 1 d D U P A 1
H48 H 0.2233 0.3354 0.5090 0.187 Uiso 0.552(5) 1 calc R U P A 1
H49 H 0.2100 0.4126 0.5105 0.187 Uiso 0.552(5) 1 calc R U P A 1
H50 H 0.0957 0.3676 0.5238 0.187 Uiso 0.552(5) 1 calc R U P A 1
C49 C 0.1055(8) 0.3718(4) 0.4342(3) 0.1173(16) Uani 0.552(5) 1 d G U P A 1
C50 C 0.0173(9) 0.4190(4) 0.4101(3) 0.1209(17) Uani 0.552(5) 1 d DG U P A 1
H51 H -0.0054 0.4523 0.4350 0.145 Uiso 0.552(5) 1 calc R U P A 1
C51 C -0.0374(8) 0.4172(4) 0.3497(4) 0.1230(18) Uani 0.552(5) 1 d G U P A 1
H52 H -0.0977 0.4494 0.3332 0.148 Uiso 0.552(5) 1 calc R U P A 1
C52 C -0.0041(8) 0.3684(4) 0.3133(3) 0.1226(18) Uani 0.552(5) 1 d G U P A 1
H53 H -0.0416 0.3672 0.2719 0.147 Uiso 0.552(5) 1 calc R U P A 1
C53 C 0.0840(8) 0.3213(4) 0.3373(3) 0.1209(18) Uani 0.552(5) 1 d G U P A 1
H54 H 0.1068 0.2879 0.3124 0.145 Uiso 0.552(5) 1 calc R U P A 1
C54 C 0.1388(8) 0.3230(4) 0.3978(3) 0.1164(17) Uani 0.552(5) 1 d DG U P A 1
H55 H 0.1990 0.2908 0.4142 0.140 Uiso 0.552(5) 1 calc R U P A 1
C55 C 0.0213(13) 0.3361(6) 0.2721(4) 0.128(2) Uani 0.448(5) 1 d D U P A 2
H56 H -0.0291 0.3689 0.2468 0.192 Uiso 0.448(5) 1 calc R U P A 2
H57 H 0.1022 0.3289 0.2582 0.192 Uiso 0.448(5) 1 calc R U P A 2
H58 H -0.0271 0.2955 0.2696 0.192 Uiso 0.448(5) 1 calc R U P A 2
C56 C 0.0492(10) 0.3598(5) 0.3372(3) 0.1204(17) Uani 0.448(5) 1 d G U P A 2
C57 C 0.1195(11) 0.3222(4) 0.3824(4) 0.1164(17) Uani 0.448(5) 1 d DG U P A 2
H59 H 0.1550 0.2821 0.3730 0.140 Uiso 0.448(5) 1 calc R U P A 2
C58 C 0.1378(10) 0.3434(5) 0.4415(4) 0.1185(18) Uani 0.448(5) 1 d G U P A 2
H60 H 0.1859 0.3178 0.4725 0.142 Uiso 0.448(5) 1 calc R U P A 2
C59 C 0.0859(10) 0.4021(5) 0.4553(3) 0.1206(18) Uani 0.448(5) 1 d G U P A 2
H61 H 0.0985 0.4165 0.4957 0.145 Uiso 0.448(5) 1 calc R U P A 2
C60 C 0.0157(11) 0.4396(4) 0.4101(4) 0.1232(19) Uani 0.448(5) 1 d G U P A 2
H62 H -0.0198 0.4797 0.4195 0.148 Uiso 0.448(5) 1 calc R U P A 2
C61 C -0.0027(10) 0.4185(4) 0.3510(4) 0.1223(18) Uani 0.448(5) 1 d DG U P A 2
H63 H -0.0507 0.4441 0.3200 0.147 Uiso 0.448(5) 1 calc R U P A 2

loop_
_atom_site_aniso_label
_atom_site_aniso_U_11
_atom_site_aniso_U_22
_atom_site_aniso_U_33
_atom_site_aniso_U_23
_atom_site_aniso_U_13
_atom_site_aniso_U_12
B1 0.042(2) 0.047(2) 0.037(2) 0.0059(16) 0.0101(16) 0.0012(16)
O1 0.0484(12) 0.0445(12) 0.0369(12) 0.0047(9) 0.0120(10) 0.0063(9)
B2 0.045(2) 0.044(2) 0.0347(19) -0.0029(15) 0.0054(16) -0.0046(16)
O2 0.0495(13) 0.0484(13) 0.0465(14) 0.0017(10) 0.0150(10) -0.0004(10)
C1 0.049(2) 0.066(2) 0.054(2) 0.0054(18) 0.0149(17) -0.0069(16)
C2 0.0435(18) 0.063(2) 0.046(2) -0.0003(16) 0.0104(15) 0.0038(15)
C3 0.069(3) 0.071(3) 0.087(3) -0.007(2) 0.003(2) -0.013(2)
C4 0.068(3) 0.113(4) 0.073(3) 0.028(3) 0.028(2) -0.003(2)
C5 0.051(2) 0.085(3) 0.068(3) 0.016(2) 0.0014(19) 0.0089(19)
C6 0.050(2) 0.103(3) 0.091(3) -0.014(3) 0.027(2) 0.009(2)
N1 0.0458(15) 0.0448(16) 0.0371(15) 0.0052(12) 0.0102(12) 0.0065(11)
C7 0.061(2) 0.0433(19) 0.0399(19) 0.0067(14) 0.0087(16) 0.0035(15)
C8 0.074(2) 0.0454(19) 0.0426(19) 0.0044(15) 0.0152(17) -0.0003(17)
C9 0.0499(19) 0.058(2) 0.0378(18) 0.0035(15) 0.0111(15) -0.0024(15)
C10 0.058(2) 0.053(2) 0.0374(19) 0.0115(15) 0.0041(16) -0.0009(16)
C11 0.0513(19) 0.051(2) 0.047(2) 0.0060(16) 0.0087(16) 0.0026(15)
N2 0.075(2) 0.0591(19) 0.0395(16) 0.0008(14) 0.0087(14) -0.0065(15)
C12 0.093(3) 0.073(3) 0.044(2) 0.0093(19) -0.002(2) -0.022(2)
C13 0.098(3) 0.056(2) 0.057(2) -0.0076(19) 0.019(2) -0.014(2)
C14 0.0434(17) 0.0460(19) 0.0374(17) 0.0001(14) 0.0124(14) 0.0037(14)
C15 0.0531(19) 0.0445(19) 0.0434(19) -0.0014(15) 0.0146(16) 0.0061(15)
C16 0.073(2) 0.046(2) 0.053(2) -0.0035(16) 0.0183(19) 0.0090(17)
C17 0.065(2) 0.059(2) 0.057(2) 0.0046(18) 0.014(2) 0.0208(18)
C18 0.050(2) 0.067(2) 0.045(2) 0.0041(17) 0.0106(16) 0.0152(17)
C19 0.0435(18) 0.053(2) 0.0429(19) -0.0036(15) 0.0165(15) 0.0049(14)
C20 0.064(2) 0.049(2) 0.047(2) -0.0039(16) 0.0091(17) 0.0002(16)
C21 0.104(4) 0.081(3) 0.088(3) 0.007(3) -0.001(3) 0.048(3)
C22 0.0501(19) 0.063(2) 0.052(2) -0.0097(18) 0.0104(16) -0.0051(16)
C23 0.0476(18) 0.0460(19) 0.0370(18) 0.0010(14) 0.0125(14) 0.0059(14)
C24 0.055(2) 0.0483(19) 0.0386(18) 0.0045(14) 0.0187(16) -0.0022(15)
C25 0.064(2) 0.063(2) 0.0348(18) 0.0072(16) 0.0112(17) -0.0073(17)
C26 0.075(2) 0.060(2) 0.041(2) 0.0029(17) 0.0091(18) -0.017(2)
C27 0.097(3) 0.043(2) 0.043(2) 0.0029(16) 0.029(2) -0.0070(19)
C28 0.073(2) 0.049(2) 0.052(2) -0.0018(17) 0.0277(19) -0.0028(17)
C29 0.063(2) 0.0485(19) 0.0430(19) -0.0024(15) 0.0227(17) -0.0068(16)
C30 0.065(2) 0.102(3) 0.052(2) -0.005(2) 0.0038(19) 0.008(2)
C31 0.133(4) 0.062(3) 0.052(2) -0.0117(19) 0.037(2) -0.022(2)
C32 0.063(2) 0.070(3) 0.069(3) -0.011(2) 0.025(2) -0.0004(19)
N3 0.0657(18) 0.0448(17) 0.0438(16) 0.0028(13) 0.0191(14) 0.0041(13)
C33 0.084(3) 0.0411(19) 0.045(2) 0.0080(15) 0.0264(19) 0.0073(18)
C34 0.087(3) 0.048(2) 0.047(2) 0.0000(17) 0.015(2) -0.0064(19)
C35 0.107(3) 0.049(2) 0.058(2) -0.0024(18) 0.022(2) -0.001(2)
C36 0.138(4) 0.046(2) 0.069(3) -0.003(2) 0.039(3) -0.006(3)
C37 0.122(4) 0.040(2) 0.080(3) 0.015(2) 0.055(3) 0.018(2)
C38 0.081(3) 0.047(2) 0.058(2) 0.0125(17) 0.027(2) 0.0072(18)
C39 0.076(3) 0.071(3) 0.076(3) -0.008(2) 0.018(2) -0.007(2)
C40 0.100(3) 0.060(3) 0.098(3) 0.024(2) 0.046(3) 0.030(2)
C41 0.108(4) 0.120(5) 0.138(5) -0.046(4) 0.019(4) 0.001(3)
C42 0.063(3) 0.088(3) 0.091(4) -0.023(3) 0.019(2) 0.000(2)
C43 0.085(3) 0.084(4) 0.109(4) 0.003(3) 0.018(3) -0.002(3)
C44 0.108(4) 0.096(4) 0.124(5) -0.018(4) 0.031(4) -0.008(3)
C45 0.114(5) 0.126(6) 0.131(6) -0.045(5) 0.057(5) -0.028(4)
C46 0.092(4) 0.177(7) 0.083(4) -0.038(5) 0.025(3) -0.023(4)
C47 0.069(3) 0.135(5) 0.090(4) 0.009(4) 0.009(3) 0.020(3)
C48 0.119(3) 0.133(3) 0.124(3) -0.001(3) 0.027(3) -0.012(3)
C49 0.112(2) 0.122(3) 0.121(3) -0.001(2) 0.030(2) -0.012(2)
C50 0.118(3) 0.121(3) 0.128(3) 0.002(2) 0.033(2) -0.010(2)
C51 0.122(3) 0.123(3) 0.128(3) 0.005(2) 0.032(2) -0.009(2)
C52 0.123(3) 0.122(3) 0.125(3) 0.004(2) 0.030(2) -0.008(2)
C53 0.118(3) 0.122(3) 0.125(3) 0.000(2) 0.030(2) -0.008(2)
C54 0.110(3) 0.119(3) 0.124(3) -0.001(2) 0.032(2) -0.010(2)
C55 0.127(3) 0.127(3) 0.131(3) 0.003(3) 0.028(3) -0.004(3)
C56 0.118(3) 0.120(3) 0.125(3) 0.003(2) 0.029(2) -0.008(2)
C57 0.111(2) 0.119(3) 0.121(3) 0.001(2) 0.029(2) -0.010(2)
C58 0.113(3) 0.124(3) 0.122(3) -0.001(2) 0.030(2) -0.013(2)
C59 0.116(3) 0.125(3) 0.124(3) 0.001(2) 0.031(2) -0.012(2)
C60 0.120(3) 0.125(3) 0.129(3) 0.003(3) 0.032(2) -0.012(3)
C61 0.120(3) 0.123(3) 0.128(3) 0.004(2) 0.032(2) -0.008(2)

_geom_special_details            
;
 All esds (except the esd in the dihedral angle between two l.s. planes)
 are estimated using the full covariance matrix.  The cell esds are taken
 into account individually in the estimation of esds in distances, angles
 and torsion angles; correlations between esds in cell parameters are only
 used when they are defined by crystal symmetry.  An approximate (isotropic)
 treatment of cell esds is used for estimating esds involving l.s. planes.
;

loop_
_geom_bond_atom_site_label_1
_geom_bond_atom_site_label_2
_geom_bond_distance
_geom_bond_site_symmetry_2
_geom_bond_publ_flag
B1 O2 1.465(4) . ?
B1 O1 1.470(4) . ?
B1 N1 1.612(4) . ?
B1 C2 1.628(5) . ?
O1 B2 1.330(4) . ?
B2 C14 1.577(5) . ?
B2 C23 1.641(5) . ?
O2 C1 1.470(4) . ?
C1 C3 1.521(5) . ?
C1 C4 1.532(5) . ?
C1 C2 1.552(5) . ?
C2 C6 1.527(5) . ?
C2 C5 1.529(5) . ?
N1 C7 1.337(4) . ?
N1 C11 1.355(4) . ?
C7 C8 1.350(5) . ?
C8 C9 1.423(4) . ?
C9 N2 1.367(4) . ?
C9 C10 1.403(5) . ?
C10 C11 1.354(5) . ?
N2 C13 1.443(5) . ?
N2 C12 1.456(4) . ?
C14 C19 1.405(4) . ?
C14 C15 1.413(4) . ?
C15 C16 1.383(5) . ?
C15 C20 1.510(5) . ?
C16 C17 1.387(5) . ?
C17 C18 1.371(5) . ?
C17 C21 1.518(5) . ?
C18 C19 1.391(5) . ?
C19 C22 1.506(4) . ?
C23 N3 1.295(4) . ?
C23 C24 1.512(4) . ?
C24 C25 1.390(5) . ?
C24 C29 1.406(5) . ?
C25 C26 1.406(5) . ?
C25 C30 1.503(5) . ?
C26 C27 1.376(5) . ?
C27 C28 1.378(5) . ?
C27 C31 1.520(5) . ?
C28 C29 1.387(5) . ?
C29 C32 1.506(5) . ?
N3 C33 1.419(4) . ?
C33 C38 1.395(5) . ?
C33 C34 1.407(5) . ?
C34 C35 1.383(5) . ?
C34 C39 1.493(6) . ?
C35 C36 1.361(6) . ?
C36 C37 1.357(6) . ?
C37 C38 1.414(6) . ?
C38 C40 1.500(6) . ?
C41 C42 1.471(7) . ?
C42 C43 1.396(7) . ?
C42 C47 1.398(7) . ?
C43 C44 1.345(7) . ?
C44 C45 1.342(8) . ?
C45 C46 1.362(9) . ?
C46 C47 1.416(8) . ?
C48 C49 1.513(7) . ?
C49 C50 1.3900 . ?
C49 C54 1.3900 . ?
C50 C51 1.3900 . ?
C51 C52 1.3900 . ?
C52 C53 1.3900 . ?
C53 C54 1.3900 . ?
C55 C56 1.533(7) . ?
C56 C57 1.3900 . ?
C56 C61 1.3900 . ?
C57 C58 1.3900 . ?
C58 C59 1.3900 . ?
C59 C60 1.3900 . ?
C60 C61 1.3900 . ?

loop_
_geom_angle_atom_site_label_1
_geom_angle_atom_site_label_2
_geom_angle_atom_site_label_3
_geom_angle
_geom_angle_site_symmetry_1
_geom_angle_site_symmetry_3
_geom_angle_publ_flag
O2 B1 O1 117.0(3) . . ?
O2 B1 N1 110.6(2) . . ?
O1 B1 N1 105.2(2) . . ?
O2 B1 C2 91.6(2) . . ?
O1 B1 C2 118.4(3) . . ?
N1 B1 C2 113.9(3) . . ?
B2 O1 B1 128.6(3) . . ?
O1 B2 C14 125.3(3) . . ?
O1 B2 C23 118.1(3) . . ?
C14 B2 C23 116.5(3) . . ?
B1 O2 C1 91.2(2) . . ?
O2 C1 C3 109.5(3) . . ?
O2 C1 C4 108.4(3) . . ?
C3 C1 C4 109.4(3) . . ?
O2 C1 C2 94.5(2) . . ?
C3 C1 C2 117.1(3) . . ?
C4 C1 C2 116.5(3) . . ?
C6 C2 C5 108.1(3) . . ?
C6 C2 C1 116.2(3) . . ?
C5 C2 C1 114.8(3) . . ?
C6 C2 B1 119.5(3) . . ?
C5 C2 B1 114.2(3) . . ?
C1 C2 B1 82.5(2) . . ?
C7 N1 C11 116.4(3) . . ?
C7 N1 B1 120.8(3) . . ?
C11 N1 B1 122.6(3) . . ?
N1 C7 C8 123.8(3) . . ?
C7 C8 C9 120.2(3) . . ?
N2 C9 C10 124.1(3) . . ?
N2 C9 C8 120.3(3) . . ?
C10 C9 C8 115.6(3) . . ?
C11 C10 C9 119.7(3) . . ?
C10 C11 N1 124.2(3) . . ?
C9 N2 C13 121.7(3) . . ?
C9 N2 C12 122.1(3) . . ?
C13 N2 C12 116.0(3) . . ?
C19 C14 C15 118.3(3) . . ?
C19 C14 B2 121.1(3) . . ?
C15 C14 B2 120.5(3) . . ?
C16 C15 C14 119.6(3) . . ?
C16 C15 C20 119.7(3) . . ?
C14 C15 C20 120.7(3) . . ?
C15 C16 C17 121.9(3) . . ?
C18 C17 C16 118.3(3) . . ?
C18 C17 C21 121.2(4) . . ?
C16 C17 C21 120.5(4) . . ?
C17 C18 C19 121.9(3) . . ?
C18 C19 C14 119.8(3) . . ?
C18 C19 C22 119.2(3) . . ?
C14 C19 C22 120.9(3) . . ?
N3 C23 C24 114.8(3) . . ?
N3 C23 B2 127.9(3) . . ?
C24 C23 B2 117.2(3) . . ?
C25 C24 C29 119.8(3) . . ?
C25 C24 C23 119.7(3) . . ?
C29 C24 C23 120.4(3) . . ?
C24 C25 C26 118.9(3) . . ?
C24 C25 C30 120.8(3) . . ?
C26 C25 C30 120.3(3) . . ?
C27 C26 C25 122.0(3) . . ?
C26 C27 C28 118.0(3) . . ?
C26 C27 C31 120.6(4) . . ?
C28 C27 C31 121.4(4) . . ?
C27 C28 C29 122.4(4) . . ?
C28 C29 C24 118.9(3) . . ?
C28 C29 C32 118.8(3) . . ?
C24 C29 C32 122.2(3) . . ?
C23 N3 C33 123.5(3) . . ?
C38 C33 C34 120.0(3) . . ?
C38 C33 N3 121.1(3) . . ?
C34 C33 N3 118.2(3) . . ?
C35 C34 C33 119.4(4) . . ?
C35 C34 C39 119.8(4) . . ?
C33 C34 C39 120.8(3) . . ?
C36 C35 C34 120.3(4) . . ?
C37 C36 C35 121.4(4) . . ?
C36 C37 C38 120.5(4) . . ?
C33 C38 C37 118.1(4) . . ?
C33 C38 C40 120.1(4) . . ?
C37 C38 C40 121.8(4) . . ?
C43 C42 C47 117.3(5) . . ?
C43 C42 C41 120.6(5) . . ?
C47 C42 C41 122.1(5) . . ?
C44 C43 C42 121.7(6) . . ?
C45 C44 C43 120.6(6) . . ?
C44 C45 C46 122.1(6) . . ?
C45 C46 C47 118.2(6) . . ?
C42 C47 C46 120.2(6) . . ?
C50 C49 C54 120.0 . . ?
C50 C49 C48 120.9(5) . . ?
C54 C49 C48 119.1(5) . . ?
C51 C50 C49 120.0 . . ?
C50 C51 C52 120.0 . . ?
C53 C52 C51 120.0 . . ?
C54 C53 C52 120.0 . . ?
C53 C54 C49 120.0 . . ?
C57 C56 C61 120.0 . . ?
C57 C56 C55 121.2(5) . . ?
C61 C56 C55 118.7(5) . . ?
C56 C57 C58 120.0 . . ?
C59 C58 C57 120.0 . . ?
C58 C59 C60 120.0 . . ?
C61 C60 C59 120.0 . . ?
C60 C61 C56 120.0 . . ?

loop_
_geom_torsion_atom_site_label_1
_geom_torsion_atom_site_label_2
_geom_torsion_atom_site_label_3
_geom_torsion_atom_site_label_4
_geom_torsion
_geom_torsion_site_symmetry_1
_geom_torsion_site_symmetry_2
_geom_torsion_site_symmetry_3
_geom_torsion_site_symmetry_4
_geom_torsion_publ_flag
O2 B1 O1 B2 -39.1(4) . . . . ?
N1 B1 O1 B2 84.1(4) . . . . ?
C2 B1 O1 B2 -147.3(3) . . . . ?
B1 O1 B2 C14 1.2(5) . . . . ?
B1 O1 B2 C23 176.5(3) . . . . ?
O1 B1 O2 C1 -126.7(3) . . . . ?
N1 B1 O2 C1 112.9(3) . . . . ?
C2 B1 O2 C1 -3.5(2) . . . . ?
B1 O2 C1 C3 124.5(3) . . . . ?
B1 O2 C1 C4 -116.1(3) . . . . ?
B1 O2 C1 C2 3.7(3) . . . . ?
O2 C1 C2 C6 -122.6(3) . . . . ?
C3 C1 C2 C6 122.8(4) . . . . ?
C4 C1 C2 C6 -9.4(4) . . . . ?
O2 C1 C2 C5 109.9(3) . . . . ?
C3 C1 C2 C5 -4.8(5) . . . . ?
C4 C1 C2 C5 -137.0(3) . . . . ?
O2 C1 C2 B1 -3.3(2) . . . . ?
C3 C1 C2 B1 -118.0(3) . . . . ?
C4 C1 C2 B1 109.8(3) . . . . ?
O2 B1 C2 C6 119.3(4) . . . . ?
O1 B1 C2 C6 -118.6(4) . . . . ?
N1 B1 C2 C6 5.9(5) . . . . ?
O2 B1 C2 C5 -110.6(3) . . . . ?
O1 B1 C2 C5 11.5(4) . . . . ?
N1 B1 C2 C5 136.0(3) . . . . ?
O2 B1 C2 C1 3.3(2) . . . . ?
O1 B1 C2 C1 125.5(3) . . . . ?
N1 B1 C2 C1 -110.1(3) . . . . ?
O2 B1 N1 C7 179.5(3) . . . . ?
O1 B1 N1 C7 52.3(4) . . . . ?
C2 B1 N1 C7 -79.0(4) . . . . ?
O2 B1 N1 C11 -5.9(4) . . . . ?
O1 B1 N1 C11 -133.1(3) . . . . ?
C2 B1 N1 C11 95.6(3) . . . . ?
C11 N1 C7 C8 -2.3(5) . . . . ?
B1 N1 C7 C8 172.7(3) . . . . ?
N1 C7 C8 C9 1.0(5) . . . . ?
C7 C8 C9 N2 -177.4(3) . . . . ?
C7 C8 C9 C10 1.8(5) . . . . ?
N2 C9 C10 C11 175.8(3) . . . . ?
C8 C9 C10 C11 -3.3(5) . . . . ?
C9 C10 C11 N1 2.2(5) . . . . ?
C7 N1 C11 C10 0.6(5) . . . . ?
B1 N1 C11 C10 -174.2(3) . . . . ?
C10 C9 N2 C13 -172.2(3) . . . . ?
C8 C9 N2 C13 6.9(5) . . . . ?
C10 C9 N2 C12 13.4(5) . . . . ?
C8 C9 N2 C12 -167.5(3) . . . . ?
O1 B2 C14 C19 -92.0(4) . . . . ?
C23 B2 C14 C19 92.6(4) . . . . ?
O1 B2 C14 C15 90.9(4) . . . . ?
C23 B2 C14 C15 -84.5(4) . . . . ?
C19 C14 C15 C16 -3.3(5) . . . . ?
B2 C14 C15 C16 173.9(3) . . . . ?
C19 C14 C15 C20 177.1(3) . . . . ?
B2 C14 C15 C20 -5.8(5) . . . . ?
C14 C15 C16 C17 2.6(5) . . . . ?
C20 C15 C16 C17 -177.7(3) . . . . ?
C15 C16 C17 C18 -0.8(6) . . . . ?
C15 C16 C17 C21 177.8(4) . . . . ?
C16 C17 C18 C19 -0.5(6) . . . . ?
C21 C17 C18 C19 -179.0(4) . . . . ?
C17 C18 C19 C14 -0.2(5) . . . . ?
C17 C18 C19 C22 178.7(3) . . . . ?
C15 C14 C19 C18 2.1(5) . . . . ?
B2 C14 C19 C18 -175.0(3) . . . . ?
C15 C14 C19 C22 -176.8(3) . . . . ?
B2 C14 C19 C22 6.1(5) . . . . ?
O1 B2 C23 N3 63.4(4) . . . . ?
C14 B2 C23 N3 -121.0(4) . . . . ?
O1 B2 C23 C24 -118.2(3) . . . . ?
C14 B2 C23 C24 57.5(4) . . . . ?
N3 C23 C24 C25 -94.6(4) . . . . ?
B2 C23 C24 C25 86.7(4) . . . . ?
N3 C23 C24 C29 89.0(4) . . . . ?
B2 C23 C24 C29 -89.7(4) . . . . ?
C29 C24 C25 C26 -2.0(5) . . . . ?
C23 C24 C25 C26 -178.4(3) . . . . ?
C29 C24 C25 C30 178.7(3) . . . . ?
C23 C24 C25 C30 2.3(5) . . . . ?
C24 C25 C26 C27 1.1(5) . . . . ?
C30 C25 C26 C27 -179.6(3) . . . . ?
C25 C26 C27 C28 -0.6(5) . . . . ?
C25 C26 C27 C31 -179.6(3) . . . . ?
C26 C27 C28 C29 1.0(5) . . . . ?
C31 C27 C28 C29 -180.0(3) . . . . ?
C27 C28 C29 C24 -1.9(5) . . . . ?
C27 C28 C29 C32 179.8(3) . . . . ?
C25 C24 C29 C28 2.4(5) . . . . ?
C23 C24 C29 C28 178.8(3) . . . . ?
C25 C24 C29 C32 -179.4(3) . . . . ?
C23 C24 C29 C32 -3.0(5) . . . . ?
C24 C23 N3 C33 -178.2(3) . . . . ?
B2 C23 N3 C33 0.3(5) . . . . ?
C23 N3 C33 C38 -85.6(4) . . . . ?
C23 N3 C33 C34 104.4(4) . . . . ?
C38 C33 C34 C35 5.4(5) . . . . ?
N3 C33 C34 C35 175.5(3) . . . . ?
C38 C33 C34 C39 -173.0(4) . . . . ?
N3 C33 C34 C39 -2.9(5) . . . . ?
C33 C34 C35 C36 -2.0(6) . . . . ?
C39 C34 C35 C36 176.4(4) . . . . ?
C34 C35 C36 C37 -1.6(6) . . . . ?
C35 C36 C37 C38 1.8(6) . . . . ?
C34 C33 C38 C37 -5.2(5) . . . . ?
N3 C33 C38 C37 -175.0(3) . . . . ?
C34 C33 C38 C40 173.7(3) . . . . ?
N3 C33 C38 C40 3.9(5) . . . . ?
C36 C37 C38 C33 1.7(6) . . . . ?
C36 C37 C38 C40 -177.2(4) . . . . ?
C47 C42 C43 C44 -0.2(7) . . . . ?
C41 C42 C43 C44 180.0(5) . . . . ?
C42 C43 C44 C45 0.5(9) . . . . ?
C43 C44 C45 C46 -0.3(10) . . . . ?
C44 C45 C46 C47 -0.1(9) . . . . ?
C43 C42 C47 C46 -0.1(7) . . . . ?
C41 C42 C47 C46 179.6(5) . . . . ?
C45 C46 C47 C42 0.3(8) . . . . ?
C54 C49 C50 C51 0.0 . . . . ?
C48 C49 C50 C51 -178.5(9) . . . . ?
C49 C50 C51 C52 0.0 . . . . ?
C50 C51 C52 C53 0.0 . . . . ?
C51 C52 C53 C54 0.0 . . . . ?
C52 C53 C54 C49 0.0 . . . . ?
C50 C49 C54 C53 0.0 . . . . ?
C48 C49 C54 C53 178.5(9) . . . . ?
C61 C56 C57 C58 0.0 . . . . ?
C55 C56 C57 C58 -176.7(10) . . . . ?
C56 C57 C58 C59 0.0 . . . . ?
C57 C58 C59 C60 0.0 . . . . ?
C58 C59 C60 C61 0.0 . . . . ?
C59 C60 C61 C56 0.0 . . . . ?
C57 C56 C61 C60 0.0 . . . . ?
C55 C56 C61 C60 176.8(10) . . . . ?

_refine_diff_density_max         0.557
_refine_diff_density_min         -0.486
_refine_diff_density_rms         0.072

_shelxl_version_number           2014-3

_shelx_res_file                  
;
TITL _030-01-050_6
REM  Yadorkari-X generated
CELL 0.71075 10.6242 20.6349 22.7079 90.0000 100.5783 90.0000
ZERR 4.0 0.0017 0.0036 0.0040 0.0000 0.0030 0.0000
LATT 1
SYMM -X, 1/2+Y, 1/2-Z
REM  SPGR P21/c monoclinic
SFAC C H B N O
UNIT 216 276 8 12 8
SIZE 0.21 0.20 0.16
TEMP -100.0
L.S. 10
FMAP 2
PLAN -50
ACTA
CONF
LIST 4
WPDB -1
OMIT -10.000000 50.000000

SIMU 0.005 0.005 1.7 C48 C49 C50 C51 C52 C53 C54 C55 C56 C57 C58 C59 C60 C61
ISOR 0.005 0.005 C48 C49 C50 C51 C52 C53 C54 C55 C56 C57 C58 C59 C60 C61
DFIX 2.54 0.01 C48 C50 C48 C54 C55 C57 C55 C61

WGHT    0.164800
FVAR       2.92391   0.44850
B1    3    0.318516    0.075395    0.367460    11.00000    0.04221    0.04728 =
         0.03724    0.00594    0.01012    0.00123
O1    5    0.374586    0.096491    0.316072    11.00000    0.04843    0.04455 =
         0.03690    0.00468    0.01197    0.00626
B2    3    0.477715    0.073738    0.297521    11.00000    0.04464    0.04352 =
         0.03470   -0.00291    0.00535   -0.00459
O2    5    0.317816    0.005666    0.379415    11.00000    0.04948    0.04842 =
         0.04655    0.00170    0.01500   -0.00036
C1    1    0.179347    0.006875    0.379135    11.00000    0.04912    0.06648 =
         0.05351    0.00537    0.01492   -0.00689
C2    1    0.163872    0.079649    0.362142    11.00000    0.04353    0.06315 =
         0.04583   -0.00032    0.01043    0.00379
C3    1    0.112387   -0.041868    0.333656    11.00000    0.06881    0.07104 =
         0.08721   -0.00660    0.00339   -0.01349
AFIX 137
H3    2    0.134672   -0.033041    0.294423    11.00000   -1.50000
H3A   2    0.019496   -0.038163    0.330781    11.00000   -1.50000
H3B   2    0.139859   -0.085798    0.346469    11.00000   -1.50000
AFIX   0
C4    1    0.157167   -0.011696    0.441758    11.00000    0.06769    0.11318 =
         0.07252    0.02826    0.02771   -0.00299
AFIX 137
H4    2    0.185832   -0.056346    0.450736    11.00000   -1.50000
H4A   2    0.065743   -0.008264    0.443117    11.00000   -1.50000
H4B   2    0.205739    0.017645    0.471476    11.00000   -1.50000
AFIX   0
C5    1    0.090996    0.092960    0.298753    11.00000    0.05093    0.08508 =
         0.06775    0.01589    0.00141    0.00890
AFIX 137
H5    2    0.001522    0.079576    0.295680    11.00000   -1.50000
H5A   2    0.130248    0.068454    0.269864    11.00000   -1.50000
H5B   2    0.094506    0.139381    0.290084    11.00000   -1.50000
AFIX   0
C6    1    0.107746    0.122924    0.405367    11.00000    0.04961    0.10309 =
         0.09121   -0.01446    0.02709    0.00922
AFIX 137
H6    2    0.111486    0.168281    0.393010    11.00000   -1.50000
H6A   2    0.157285    0.117600    0.445954    11.00000   -1.50000
H6B   2    0.018445    0.110665    0.404881    11.00000   -1.50000
AFIX   0
N1    4    0.397908    0.113639    0.424262    11.00000    0.04575    0.04477 =
         0.03713    0.00522    0.01021    0.00653
C7    1    0.411645    0.178010    0.422940    11.00000    0.06087    0.04331 =
         0.03987    0.00674    0.00868    0.00350
AFIX  43
H7    2    0.382286    0.199847    0.386154    11.00000   -1.20000
AFIX   0
C8    1    0.464854    0.213750    0.470895    11.00000    0.07371    0.04537 =
         0.04259    0.00437    0.01521   -0.00026
AFIX  43
H8    2    0.470722    0.259474    0.467335    11.00000   -1.20000
AFIX   0
C9    1    0.512177    0.183179    0.526750    11.00000    0.04992    0.05750 =
         0.03780    0.00352    0.01111   -0.00243
C10   1    0.502621    0.115359    0.527039    11.00000    0.05831    0.05344 =
         0.03736    0.01151    0.00410   -0.00091
AFIX  43
H10   2    0.536413    0.091591    0.562225    11.00000   -1.20000
AFIX   0
C11   1    0.445031    0.083961    0.476952    11.00000    0.05129    0.05060 =
         0.04725    0.00598    0.00867    0.00264
AFIX  43
H11   2    0.437132    0.038184    0.478850    11.00000   -1.20000
AFIX   0
N2    4    0.561354    0.219565    0.575917    11.00000    0.07515    0.05913 =
         0.03954    0.00075    0.00865   -0.00645
C12   1    0.633491    0.190736    0.630301    11.00000    0.09345    0.07339 =
         0.04396    0.00930   -0.00150   -0.02158
AFIX 137
H12   2    0.639515    0.143798    0.624859    11.00000   -1.50000
H12A  2    0.589799    0.199577    0.663887    11.00000   -1.50000
H12B  2    0.719726    0.209425    0.638771    11.00000   -1.50000
AFIX   0
C13   1    0.554435    0.289422    0.575009    11.00000    0.09813    0.05599 =
         0.05726   -0.00762    0.01856   -0.01385
AFIX 137
H13   2    0.615771    0.306673    0.551624    11.00000   -1.50000
H13A  2    0.575158    0.306013    0.616087    11.00000   -1.50000
H13B  2    0.467678    0.303013    0.556698    11.00000   -1.50000
AFIX   0
C14   1    0.563807    0.016042    0.327351    11.00000    0.04344    0.04602 =
         0.03736    0.00013    0.01244    0.00372
C15   1    0.537187   -0.048310    0.307646    11.00000    0.05306    0.04452 =
         0.04340   -0.00136    0.01456    0.00607
C16   1    0.620596   -0.097459    0.330321    11.00000    0.07309    0.04626 =
         0.05326   -0.00352    0.01827    0.00905
AFIX  43
H16   2    0.603858   -0.140275    0.315573    11.00000   -1.20000
AFIX   0
C17   1    0.727957   -0.086104    0.373951    11.00000    0.06543    0.05931 =
         0.05685    0.00462    0.01377    0.02075
C18   1    0.751585   -0.023909    0.394263    11.00000    0.05028    0.06740 =
         0.04533    0.00413    0.01060    0.01524
AFIX  43
H18   2    0.824513   -0.015605    0.424367    11.00000   -1.20000
AFIX   0
C19   1    0.671833    0.027380    0.372055    11.00000    0.04350    0.05323 =
         0.04290   -0.00361    0.01649    0.00491
C20   1    0.419082   -0.063910    0.261855    11.00000    0.06444    0.04932 =
         0.04698   -0.00388    0.00912    0.00024
AFIX 137
H20   2    0.436345   -0.055974    0.221535    11.00000   -1.50000
H20A  2    0.348067   -0.036341    0.268726    11.00000   -1.50000
H20B  2    0.396183   -0.109537    0.265588    11.00000   -1.50000
AFIX   0
C21   1    0.814807   -0.141658    0.399447    11.00000    0.10438    0.08100 =
         0.08773    0.00730   -0.00062    0.04829
AFIX 137
H21   2    0.887334   -0.124683    0.428303    11.00000   -1.50000
H21A  2    0.846587   -0.163770    0.366890    11.00000   -1.50000
H21B  2    0.766567   -0.172385    0.419608    11.00000   -1.50000
AFIX   0
C22   1    0.701637    0.094281    0.397249    11.00000    0.05012    0.06343 =
         0.05184   -0.00973    0.01045   -0.00507
AFIX 137
H22   2    0.649084    0.126139    0.371753    11.00000   -1.50000
H22A  2    0.792448    0.103854    0.398530    11.00000   -1.50000
H22B  2    0.682777    0.096395    0.437861    11.00000   -1.50000
AFIX   0
C23   1    0.513723    0.103988    0.235863    11.00000    0.04758    0.04600 =
         0.03701    0.00104    0.01247    0.00589
C24   1    0.513618    0.057909    0.184089    11.00000    0.05505    0.04826 =
         0.03861    0.00450    0.01874   -0.00217
C25   1    0.400388    0.046123    0.144065    11.00000    0.06405    0.06325 =
         0.03483    0.00717    0.01121   -0.00731
C26   1    0.401587    0.001893    0.097068    11.00000    0.07473    0.05997 =
         0.04129    0.00287    0.00914   -0.01671
AFIX  43
H26   2    0.324627   -0.005672    0.069241    11.00000   -1.20000
AFIX   0
C27   1    0.510860   -0.030764    0.090164    11.00000    0.09688    0.04307 =
         0.04328    0.00292    0.02928   -0.00703
C28   1    0.621650   -0.018598    0.130766    11.00000    0.07310    0.04921 =
         0.05192   -0.00181    0.02768   -0.00279
AFIX  43
H28   2    0.698049   -0.040322    0.126107    11.00000   -1.20000
AFIX   0
C29   1    0.625669    0.024200    0.178177    11.00000    0.06290    0.04851 =
         0.04295   -0.00242    0.02267   -0.00681
C30   1    0.278680    0.080478    0.150219    11.00000    0.06508    0.10164 =
         0.05244   -0.00479    0.00381    0.00766
AFIX 137
H30   2    0.282058    0.125347    0.136451    11.00000   -1.50000
H30A  2    0.269067    0.080196    0.192323    11.00000   -1.50000
H30B  2    0.205583    0.058284    0.125897    11.00000   -1.50000
AFIX   0
C31   1    0.508847   -0.077927    0.038594    11.00000    0.13346    0.06162 =
         0.05229   -0.01174    0.03709   -0.02154
AFIX 137
H31   2    0.575913   -0.066138    0.016134    11.00000   -1.50000
H31A  2    0.425147   -0.076081    0.011967    11.00000   -1.50000
H31B  2    0.524185   -0.121973    0.054427    11.00000   -1.50000
AFIX   0
C32   1    0.750819    0.034434    0.220493    11.00000    0.06289    0.07001 =
         0.06852   -0.01089    0.02539   -0.00035
AFIX 137
H32   2    0.813204    0.002204    0.212380    11.00000   -1.50000
H32A  2    0.737657    0.029715    0.261877    11.00000   -1.50000
H32B  2    0.783057    0.078045    0.214768    11.00000   -1.50000
AFIX   0
N3    4    0.545274    0.163088    0.225950    11.00000    0.06568    0.04480 =
         0.04382    0.00280    0.01911    0.00414
C33   1    0.554484    0.213159    0.269389    11.00000    0.08376    0.04110 =
         0.04521    0.00799    0.02638    0.00729
C34   1    0.677279    0.233094    0.297865    11.00000    0.08749    0.04762 =
         0.04709    0.00002    0.01507   -0.00643
C35   1    0.689310    0.284824    0.337249    11.00000    0.10730    0.04917 =
         0.05791   -0.00241    0.02170   -0.00131
AFIX  43
H35   2    0.771744    0.297694    0.357600    11.00000   -1.20000
AFIX   0
C36   1    0.583612    0.317358    0.346974    11.00000    0.13775    0.04563 =
         0.06936   -0.00277    0.03896   -0.00632
AFIX  43
H36   2    0.593291    0.352070    0.374925    11.00000   -1.20000
AFIX   0
C37   1    0.464703    0.301307    0.317625    11.00000    0.12239    0.04031 =
         0.07981    0.01456    0.05549    0.01758
AFIX  43
H37   2    0.392750    0.325590    0.324416    11.00000   -1.20000
AFIX   0
C38   1    0.447006    0.248747    0.277022    11.00000    0.08106    0.04727 =
         0.05792    0.01254    0.02727    0.00720
C39   1    0.794382    0.200223    0.284852    11.00000    0.07614    0.07134 =
         0.07630   -0.00847    0.01834   -0.00680
AFIX 137
H39   2    0.798293    0.155884    0.300546    11.00000   -1.50000
H39A  2    0.870599    0.224195    0.304018    11.00000   -1.50000
H39B  2    0.791099    0.199021    0.241454    11.00000   -1.50000
AFIX   0
C40   1    0.317592    0.231635    0.241862    11.00000    0.09975    0.06040 =
         0.09846    0.02408    0.04580    0.03026
AFIX 137
H40   2    0.322591    0.227801    0.199337    11.00000   -1.50000
H40A  2    0.256158    0.265649    0.247019    11.00000   -1.50000
H40B  2    0.289466    0.190274    0.256256    11.00000   -1.50000
AFIX   0
C41   1    0.864520    0.223089    0.495577    11.00000    0.10821    0.11969 =
         0.13786   -0.04560    0.01929    0.00064
AFIX 137
H41   2    0.932813    0.222601    0.471849    11.00000   -1.50000
H41A  2    0.781208    0.225655    0.468700    11.00000   -1.50000
H41B  2    0.868636    0.183330    0.519460    11.00000   -1.50000
AFIX   0
C42   1    0.880884    0.279647    0.535689    11.00000    0.06288    0.08765 =
         0.09083   -0.02341    0.01869   -0.00013
C43   1    0.839745    0.340920    0.514300    11.00000    0.08513    0.08439 =
         0.10871    0.00321    0.01762   -0.00160
AFIX  43
H43   2    0.800932    0.345734    0.473384    11.00000   -1.20000
AFIX   0
C44   1    0.853633    0.393347    0.550129    11.00000    0.10796    0.09583 =
         0.12359   -0.01782    0.03087   -0.00845
AFIX  43
H44   2    0.824052    0.434351    0.534293    11.00000   -1.20000
AFIX   0
C45   1    0.908866    0.388262    0.608013    11.00000    0.11389    0.12570 =
         0.13097   -0.04504    0.05720   -0.02818
AFIX  43
H45   2    0.917918    0.426057    0.632313    11.00000   -1.20000
AFIX   0
C46   1    0.952374    0.330605    0.633033    11.00000    0.09213    0.17673 =
         0.08265   -0.03774    0.02525   -0.02260
AFIX  43
H46   2    0.991326    0.327918    0.674106    11.00000   -1.20000
AFIX   0
C47   1    0.937939    0.274774    0.596129    11.00000    0.06925    0.13549 =
         0.08972    0.00863    0.00861    0.01978
AFIX  43
H47   2    0.967089    0.233909    0.612473    11.00000   -1.20000
PART 1
AFIX   0
C48   1    0.163778    0.371843    0.500190   -21.00000    0.11858    0.13260 =
         0.12361   -0.00119    0.02687   -0.01150
AFIX  33
H48   2    0.223316    0.335357    0.508973   -21.00000   -1.50000
H49   2    0.210046    0.412564    0.510524   -21.00000   -1.50000
H50   2    0.095749    0.367604    0.523822   -21.00000   -1.50000
AFIX  66
C49   1    0.105460    0.371850    0.434196   -21.00000    0.11168    0.12222 =
         0.12143   -0.00066    0.03039   -0.01181
C50   1    0.017348    0.418962    0.410140   -21.00000    0.11782    0.12083 =
         0.12795    0.00189    0.03259   -0.00993
AFIX  43
H51   2   -0.005430    0.452339    0.435027   -21.00000   -1.20000
AFIX  65
C51   1   -0.037437    0.417240    0.349670   -21.00000    0.12195    0.12302 =
         0.12772    0.00485    0.03245   -0.00864
AFIX  43
H52   2   -0.097657    0.449440    0.333229   -21.00000   -1.20000
AFIX  65
C52   1   -0.004109    0.368405    0.313256   -21.00000    0.12327    0.12237 =
         0.12490    0.00396    0.02998   -0.00777
AFIX  43
H53   2   -0.041552    0.367228    0.271928   -21.00000   -1.20000
AFIX  65
C53   1    0.084003    0.321292    0.337312   -21.00000    0.11836    0.12250 =
         0.12487    0.00008    0.03002   -0.00804
AFIX  43
H54   2    0.106781    0.287915    0.312424   -21.00000   -1.20000
AFIX  65
C54   1    0.138789    0.323013    0.397781   -21.00000    0.11041    0.11868 =
         0.12399   -0.00147    0.03156   -0.01034
AFIX  43
H55   2    0.199010    0.290814    0.414221   -21.00000   -1.20000
PART 2
AFIX   0
C55   1    0.021291    0.336134    0.272068    21.00000    0.12703    0.12691 =
         0.13064    0.00298    0.02759   -0.00382
AFIX  33
H56   2   -0.029083    0.368908    0.246793    21.00000   -1.50000
H57   2    0.102189    0.328900    0.258160    21.00000   -1.50000
H58   2   -0.027082    0.295483    0.269637    21.00000   -1.50000
AFIX  66
C56   1    0.049212    0.359776    0.337170    21.00000    0.11832    0.12021 =
         0.12529    0.00329    0.02929   -0.00770
C57   1    0.119484    0.322249    0.382442    21.00000    0.11150    0.11905 =
         0.12141    0.00129    0.02881   -0.00968
AFIX  43
H59   2    0.154962    0.282143    0.373008    21.00000   -1.20000
AFIX  65
C58   1    0.137847    0.343403    0.441518    21.00000    0.11306    0.12371 =
         0.12205   -0.00068    0.03014   -0.01348
AFIX  43
H60   2    0.185876    0.317754    0.472459    21.00000   -1.20000
AFIX  65
C59   1    0.085938    0.402083    0.455322    21.00000    0.11594    0.12489 =
         0.12447    0.00110    0.03139   -0.01157
AFIX  43
H61   2    0.098489    0.416540    0.495698    21.00000   -1.20000
AFIX  65
C60   1    0.015666    0.439611    0.410051    21.00000    0.11983    0.12470 =
         0.12862    0.00302    0.03248   -0.01155
AFIX  43
H62   2   -0.019812    0.479716    0.419486    21.00000   -1.20000
AFIX  65
C61   1   -0.002699    0.418458    0.350975    21.00000    0.12007    0.12252 =
         0.12785    0.00392    0.03171   -0.00814
AFIX  43
H63   2   -0.050727    0.444106    0.320034    21.00000   -1.20000
PART 0

AFIX   0
HKLF 4 1 1 0 0 0 1 0 0 0 1

REM  _030-01-050_6
REM R1 =  0.0985 for    5409 Fo > 4sig(Fo)  and  0.1416 for all    8602 data
REM    605 parameters refined using    286 restraints

END

WGHT      0.1648      0.0000

REM Highest difference peak  0.557,  deepest hole -0.486,  1-sigma level  0.072
Q1    1   0.1889  0.3136  0.4927  11.00000  0.05    0.56
Q2    1   0.0575  0.4177  0.4438  11.00000  0.05    0.28
Q3    1   0.7214  0.0396  0.0885  11.00000  0.05    0.23
Q4    1   0.0120  0.4209  0.3842  11.00000  0.05    0.22
Q5    1   0.7057  0.1043  0.1128  11.00000  0.05    0.21
Q6    1   0.2107  0.2268  0.3483  11.00000  0.05    0.21
Q7    1   0.7463  0.0595  0.0663  11.00000  0.05    0.21
Q8    1   0.3054  0.2458  0.2445  11.00000  0.05    0.20
Q9    1   0.7197  0.1442  0.1695  11.00000  0.05    0.20
Q10   1   0.7353  0.0672  0.2702  11.00000  0.05    0.20
Q11   1   0.3516  0.2949  0.3044  11.00000  0.05    0.20
Q12   1   0.9724  0.2698  0.6597  11.00000  0.05    0.19
Q13   1   0.3032  0.2040  0.3755  11.00000  0.05    0.18
Q14   1   0.3260  0.3041  0.4269  11.00000  0.05    0.18
Q15   1   0.2841  0.3345  0.4143  11.00000  0.05    0.18
Q16   1   0.3038 -0.0532  0.4809  11.00000  0.05    0.18
Q17   1   0.2215  0.2228  0.4027  11.00000  0.05    0.18
Q18   1   0.2723  0.1876  0.3183  11.00000  0.05    0.18
Q19   1   0.6475  0.2263  0.6699  11.00000  0.05    0.18
Q20   1   0.5385 -0.0752  0.1884  11.00000  0.05    0.17
Q21   1   0.3293  0.2982  0.4027  11.00000  0.05    0.17
Q22   1   0.7190  0.1615  0.6011  11.00000  0.05    0.17
Q23   1   0.5692  0.0359  0.4614  11.00000  0.05    0.17
Q24   1   0.7840  0.0829  0.1182  11.00000  0.05    0.17
Q25   1   0.6872  0.0975  0.0601  11.00000  0.05    0.17
Q26   1   0.8493  0.2437  0.4402  11.00000  0.05    0.17
Q27   1   0.3289 -0.0754  0.2944  11.00000  0.05    0.17
Q28   1   0.8655  0.0165  0.2009  11.00000  0.05    0.17
Q29   1   0.7554  0.0186  0.2278  11.00000  0.05    0.17
Q30   1   0.6830  0.0190  0.0422  11.00000  0.05    0.17
Q31   1   0.7891  0.1873  0.1713  11.00000  0.05    0.17
Q32   1   0.2400 -0.0800  0.3054  11.00000  0.05    0.16
Q33   1   0.5045  0.1840  0.3676  11.00000  0.05    0.16
Q34   1   0.1952 -0.0037  0.2752  11.00000  0.05    0.16
Q35   1   0.6659  0.1371  0.4641  11.00000  0.05    0.16
Q36   1   0.3568 -0.0689  0.3084  11.00000  0.05    0.16
Q37   1   0.3146  0.1971  0.1524  11.00000  0.05    0.16
Q38   1   0.7356  0.1132  0.6097  11.00000  0.05    0.16
Q39   1   0.3990  0.3179  0.4477  11.00000  0.05    0.16
Q40   1   0.7159 -0.1958  0.4707  11.00000  0.05    0.16
Q41   1   0.7123  0.3227  0.6258  11.00000  0.05    0.16
Q42   1   0.7365 -0.0167  0.2767  11.00000  0.05    0.16
Q43   1   0.6057  0.1575  0.4274  11.00000  0.05    0.16
Q44   1   0.3085  0.1138  0.5154  11.00000  0.05    0.16
Q45   1   0.5928  0.1104  0.6283  11.00000  0.05    0.16
Q46   1   0.7072 -0.0532  0.0395  11.00000  0.05    0.16
Q47   1   0.7641  0.1966  0.5506  11.00000  0.05    0.16
Q48   1   0.3526  0.8001  0.0223  11.00000  0.05    0.15
Q49   1   0.3854  0.0847  0.5447  11.00000  0.05    0.15
Q50   1   0.3477 -0.0162  0.2375  11.00000  0.05    0.15
;
_shelx_res_checksum              15529
####################################################################### 
# 
# This file contains crystal structure data downloaded from the 
# Cambridge Structural Database (CSD) hosted by the Cambridge 
# Crystallographic Data Centre (CCDC).
# 
# Full information about CCDC data access policies and citation 
# guidelines are available at http://www.ccdc.cam.ac.uk/access/V1 
# 
# Audit and citation data items may have been added by the CCDC. 
# Please retain this information to preserve the provenance of 
# this file and to allow appropriate attribution of the data. 
# 
#######################################################################

data_12
_database_code_depnum_ccdc_archive 'CCDC 1583742'
_audit_update_record             
;
2017-11-03 deposited with the CCDC.
2017-12-11 downloaded from the CCDC.
;

_audit_creation_method           SHELXL-2014
_chemical_name_systematic        
;
 ?
;
_chemical_name_common            ?
_chemical_melting_point          ?
_chemical_formula_moiety         'C37 H47 B2 N3 O2'
_chemical_formula_sum            'C37 H47 B2 N3 O2'
_chemical_formula_weight         587.39

loop_
_atom_type_symbol
_atom_type_description
_atom_type_scat_dispersion_real
_atom_type_scat_dispersion_imag
_atom_type_scat_source
C C 0.0033 0.0016 'International Tables Vol C Tables 4.2.6.8 and 6.1.1.4'
H H 0.0000 0.0000 'International Tables Vol C Tables 4.2.6.8 and 6.1.1.4'
B B 0.0013 0.0007 'International Tables Vol C Tables 4.2.6.8 and 6.1.1.4'
N N 0.0061 0.0033 'International Tables Vol C Tables 4.2.6.8 and 6.1.1.4'
O O 0.0106 0.0060 'International Tables Vol C Tables 4.2.6.8 and 6.1.1.4'

_space_group_crystal_system      monoclinic
_space_group_IT_number           14
_space_group_name_H-M_alt        'P 21/n'
_space_group_name_Hall           '-P 2yn'

_shelx_space_group_comment       
;
The symmetry employed for this shelxl refinement is uniquely defined
by the following loop, which should always be used as a source of
symmetry information in preference to the above space-group names.
They are only intended as comments.
;

loop_
_space_group_symop_operation_xyz
'x, y, z'
'-x+1/2, y+1/2, -z+1/2'
'-x, -y, -z'
'x-1/2, -y-1/2, z-1/2'

_cell_length_a                   10.981(2)
_cell_length_b                   10.430(2)
_cell_length_c                   28.550(6)
_cell_angle_alpha                90
_cell_angle_beta                 94.578(4)
_cell_angle_gamma                90
_cell_volume                     3259.7(11)
_cell_formula_units_Z            4
_cell_measurement_temperature    93(2)
_cell_measurement_reflns_used    6034
_cell_measurement_theta_min      2.6974
_cell_measurement_theta_max      31.0948

_exptl_crystal_description       Prism
_exptl_crystal_colour            Colorless
_exptl_crystal_density_diffrn    1.197
_exptl_crystal_F_000             1264
_exptl_transmission_factor_min   ?
_exptl_transmission_factor_max   ?
_exptl_crystal_size_max          0.150
_exptl_crystal_size_mid          0.080
_exptl_crystal_size_min          0.020
_exptl_absorpt_coefficient_mu    0.073
_shelx_estimated_absorpt_T_min   0.989
_shelx_estimated_absorpt_T_max   0.999
_exptl_absorpt_correction_type   Multi-scan
_exptl_absorpt_correction_T_max  1.0000
_exptl_absorpt_correction_T_min  0.8866
_exptl_absorpt_process_details   'Jacobson, R. (1998) Private communication'

_exptl_special_details           
;
 ?
;

_diffrn_ambient_temperature      93(2)
_diffrn_radiation_wavelength     0.71075
_diffrn_radiation_type           MoK\a
_diffrn_radiation_source         'rotating-anode X-ray tube'
_diffrn_radiation_monochromator  Confocal
_diffrn_measurement_device_type  'Rigaku VariMax Saturn'
_diffrn_measurement_method       'omega scans'
_diffrn_detector_area_resol_mean 28.5714
_diffrn_reflns_number            26271
_diffrn_reflns_av_unetI/netI     0.0732
_diffrn_reflns_av_R_equivalents  0.0671
_diffrn_reflns_limit_h_min       -14
_diffrn_reflns_limit_h_max       13
_diffrn_reflns_limit_k_min       -13
_diffrn_reflns_limit_k_max       13
_diffrn_reflns_limit_l_min       -31
_diffrn_reflns_limit_l_max       37
_diffrn_reflns_theta_min         3.123
_diffrn_reflns_theta_max         27.457
_diffrn_reflns_theta_full        25.242
_diffrn_measured_fraction_theta_max 0.980
_diffrn_measured_fraction_theta_full 0.990
_diffrn_reflns_Laue_measured_fraction_max 0.980
_diffrn_reflns_Laue_measured_fraction_full 0.990
_diffrn_reflns_point_group_measured_fraction_max 0.980
_diffrn_reflns_point_group_measured_fraction_full 0.990
_reflns_number_total             7333
_reflns_number_gt                5202
_reflns_threshold_expression     'I > 2\s(I)'
_reflns_Friedel_coverage         0.000
_reflns_Friedel_fraction_max     .
_reflns_Friedel_fraction_full    .

_reflns_special_details          
;
 Reflections were merged by SHELXL according to the crystal
 class for the calculation of statistics and refinement.
 
 _reflns_Friedel_fraction is defined as the number of unique
 Friedel pairs measured divided by the number that would be
 possible theoretically, ignoring centric projections and
 systematic absences.
;

_computing_data_collection       'RIGAKU CrystalClear'
_computing_cell_refinement       'RIGAKU CrystalClear'
_computing_data_reduction        'RIGAKU CrystalClear'
_computing_structure_solution    SIR-97
_computing_structure_refinement  'SHELXL-2014 (Sheldrick, 2014)'
_computing_molecular_graphics    'Yadokari-XG 2009(Wakita Nemoto et al.)'
_computing_publication_material  'Yadokari-XG 2009(Wakita,Nemoto et al.)'

_refine_special_details          
;
 ?
;
_refine_ls_structure_factor_coef Fsqd
_refine_ls_matrix_type           full
_refine_ls_weighting_scheme      calc
_refine_ls_weighting_details     
'w=1/[\s^2^(Fo^2^)+(0.1000P)^2^+0.3922P] where P=(Fo^2^+2Fc^2^)/3'
_atom_sites_solution_primary     ?
_atom_sites_solution_secondary   ?
_atom_sites_solution_hydrogens   geom
_refine_ls_hydrogen_treatment    constr
_refine_ls_extinction_method     none
_refine_ls_extinction_coef       .
_refine_ls_number_reflns         7333
_refine_ls_number_parameters     409
_refine_ls_number_restraints     0
_refine_ls_R_factor_all          0.1068
_refine_ls_R_factor_gt           0.0762
_refine_ls_wR_factor_ref         0.1986
_refine_ls_wR_factor_gt          0.1771
_refine_ls_goodness_of_fit_ref   1.065
_refine_ls_restrained_S_all      1.065
_refine_ls_shift/su_max          0.000
_refine_ls_shift/su_mean         0.000

loop_
_atom_site_label
_atom_site_type_symbol
_atom_site_fract_x
_atom_site_fract_y
_atom_site_fract_z
_atom_site_U_iso_or_equiv
_atom_site_adp_type
_atom_site_occupancy
_atom_site_site_symmetry_order
_atom_site_calc_flag
_atom_site_refinement_flags_posn
_atom_site_refinement_flags_adp
_atom_site_refinement_flags_occupancy
_atom_site_disorder_assembly
_atom_site_disorder_group
O1 O 0.62117(14) 0.18712(15) 0.39244(5) 0.0230(4) Uani 1 1 d . . . . .
N2 N 0.75354(17) -0.00328(18) 0.42220(6) 0.0208(4) Uani 1 1 d . . . . .
O2 O 0.73253(14) 0.20093(14) 0.46458(5) 0.0217(4) Uani 1 1 d . . . . .
C15 C 0.9752(2) 0.1525(2) 0.29179(7) 0.0211(5) Uani 1 1 d . . . . .
C6 C 1.0584(2) -0.0839(2) 0.32373(8) 0.0224(5) Uani 1 1 d . . . . .
C24 C 0.9335(2) 0.2782(2) 0.40059(7) 0.0199(5) Uani 1 1 d . . . . .
N3 N 0.84367(16) 0.17786(17) 0.38523(6) 0.0188(4) Uani 1 1 d . . . . .
H3A H 0.8015 0.2124 0.3556 0.023 Uiso 1 1 calc R U . . .
C21 C 1.0802(2) 0.3109(2) 0.24706(8) 0.0258(5) Uani 1 1 d . . . . .
H21 H 1.1510 0.3611 0.2434 0.031 Uiso 1 1 calc R U . . .
N1 N 0.71059(18) -0.21175(19) 0.44938(7) 0.0261(5) Uani 1 1 d . . . . .
C9 C 1.1123(2) -0.2746(2) 0.28019(9) 0.0282(5) Uani 1 1 d . . . . .
H9 H 1.0979 -0.3278 0.2533 0.034 Uiso 1 1 calc R U . . .
C5 C 0.6947(2) -0.0878(2) 0.44830(8) 0.0246(5) Uani 1 1 d . . . . .
H5 H 0.6363 -0.0538 0.4677 0.030 Uiso 1 1 calc R U . . .
C13 C 1.1471(2) -0.1230(2) 0.35980(8) 0.0239(5) Uani 1 1 d . . . . .
C32 C 0.5449(2) 0.2556(2) 0.42336(8) 0.0248(5) Uani 1 1 d . . . . .
C22 C 1.0808(2) 0.2243(2) 0.28415(8) 0.0226(5) Uani 1 1 d . . . . .
C4 C 0.7960(2) -0.2561(2) 0.42032(8) 0.0257(5) Uani 1 1 d . . . . .
H4 H 0.8092 -0.3460 0.4191 0.031 Uiso 1 1 calc R U . . .
C31 C 1.0086(2) 0.1467(2) 0.47340(8) 0.0246(5) Uani 1 1 d . . . . .
H31 H 0.9570 0.1693 0.4986 0.037 Uiso 1 1 calc R U . . .
H31A H 1.0910 0.1259 0.4869 0.037 Uiso 1 1 calc R U . . .
H31B H 0.9738 0.0723 0.4562 0.037 Uiso 1 1 calc R U . . .
C28 C 1.1072(2) 0.4642(2) 0.42476(9) 0.0324(6) Uani 1 1 d . . . . .
H28 H 1.1694 0.5260 0.4321 0.039 Uiso 1 1 calc R U . . .
C18 C 0.8734(2) 0.2579(2) 0.22344(8) 0.0252(5) Uani 1 1 d . . . . .
H18 H 0.8025 0.2686 0.2025 0.030 Uiso 1 1 calc R U . . .
C10 C 1.1995(2) -0.3126(2) 0.31560(9) 0.0276(5) Uani 1 1 d . . . . .
C3 C 0.8626(2) -0.1799(2) 0.39332(8) 0.0233(5) Uani 1 1 d . . . . .
H3 H 0.9210 -0.2160 0.3743 0.028 Uiso 1 1 calc R U . . .
C26 C 0.8382(2) 0.4251(2) 0.33515(8) 0.0276(5) Uani 1 1 d . . . . .
H26 H 0.8272 0.5183 0.3333 0.041 Uiso 1 1 calc R U . . .
H26A H 0.7602 0.3843 0.3407 0.041 Uiso 1 1 calc R U . . .
H26B H 0.8663 0.3936 0.3055 0.041 Uiso 1 1 calc R U . . .
C1 C 0.8991(2) 0.0530(2) 0.37073(8) 0.0209(5) Uani 1 1 d . . . . .
C30 C 1.0148(2) 0.2590(2) 0.44005(8) 0.0224(5) Uani 1 1 d . . . . .
C7 C 1.0450(2) -0.1611(2) 0.28268(8) 0.0237(5) Uani 1 1 d . . . . .
B2 B 0.7291(2) 0.1449(2) 0.41955(9) 0.0206(5) Uani 1 1 d . . . . .
C35 C 0.6387(2) 0.2989(2) 0.46439(8) 0.0236(5) Uani 1 1 d . . . . .
C12 C 1.2160(2) -0.2343(2) 0.35465(9) 0.0268(5) Uani 1 1 d . . . . .
H12 H 1.2765 -0.2568 0.3789 0.032 Uiso 1 1 calc R U . . .
B1 B 0.9780(2) 0.0416(2) 0.33000(9) 0.0200(5) Uani 1 1 d . . . . .
C8 C 0.9592(2) -0.1268(2) 0.24079(8) 0.0272(5) Uani 1 1 d . . . . .
H8 H 0.9674 -0.1896 0.2157 0.041 Uiso 1 1 calc R U . . .
H8A H 0.9795 -0.0412 0.2295 0.041 Uiso 1 1 calc R U . . .
H8B H 0.8750 -0.1271 0.2498 0.041 Uiso 1 1 calc R U . . .
C17 C 0.7484(2) 0.1100(2) 0.26908(8) 0.0261(5) Uani 1 1 d . . . . .
H17 H 0.7126 0.1498 0.2959 0.039 Uiso 1 1 calc R U . . .
H17A H 0.7622 0.0186 0.2754 0.039 Uiso 1 1 calc R U . . .
H17B H 0.6924 0.1201 0.2408 0.039 Uiso 1 1 calc R U . . .
C36 C 0.6991(2) 0.4273(2) 0.45519(9) 0.0295(6) Uani 1 1 d . . . . .
H36 H 0.7699 0.4395 0.4779 0.044 Uiso 1 1 calc R U . . .
H36A H 0.6403 0.4967 0.4585 0.044 Uiso 1 1 calc R U . . .
H36B H 0.7259 0.4279 0.4233 0.044 Uiso 1 1 calc R U . . .
C27 C 1.0205(2) 0.4849(2) 0.38777(8) 0.0268(5) Uani 1 1 d . . . . .
H27 H 1.0214 0.5631 0.3707 0.032 Uiso 1 1 calc R U . . .
C19 C 0.9787(2) 0.3261(2) 0.21520(8) 0.0273(5) Uani 1 1 d . . . . .
C29 C 1.1032(2) 0.3535(2) 0.45108(9) 0.0281(5) Uani 1 1 d . . . . .
H29 H 1.1614 0.3412 0.4771 0.034 Uiso 1 1 calc R U . . .
C25 C 0.9318(2) 0.3930(2) 0.37501(7) 0.0216(5) Uani 1 1 d . . . . .
C11 C 1.2735(3) -0.4331(2) 0.31158(10) 0.0381(6) Uani 1 1 d . . . . .
H11 H 1.3533 -0.4225 0.3290 0.057 Uiso 1 1 calc R U . . .
H11A H 1.2849 -0.4498 0.2784 0.057 Uiso 1 1 calc R U . . .
H11B H 1.2303 -0.5054 0.3246 0.057 Uiso 1 1 calc R U . . .
C23 C 1.1942(2) 0.2106(2) 0.31736(8) 0.0264(5) Uani 1 1 d . . . . .
H23 H 1.2601 0.2625 0.3060 0.040 Uiso 1 1 calc R U . . .
H23A H 1.2192 0.1204 0.3189 0.040 Uiso 1 1 calc R U . . .
H23B H 1.1768 0.2399 0.3487 0.040 Uiso 1 1 calc R U . . .
C34 C 0.4476(2) 0.1625(2) 0.43851(9) 0.0302(6) Uani 1 1 d . . . . .
H34 H 0.4030 0.1256 0.4106 0.045 Uiso 1 1 calc R U . . .
H34A H 0.3904 0.2085 0.4571 0.045 Uiso 1 1 calc R U . . .
H34B H 0.4870 0.0936 0.4575 0.045 Uiso 1 1 calc R U . . .
C2 C 0.8430(2) -0.0448(2) 0.39420(7) 0.0193(5) Uani 1 1 d . . . . .
C14 C 1.1709(2) -0.0504(2) 0.40537(8) 0.0293(6) Uani 1 1 d . . . . .
H14 H 1.1575 0.0414 0.3997 0.044 Uiso 1 1 calc R U . . .
H14A H 1.2555 -0.0646 0.4179 0.044 Uiso 1 1 calc R U . . .
H14B H 1.1151 -0.0809 0.4281 0.044 Uiso 1 1 calc R U . . .
C37 C 0.5893(2) 0.2997(3) 0.51265(9) 0.0334(6) Uani 1 1 d . . . . .
H37 H 0.5643 0.2128 0.5207 0.050 Uiso 1 1 calc R U . . .
H37A H 0.5188 0.3574 0.5123 0.050 Uiso 1 1 calc R U . . .
H37B H 0.6531 0.3296 0.5361 0.050 Uiso 1 1 calc R U . . .
C16 C 0.8688(2) 0.1744(2) 0.26153(8) 0.0230(5) Uani 1 1 d . . . . .
C33 C 0.4809(2) 0.3650(3) 0.39609(9) 0.0333(6) Uani 1 1 d . . . . .
H33 H 0.5416 0.4174 0.3815 0.050 Uiso 1 1 calc R U . . .
H33A H 0.4373 0.4182 0.4176 0.050 Uiso 1 1 calc R U . . .
H33B H 0.4225 0.3299 0.3717 0.050 Uiso 1 1 calc R U . . .
C20 C 0.9828(2) 0.4134(3) 0.17308(9) 0.0371(6) Uani 1 1 d . . . . .
H20 H 0.9368 0.4919 0.1783 0.056 Uiso 1 1 calc R U . . .
H20A H 0.9465 0.3696 0.1450 0.056 Uiso 1 1 calc R U . . .
H20B H 1.0679 0.4354 0.1686 0.056 Uiso 1 1 calc R U . . .

loop_
_atom_site_aniso_label
_atom_site_aniso_U_11
_atom_site_aniso_U_22
_atom_site_aniso_U_33
_atom_site_aniso_U_23
_atom_site_aniso_U_13
_atom_site_aniso_U_12
O1 0.0219(8) 0.0251(9) 0.0222(8) -0.0038(6) 0.0035(7) -0.0001(7)
N2 0.0220(9) 0.0193(10) 0.0217(9) 0.0002(8) 0.0053(8) -0.0019(8)
O2 0.0226(8) 0.0202(8) 0.0227(8) -0.0007(6) 0.0034(6) 0.0011(6)
C15 0.0240(12) 0.0196(11) 0.0199(11) -0.0023(9) 0.0025(9) 0.0008(9)
C6 0.0229(12) 0.0191(11) 0.0260(12) 0.0031(9) 0.0068(9) -0.0015(9)
C24 0.0198(11) 0.0181(11) 0.0221(11) -0.0020(9) 0.0039(9) -0.0018(8)
N3 0.0210(9) 0.0166(9) 0.0189(9) -0.0012(7) 0.0018(7) -0.0025(7)
C21 0.0276(13) 0.0229(12) 0.0281(12) 0.0026(10) 0.0085(10) 0.0014(10)
N1 0.0282(11) 0.0217(10) 0.0295(11) 0.0033(8) 0.0086(9) -0.0026(8)
C9 0.0295(13) 0.0217(12) 0.0350(13) -0.0023(10) 0.0122(11) -0.0009(10)
C5 0.0242(12) 0.0257(12) 0.0245(12) 0.0022(10) 0.0057(9) -0.0011(10)
C13 0.0237(12) 0.0209(11) 0.0280(12) 0.0036(9) 0.0079(10) 0.0001(9)
C32 0.0212(12) 0.0246(12) 0.0294(12) -0.0017(10) 0.0065(10) 0.0022(9)
C22 0.0243(12) 0.0206(11) 0.0236(12) 0.0020(9) 0.0060(9) 0.0034(9)
C4 0.0268(13) 0.0210(12) 0.0294(13) -0.0010(10) 0.0026(10) -0.0016(10)
C31 0.0267(12) 0.0241(12) 0.0229(12) 0.0035(9) 0.0005(10) -0.0038(10)
C28 0.0341(14) 0.0261(13) 0.0367(14) -0.0013(11) 0.0016(11) -0.0116(11)
C18 0.0267(13) 0.0276(13) 0.0213(11) 0.0022(10) 0.0030(10) 0.0078(10)
C10 0.0263(12) 0.0212(12) 0.0365(14) 0.0045(10) 0.0111(10) 0.0008(10)
C3 0.0266(12) 0.0214(11) 0.0225(11) -0.0002(9) 0.0053(9) -0.0001(9)
C26 0.0396(14) 0.0182(11) 0.0253(12) 0.0026(10) 0.0054(11) 0.0031(10)
C1 0.0238(11) 0.0165(11) 0.0227(11) -0.0004(9) 0.0032(9) 0.0006(9)
C30 0.0256(12) 0.0200(11) 0.0217(11) 0.0016(9) 0.0024(9) -0.0005(9)
C7 0.0240(12) 0.0203(11) 0.0283(12) 0.0020(9) 0.0104(9) -0.0023(9)
B2 0.0205(13) 0.0205(12) 0.0210(13) -0.0005(10) 0.0035(10) -0.0003(10)
C35 0.0241(12) 0.0197(11) 0.0279(12) -0.0011(9) 0.0066(10) 0.0025(9)
C12 0.0242(13) 0.0238(12) 0.0327(13) 0.0086(10) 0.0047(10) 0.0031(10)
B1 0.0180(12) 0.0214(12) 0.0203(12) -0.0006(10) 0.0003(10) -0.0032(10)
C8 0.0301(13) 0.0255(13) 0.0266(12) -0.0037(10) 0.0057(10) 0.0008(10)
C17 0.0232(12) 0.0294(13) 0.0257(12) -0.0014(10) 0.0014(10) 0.0002(10)
C36 0.0307(13) 0.0249(13) 0.0340(13) -0.0034(10) 0.0092(11) -0.0034(10)
C27 0.0341(13) 0.0184(11) 0.0288(12) 0.0024(10) 0.0078(10) -0.0015(10)
C19 0.0301(13) 0.0280(13) 0.0247(12) 0.0052(10) 0.0080(10) 0.0080(10)
C29 0.0288(13) 0.0273(13) 0.0274(13) -0.0008(10) -0.0021(10) -0.0040(10)
C25 0.0255(12) 0.0196(11) 0.0202(11) -0.0003(9) 0.0056(9) 0.0004(9)
C11 0.0438(16) 0.0233(13) 0.0484(16) 0.0015(12) 0.0124(13) 0.0096(11)
C23 0.0241(12) 0.0256(12) 0.0298(13) 0.0049(10) 0.0029(10) 0.0008(10)
C34 0.0230(12) 0.0302(13) 0.0382(14) -0.0012(11) 0.0072(11) -0.0031(10)
C2 0.0204(11) 0.0199(11) 0.0175(11) -0.0017(8) 0.0016(9) -0.0004(9)
C14 0.0294(13) 0.0301(13) 0.0276(13) 0.0040(10) -0.0026(10) 0.0017(10)
C37 0.0333(14) 0.0366(15) 0.0313(14) -0.0040(11) 0.0085(11) 0.0022(11)
C16 0.0220(12) 0.0241(12) 0.0234(11) -0.0036(9) 0.0057(9) 0.0051(9)
C33 0.0300(14) 0.0325(14) 0.0376(14) -0.0006(11) 0.0041(11) 0.0062(11)
C20 0.0349(15) 0.0419(16) 0.0356(14) 0.0154(12) 0.0100(12) 0.0096(12)

_geom_special_details            
;
 All esds (except the esd in the dihedral angle between two l.s. planes)
 are estimated using the full covariance matrix.  The cell esds are taken
 into account individually in the estimation of esds in distances, angles
 and torsion angles; correlations between esds in cell parameters are only
 used when they are defined by crystal symmetry.  An approximate (isotropic)
 treatment of cell esds is used for estimating esds involving l.s. planes.
;

loop_
_geom_bond_atom_site_label_1
_geom_bond_atom_site_label_2
_geom_bond_distance
_geom_bond_site_symmetry_2
_geom_bond_publ_flag
O1 B2 1.432(3) . ?
O1 C32 1.452(3) . ?
N2 C5 1.352(3) . ?
N2 C2 1.385(3) . ?
N2 B2 1.570(3) . ?
O2 B2 1.410(3) . ?
O2 C35 1.451(3) . ?
C15 C22 1.412(3) . ?
C15 C16 1.415(3) . ?
C15 B1 1.588(3) . ?
C6 C13 1.420(3) . ?
C6 C7 1.420(3) . ?
C6 B1 1.597(3) . ?
C24 C30 1.395(3) . ?
C24 C25 1.402(3) . ?
C24 N3 1.480(3) . ?
N3 C1 1.510(3) . ?
N3 B2 1.691(3) . ?
N3 H3A 1.0000 . ?
C21 C19 1.390(3) . ?
C21 C22 1.392(3) . ?
C21 H21 0.9500 . ?
N1 C5 1.304(3) . ?
N1 C4 1.381(3) . ?
C9 C10 1.394(3) . ?
C9 C7 1.400(3) . ?
C9 H9 0.9500 . ?
C5 H5 0.9500 . ?
C13 C12 1.400(3) . ?
C13 C14 1.510(3) . ?
C32 C33 1.522(3) . ?
C32 C34 1.532(3) . ?
C32 C35 1.563(3) . ?
C22 C23 1.510(3) . ?
C4 C3 1.360(3) . ?
C4 H4 0.9500 . ?
C31 C30 1.515(3) . ?
C31 H31 0.9800 . ?
C31 H31A 0.9800 . ?
C31 H31B 0.9800 . ?
C28 C29 1.380(3) . ?
C28 C27 1.381(3) . ?
C28 H28 0.9500 . ?
C18 C19 1.393(3) . ?
C18 C16 1.398(3) . ?
C18 H18 0.9500 . ?
C10 C12 1.383(4) . ?
C10 C11 1.505(3) . ?
C3 C2 1.426(3) . ?
C3 H3 0.9500 . ?
C26 C25 1.509(3) . ?
C26 H26 0.9800 . ?
C26 H26A 0.9800 . ?
C26 H26B 0.9800 . ?
C1 C2 1.391(3) . ?
C1 B1 1.509(3) . ?
C30 C29 1.402(3) . ?
C7 C8 1.505(3) . ?
C35 C37 1.520(3) . ?
C35 C36 1.527(3) . ?
C12 H12 0.9500 . ?
C8 H8 0.9800 . ?
C8 H8A 0.9800 . ?
C8 H8B 0.9800 . ?
C17 C16 1.514(3) . ?
C17 H17 0.9800 . ?
C17 H17A 0.9800 . ?
C17 H17B 0.9800 . ?
C36 H36 0.9800 . ?
C36 H36A 0.9800 . ?
C36 H36B 0.9800 . ?
C27 C25 1.394(3) . ?
C27 H27 0.9500 . ?
C19 C20 1.512(3) . ?
C29 H29 0.9500 . ?
C11 H11 0.9800 . ?
C11 H11A 0.9800 . ?
C11 H11B 0.9800 . ?
C23 H23 0.9800 . ?
C23 H23A 0.9800 . ?
C23 H23B 0.9800 . ?
C34 H34 0.9800 . ?
C34 H34A 0.9800 . ?
C34 H34B 0.9800 . ?
C14 H14 0.9800 . ?
C14 H14A 0.9800 . ?
C14 H14B 0.9800 . ?
C37 H37 0.9800 . ?
C37 H37A 0.9800 . ?
C37 H37B 0.9800 . ?
C33 H33 0.9800 . ?
C33 H33A 0.9800 . ?
C33 H33B 0.9800 . ?
C20 H20 0.9800 . ?
C20 H20A 0.9800 . ?
C20 H20B 0.9800 . ?

loop_
_geom_angle_atom_site_label_1
_geom_angle_atom_site_label_2
_geom_angle_atom_site_label_3
_geom_angle
_geom_angle_site_symmetry_1
_geom_angle_site_symmetry_3
_geom_angle_publ_flag
B2 O1 C32 108.37(16) . . ?
C5 N2 C2 120.4(2) . . ?
C5 N2 B2 125.57(19) . . ?
C2 N2 B2 113.99(18) . . ?
B2 O2 C35 108.74(17) . . ?
C22 C15 C16 117.9(2) . . ?
C22 C15 B1 121.40(19) . . ?
C16 C15 B1 120.4(2) . . ?
C13 C6 C7 117.1(2) . . ?
C13 C6 B1 120.5(2) . . ?
C7 C6 B1 122.4(2) . . ?
C30 C24 C25 121.6(2) . . ?
C30 C24 N3 120.41(19) . . ?
C25 C24 N3 117.97(18) . . ?
C24 N3 C1 114.68(17) . . ?
C24 N3 B2 118.76(16) . . ?
C1 N3 B2 108.58(16) . . ?
C24 N3 H3A 104.4 . . ?
C1 N3 H3A 104.4 . . ?
B2 N3 H3A 104.4 . . ?
C19 C21 C22 121.8(2) . . ?
C19 C21 H21 119.1 . . ?
C22 C21 H21 119.1 . . ?
C5 N1 C4 114.4(2) . . ?
C10 C9 C7 122.6(2) . . ?
C10 C9 H9 118.7 . . ?
C7 C9 H9 118.7 . . ?
N1 C5 N2 126.2(2) . . ?
N1 C5 H5 116.9 . . ?
N2 C5 H5 116.9 . . ?
C12 C13 C6 120.5(2) . . ?
C12 C13 C14 116.6(2) . . ?
C6 C13 C14 122.8(2) . . ?
O1 C32 C33 108.87(19) . . ?
O1 C32 C34 107.97(19) . . ?
C33 C32 C34 108.4(2) . . ?
O1 C32 C35 102.74(17) . . ?
C33 C32 C35 114.6(2) . . ?
C34 C32 C35 113.8(2) . . ?
C21 C22 C15 120.5(2) . . ?
C21 C22 C23 119.6(2) . . ?
C15 C22 C23 119.9(2) . . ?
C3 C4 N1 124.5(2) . . ?
C3 C4 H4 117.7 . . ?
N1 C4 H4 117.7 . . ?
C30 C31 H31 109.5 . . ?
C30 C31 H31A 109.5 . . ?
H31 C31 H31A 109.5 . . ?
C30 C31 H31B 109.5 . . ?
H31 C31 H31B 109.5 . . ?
H31A C31 H31B 109.5 . . ?
C29 C28 C27 119.8(2) . . ?
C29 C28 H28 120.1 . . ?
C27 C28 H28 120.1 . . ?
C19 C18 C16 122.1(2) . . ?
C19 C18 H18 118.9 . . ?
C16 C18 H18 118.9 . . ?
C12 C10 C9 117.1(2) . . ?
C12 C10 C11 121.2(2) . . ?
C9 C10 C11 121.7(2) . . ?
C4 C3 C2 118.6(2) . . ?
C4 C3 H3 120.7 . . ?
C2 C3 H3 120.7 . . ?
C25 C26 H26 109.5 . . ?
C25 C26 H26A 109.5 . . ?
H26 C26 H26A 109.5 . . ?
C25 C26 H26B 109.5 . . ?
H26 C26 H26B 109.5 . . ?
H26A C26 H26B 109.5 . . ?
C2 C1 B1 128.1(2) . . ?
C2 C1 N3 107.25(18) . . ?
B1 C1 N3 123.21(19) . . ?
C24 C30 C29 117.9(2) . . ?
C24 C30 C31 124.1(2) . . ?
C29 C30 C31 117.9(2) . . ?
C9 C7 C6 120.1(2) . . ?
C9 C7 C8 117.4(2) . . ?
C6 C7 C8 122.5(2) . . ?
O2 B2 O1 109.03(19) . . ?
O2 B2 N2 111.85(19) . . ?
O1 B2 N2 117.37(19) . . ?
O2 B2 N3 118.51(19) . . ?
O1 B2 N3 104.27(17) . . ?
N2 B2 N3 95.50(16) . . ?
O2 C35 C37 107.78(19) . . ?
O2 C35 C36 107.45(18) . . ?
C37 C35 C36 110.0(2) . . ?
O2 C35 C32 102.98(17) . . ?
C37 C35 C32 114.8(2) . . ?
C36 C35 C32 113.17(19) . . ?
C10 C12 C13 122.5(2) . . ?
C10 C12 H12 118.7 . . ?
C13 C12 H12 118.7 . . ?
C1 B1 C15 119.5(2) . . ?
C1 B1 C6 120.5(2) . . ?
C15 B1 C6 120.02(19) . . ?
C7 C8 H8 109.5 . . ?
C7 C8 H8A 109.5 . . ?
H8 C8 H8A 109.5 . . ?
C7 C8 H8B 109.5 . . ?
H8 C8 H8B 109.5 . . ?
H8A C8 H8B 109.5 . . ?
C16 C17 H17 109.5 . . ?
C16 C17 H17A 109.5 . . ?
H17 C17 H17A 109.5 . . ?
C16 C17 H17B 109.5 . . ?
H17 C17 H17B 109.5 . . ?
H17A C17 H17B 109.5 . . ?
C35 C36 H36 109.5 . . ?
C35 C36 H36A 109.5 . . ?
H36 C36 H36A 109.5 . . ?
C35 C36 H36B 109.5 . . ?
H36 C36 H36B 109.5 . . ?
H36A C36 H36B 109.5 . . ?
C28 C27 C25 121.1(2) . . ?
C28 C27 H27 119.4 . . ?
C25 C27 H27 119.4 . . ?
C21 C19 C18 117.7(2) . . ?
C21 C19 C20 121.0(2) . . ?
C18 C19 C20 121.3(2) . . ?
C28 C29 C30 121.2(2) . . ?
C28 C29 H29 119.4 . . ?
C30 C29 H29 119.4 . . ?
C27 C25 C24 118.1(2) . . ?
C27 C25 C26 117.7(2) . . ?
C24 C25 C26 124.2(2) . . ?
C10 C11 H11 109.5 . . ?
C10 C11 H11A 109.5 . . ?
H11 C11 H11A 109.5 . . ?
C10 C11 H11B 109.5 . . ?
H11 C11 H11B 109.5 . . ?
H11A C11 H11B 109.5 . . ?
C22 C23 H23 109.5 . . ?
C22 C23 H23A 109.5 . . ?
H23 C23 H23A 109.5 . . ?
C22 C23 H23B 109.5 . . ?
H23 C23 H23B 109.5 . . ?
H23A C23 H23B 109.5 . . ?
C32 C34 H34 109.5 . . ?
C32 C34 H34A 109.5 . . ?
H34 C34 H34A 109.5 . . ?
C32 C34 H34B 109.5 . . ?
H34 C34 H34B 109.5 . . ?
H34A C34 H34B 109.5 . . ?
N2 C2 C1 114.27(19) . . ?
N2 C2 C3 115.7(2) . . ?
C1 C2 C3 130.0(2) . . ?
C13 C14 H14 109.5 . . ?
C13 C14 H14A 109.5 . . ?
H14 C14 H14A 109.5 . . ?
C13 C14 H14B 109.5 . . ?
H14 C14 H14B 109.5 . . ?
H14A C14 H14B 109.5 . . ?
C35 C37 H37 109.5 . . ?
C35 C37 H37A 109.5 . . ?
H37 C37 H37A 109.5 . . ?
C35 C37 H37B 109.5 . . ?
H37 C37 H37B 109.5 . . ?
H37A C37 H37B 109.5 . . ?
C18 C16 C15 119.7(2) . . ?
C18 C16 C17 118.3(2) . . ?
C15 C16 C17 122.0(2) . . ?
C32 C33 H33 109.5 . . ?
C32 C33 H33A 109.5 . . ?
H33 C33 H33A 109.5 . . ?
C32 C33 H33B 109.5 . . ?
H33 C33 H33B 109.5 . . ?
H33A C33 H33B 109.5 . . ?
C19 C20 H20 109.5 . . ?
C19 C20 H20A 109.5 . . ?
H20 C20 H20A 109.5 . . ?
C19 C20 H20B 109.5 . . ?
H20 C20 H20B 109.5 . . ?
H20A C20 H20B 109.5 . . ?

loop_
_geom_torsion_atom_site_label_1
_geom_torsion_atom_site_label_2
_geom_torsion_atom_site_label_3
_geom_torsion_atom_site_label_4
_geom_torsion
_geom_torsion_site_symmetry_1
_geom_torsion_site_symmetry_2
_geom_torsion_site_symmetry_3
_geom_torsion_site_symmetry_4
_geom_torsion_publ_flag
C30 C24 N3 C1 -62.7(3) . . . . ?
C25 C24 N3 C1 118.8(2) . . . . ?
C30 C24 N3 B2 68.0(3) . . . . ?
C25 C24 N3 B2 -110.4(2) . . . . ?
C4 N1 C5 N2 -0.3(3) . . . . ?
C2 N2 C5 N1 -2.2(3) . . . . ?
B2 N2 C5 N1 177.0(2) . . . . ?
C7 C6 C13 C12 -0.9(3) . . . . ?
B1 C6 C13 C12 178.9(2) . . . . ?
C7 C6 C13 C14 -179.8(2) . . . . ?
B1 C6 C13 C14 0.0(3) . . . . ?
B2 O1 C32 C33 144.8(2) . . . . ?
B2 O1 C32 C34 -97.7(2) . . . . ?
B2 O1 C32 C35 22.9(2) . . . . ?
C19 C21 C22 C15 -2.9(4) . . . . ?
C19 C21 C22 C23 179.2(2) . . . . ?
C16 C15 C22 C21 -1.8(3) . . . . ?
B1 C15 C22 C21 172.8(2) . . . . ?
C16 C15 C22 C23 176.1(2) . . . . ?
B1 C15 C22 C23 -9.3(3) . . . . ?
C5 N1 C4 C3 1.8(3) . . . . ?
C7 C9 C10 C12 1.4(4) . . . . ?
C7 C9 C10 C11 -178.2(2) . . . . ?
N1 C4 C3 C2 -0.8(3) . . . . ?
C24 N3 C1 C2 130.38(19) . . . . ?
B2 N3 C1 C2 -5.1(2) . . . . ?
C24 N3 C1 B1 -62.2(3) . . . . ?
B2 N3 C1 B1 162.34(19) . . . . ?
C25 C24 C30 C29 -5.8(3) . . . . ?
N3 C24 C30 C29 175.8(2) . . . . ?
C25 C24 C30 C31 170.2(2) . . . . ?
N3 C24 C30 C31 -8.2(3) . . . . ?
C10 C9 C7 C6 -4.2(4) . . . . ?
C10 C9 C7 C8 176.2(2) . . . . ?
C13 C6 C7 C9 3.9(3) . . . . ?
B1 C6 C7 C9 -175.9(2) . . . . ?
C13 C6 C7 C8 -176.7(2) . . . . ?
B1 C6 C7 C8 3.6(3) . . . . ?
C35 O2 B2 O1 -10.5(2) . . . . ?
C35 O2 B2 N2 -142.01(18) . . . . ?
C35 O2 B2 N3 108.4(2) . . . . ?
C32 O1 B2 O2 -8.9(2) . . . . ?
C32 O1 B2 N2 119.5(2) . . . . ?
C32 O1 B2 N3 -136.43(17) . . . . ?
C5 N2 B2 O2 51.5(3) . . . . ?
C2 N2 B2 O2 -129.2(2) . . . . ?
C5 N2 B2 O1 -75.6(3) . . . . ?
C2 N2 B2 O1 103.7(2) . . . . ?
C5 N2 B2 N3 175.26(19) . . . . ?
C2 N2 B2 N3 -5.5(2) . . . . ?
C24 N3 B2 O2 -8.7(3) . . . . ?
C1 N3 B2 O2 124.7(2) . . . . ?
C24 N3 B2 O1 112.7(2) . . . . ?
C1 N3 B2 O1 -113.95(18) . . . . ?
C24 N3 B2 N2 -127.28(18) . . . . ?
C1 N3 B2 N2 6.1(2) . . . . ?
B2 O2 C35 C37 145.7(2) . . . . ?
B2 O2 C35 C36 -95.8(2) . . . . ?
B2 O2 C35 C32 24.0(2) . . . . ?
O1 C32 C35 O2 -28.2(2) . . . . ?
C33 C32 C35 O2 -146.14(19) . . . . ?
C34 C32 C35 O2 88.3(2) . . . . ?
O1 C32 C35 C37 -145.1(2) . . . . ?
C33 C32 C35 C37 97.0(3) . . . . ?
C34 C32 C35 C37 -28.6(3) . . . . ?
O1 C32 C35 C36 87.5(2) . . . . ?
C33 C32 C35 C36 -30.4(3) . . . . ?
C34 C32 C35 C36 -156.1(2) . . . . ?
C9 C10 C12 C13 1.7(4) . . . . ?
C11 C10 C12 C13 -178.8(2) . . . . ?
C6 C13 C12 C10 -1.9(4) . . . . ?
C14 C13 C12 C10 177.1(2) . . . . ?
C2 C1 B1 C15 147.3(2) . . . . ?
N3 C1 B1 C15 -17.5(3) . . . . ?
C2 C1 B1 C6 -29.5(3) . . . . ?
N3 C1 B1 C6 165.76(19) . . . . ?
C22 C15 B1 C1 118.1(2) . . . . ?
C16 C15 B1 C1 -67.5(3) . . . . ?
C22 C15 B1 C6 -65.1(3) . . . . ?
C16 C15 B1 C6 109.3(2) . . . . ?
C13 C6 B1 C1 -58.2(3) . . . . ?
C7 C6 B1 C1 121.6(2) . . . . ?
C13 C6 B1 C15 125.0(2) . . . . ?
C7 C6 B1 C15 -55.2(3) . . . . ?
C29 C28 C27 C25 -3.0(4) . . . . ?
C22 C21 C19 C18 4.5(4) . . . . ?
C22 C21 C19 C20 -175.4(2) . . . . ?
C16 C18 C19 C21 -1.5(4) . . . . ?
C16 C18 C19 C20 178.4(2) . . . . ?
C27 C28 C29 C30 2.1(4) . . . . ?
C24 C30 C29 C28 2.2(4) . . . . ?
C31 C30 C29 C28 -174.1(2) . . . . ?
C28 C27 C25 C24 -0.5(3) . . . . ?
C28 C27 C25 C26 178.1(2) . . . . ?
C30 C24 C25 C27 5.0(3) . . . . ?
N3 C24 C25 C27 -176.6(2) . . . . ?
C30 C24 C25 C26 -173.5(2) . . . . ?
N3 C24 C25 C26 5.0(3) . . . . ?
C5 N2 C2 C1 -177.62(19) . . . . ?
B2 N2 C2 C1 3.1(3) . . . . ?
C5 N2 C2 C3 3.1(3) . . . . ?
B2 N2 C2 C3 -176.22(19) . . . . ?
B1 C1 C2 N2 -165.1(2) . . . . ?
N3 C1 C2 N2 1.5(2) . . . . ?
B1 C1 C2 C3 14.1(4) . . . . ?
N3 C1 C2 C3 -179.3(2) . . . . ?
C4 C3 C2 N2 -1.7(3) . . . . ?
C4 C3 C2 C1 179.2(2) . . . . ?
C19 C18 C16 C15 -3.0(4) . . . . ?
C19 C18 C16 C17 176.8(2) . . . . ?
C22 C15 C16 C18 4.6(3) . . . . ?
B1 C15 C16 C18 -170.0(2) . . . . ?
C22 C15 C16 C17 -175.1(2) . . . . ?
B1 C15 C16 C17 10.2(3) . . . . ?

_refine_diff_density_max         0.344
_refine_diff_density_min         -0.362
_refine_diff_density_rms         0.080

_shelxl_version_number           2014-3

_shelx_res_file                  
;
TITL _030-02-120-02
REM  Yadorkari-X generated
CELL 0.71075 10.9815 10.4304 28.5499 90.0000 94.5783 90.0000
ZERR 4.0 0.0020 0.0020 0.0055 0.0000 0.0035 0.0000
LATT 1
SYMM 1/2-X, 1/2+Y, 1/2-Z
REM  SPGR P21/n monoclinic
SFAC C H B N O
UNIT 148 188 8 12 8
SIZE 0.15 0.08 0.02
TEMP -180.0
L.S. 10
FMAP 2
PLAN -50
ACTA
CONF
LIST 4
WPDB -1
BOND $H

WGHT    0.100000    0.392200
FVAR       4.08889
O1    5    0.621168    0.187120    0.392443    11.00000    0.02192    0.02512 =
         0.02225   -0.00377    0.00351   -0.00008
N2    4    0.753545   -0.003277    0.422196    11.00000    0.02196    0.01926 =
         0.02165    0.00023    0.00532   -0.00188
O2    5    0.732530    0.200930    0.464580    11.00000    0.02257    0.02018 =
         0.02272   -0.00073    0.00340    0.00111
C15   1    0.975182    0.152494    0.291785    11.00000    0.02395    0.01963 =
         0.01994   -0.00234    0.00253    0.00078
C6    1    1.058356   -0.083893    0.323729    11.00000    0.02289    0.01909 =
         0.02604    0.00314    0.00679   -0.00149
C24   1    0.933494    0.278212    0.400588    11.00000    0.01977    0.01811 =
         0.02211   -0.00195    0.00395   -0.00181
N3    4    0.843674    0.177863    0.385233    11.00000    0.02104    0.01657 =
         0.01890   -0.00121    0.00181   -0.00247
AFIX  13
H3A   2    0.801488    0.212447    0.355555    11.00000   -1.20000
AFIX   0
C21   1    1.080163    0.310947    0.247061    11.00000    0.02756    0.02290 =
         0.02809    0.00256    0.00850    0.00144
AFIX  43
H21   2    1.150987    0.361119    0.243416    11.00000   -1.20000
AFIX   0
N1    4    0.710588   -0.211747    0.449375    11.00000    0.02824    0.02169 =
         0.02952    0.00333    0.00865   -0.00259
C9    1    1.112271   -0.274648    0.280189    11.00000    0.02946    0.02174 =
         0.03500   -0.00232    0.01218   -0.00087
AFIX  43
H9    2    1.097875   -0.327838    0.253305    11.00000   -1.20000
AFIX   0
C5    1    0.694728   -0.087846    0.448303    11.00000    0.02422    0.02571 =
         0.02447    0.00224    0.00573   -0.00109
AFIX  43
H5    2    0.636270   -0.053764    0.467717    11.00000   -1.20000
AFIX   0
C13   1    1.147080   -0.123015    0.359804    11.00000    0.02372    0.02094 =
         0.02802    0.00356    0.00788    0.00010
C32   1    0.544943    0.255628    0.423361    11.00000    0.02118    0.02457 =
         0.02940   -0.00173    0.00654    0.00223
C22   1    1.080824    0.224299    0.284148    11.00000    0.02431    0.02057 =
         0.02357    0.00195    0.00599    0.00342
C4    1    0.796029   -0.256076    0.420322    11.00000    0.02676    0.02097 =
         0.02943   -0.00102    0.00258   -0.00163
AFIX  43
H4    2    0.809208   -0.345990    0.419104    11.00000   -1.20000
AFIX   0
C31   1    1.008602    0.146718    0.473399    11.00000    0.02666    0.02414 =
         0.02290    0.00345    0.00048   -0.00378
AFIX 137
H31   2    0.957005    0.169336    0.498621    11.00000   -1.50000
H31A  2    1.091031    0.125878    0.486949    11.00000   -1.50000
H31B  2    0.973763    0.072267    0.456204    11.00000   -1.50000
AFIX   0
C28   1    1.107218    0.464233    0.424764    11.00000    0.03407    0.02608 =
         0.03674   -0.00132    0.00163   -0.01160
AFIX  43
H28   2    1.169414    0.526013    0.432069    11.00000   -1.20000
AFIX   0
C18   1    0.873413    0.257948    0.223444    11.00000    0.02673    0.02762 =
         0.02135    0.00224    0.00302    0.00784
AFIX  43
H18   2    0.802464    0.268630    0.202504    11.00000   -1.20000
AFIX   0
C10   1    1.199501   -0.312648    0.315596    11.00000    0.02627    0.02123 =
         0.03655    0.00450    0.01106    0.00078
C3    1    0.862639   -0.179915    0.393322    11.00000    0.02664    0.02137 =
         0.02245   -0.00019    0.00529   -0.00013
AFIX  43
H3    2    0.920982   -0.215951    0.374293    11.00000   -1.20000
AFIX   0
C26   1    0.838162    0.425125    0.335152    11.00000    0.03962    0.01820 =
         0.02530    0.00259    0.00536    0.00311
AFIX 137
H26   2    0.827156    0.518281    0.333341    11.00000   -1.50000
H26A  2    0.760218    0.384335    0.340701    11.00000   -1.50000
H26B  2    0.866295    0.393588    0.305533    11.00000   -1.50000
AFIX   0
C1    1    0.899115    0.052957    0.370727    11.00000    0.02383    0.01649 =
         0.02268   -0.00038    0.00318    0.00063
C30   1    1.014793    0.259033    0.440049    11.00000    0.02559    0.01999 =
         0.02174    0.00156    0.00236   -0.00051
C7    1    1.045004   -0.161140    0.282682    11.00000    0.02402    0.02025 =
         0.02827    0.00197    0.01037   -0.00233
B2    3    0.729104    0.144912    0.419550    11.00000    0.02046    0.02049 =
         0.02102   -0.00047    0.00348   -0.00030
C35   1    0.638689    0.298877    0.464392    11.00000    0.02409    0.01965 =
         0.02785   -0.00109    0.00656    0.00250
C12   1    1.216039   -0.234288    0.354652    11.00000    0.02423    0.02377 =
         0.03272    0.00863    0.00469    0.00309
AFIX  43
H12   2    1.276502   -0.256819    0.378915    11.00000   -1.20000
AFIX   0
B1    3    0.977963    0.041643    0.330001    11.00000    0.01801    0.02142 =
         0.02035   -0.00056    0.00028   -0.00320
C8    1    0.959224   -0.126769    0.240790    11.00000    0.03012    0.02546 =
         0.02656   -0.00367    0.00571    0.00084
AFIX 137
H8    2    0.967359   -0.189614    0.215714    11.00000   -1.50000
H8A   2    0.979469   -0.041211    0.229538    11.00000   -1.50000
H8B   2    0.875006   -0.127107    0.249848    11.00000   -1.50000
AFIX   0
C17   1    0.748356    0.110045    0.269083    11.00000    0.02318    0.02942 =
         0.02566   -0.00142    0.00145    0.00022
AFIX 137
H17   2    0.712557    0.149783    0.295897    11.00000   -1.50000
H17A  2    0.762174    0.018632    0.275412    11.00000   -1.50000
H17B  2    0.692365    0.120072    0.240832    11.00000   -1.50000
AFIX   0
C36   1    0.699123    0.427262    0.455188    11.00000    0.03072    0.02486 =
         0.03403   -0.00343    0.00920   -0.00344
AFIX 137
H36   2    0.769887    0.439536    0.477903    11.00000   -1.50000
H36A  2    0.640342    0.496737    0.458490    11.00000   -1.50000
H36B  2    0.725934    0.427928    0.423261    11.00000   -1.50000
AFIX   0
C27   1    1.020526    0.484907    0.387773    11.00000    0.03407    0.01845 =
         0.02878    0.00244    0.00783   -0.00146
AFIX  43
H27   2    1.021362    0.563091    0.370733    11.00000   -1.20000
AFIX   0
C19   1    0.978666    0.326070    0.215201    11.00000    0.03013    0.02803 =
         0.02472    0.00522    0.00801    0.00796
C29   1    1.103207    0.353538    0.451082    11.00000    0.02880    0.02730 =
         0.02739   -0.00079   -0.00206   -0.00395
AFIX  43
H29   2    1.161401    0.341176    0.477138    11.00000   -1.20000
AFIX   0
C25   1    0.931832    0.393042    0.375012    11.00000    0.02553    0.01962 =
         0.02025   -0.00032    0.00556    0.00036
C11   1    1.273457   -0.433095    0.311577    11.00000    0.04384    0.02335 =
         0.04842    0.00151    0.01236    0.00959
AFIX 137
H11   2    1.353324   -0.422485    0.329046    11.00000   -1.50000
H11A  2    1.284862   -0.449803    0.278432    11.00000   -1.50000
H11B  2    1.230333   -0.505412    0.324635    11.00000   -1.50000
AFIX   0
C23   1    1.194157    0.210567    0.317355    11.00000    0.02415    0.02556 =
         0.02976    0.00489    0.00287    0.00080
AFIX 137
H23   2    1.260082    0.262506    0.305990    11.00000   -1.50000
H23A  2    1.219195    0.120384    0.318887    11.00000   -1.50000
H23B  2    1.176750    0.239897    0.348741    11.00000   -1.50000
AFIX   0
C34   1    0.447582    0.162452    0.438506    11.00000    0.02300    0.03020 =
         0.03825   -0.00120    0.00723   -0.00311
AFIX 137
H34   2    0.403008    0.125641    0.410580    11.00000   -1.50000
H34A  2    0.390433    0.208533    0.457116    11.00000   -1.50000
H34B  2    0.487044    0.093594    0.457508    11.00000   -1.50000
AFIX   0
C2    1    0.843008   -0.044790    0.394196    11.00000    0.02041    0.01991 =
         0.01752   -0.00172    0.00162   -0.00043
C14   1    1.170872   -0.050404    0.405374    11.00000    0.02935    0.03011 =
         0.02760    0.00403   -0.00255    0.00169
AFIX 137
H14   2    1.157504    0.041362    0.399669    11.00000   -1.50000
H14A  2    1.255471   -0.064590    0.417936    11.00000   -1.50000
H14B  2    1.115081   -0.080861    0.428093    11.00000   -1.50000
AFIX   0
C37   1    0.589313    0.299740    0.512650    11.00000    0.03329    0.03657 =
         0.03132   -0.00402    0.00854    0.00223
AFIX 137
H37   2    0.564254    0.212806    0.520669    11.00000   -1.50000
H37A  2    0.518761    0.357366    0.512304    11.00000   -1.50000
H37B  2    0.653096    0.329604    0.536083    11.00000   -1.50000
AFIX   0
C16   1    0.868795    0.174376    0.261529    11.00000    0.02203    0.02411 =
         0.02344   -0.00357    0.00568    0.00510
C33   1    0.480889    0.365014    0.396094    11.00000    0.03005    0.03249 =
         0.03763   -0.00062    0.00411    0.00625
AFIX 137
H33   2    0.541558    0.417353    0.381478    11.00000   -1.50000
H33A  2    0.437332    0.418248    0.417584    11.00000   -1.50000
H33B  2    0.422522    0.329893    0.371656    11.00000   -1.50000
AFIX   0
C20   1    0.982805    0.413416    0.173081    11.00000    0.03489    0.04188 =
         0.03562    0.01541    0.00998    0.00960
AFIX 137
H20   2    0.936759    0.491909    0.178319    11.00000   -1.50000
H20A  2    0.946457    0.369565    0.144995    11.00000   -1.50000
H20B  2    1.067882    0.435379    0.168634    11.00000   -1.50000

AFIX   0
HKLF 4 1 1 0 0 0 1 0 0 0 1

REM  _030-02-120-02
REM R1 =  0.0762 for    5202 Fo > 4sig(Fo)  and  0.1068 for all    7333 data
REM    409 parameters refined using      0 restraints

END

WGHT      0.0987      0.4099

REM Highest difference peak  0.344,  deepest hole -0.362,  1-sigma level  0.080
Q1    1   0.8960  0.4347  0.1576  11.00000  0.05    0.34
Q2    1   1.0249  0.3805  0.1494  11.00000  0.05    0.34
Q3    1   0.5000  0.5000  0.5000  10.50000  0.05    0.29
Q4    1   0.9064  0.4613  0.4647  11.00000  0.05    0.26
Q5    1   0.7974  0.0328  0.4986  11.00000  0.05    0.26
Q6    1   0.6017  0.4055  0.5356  11.00000  0.05    0.26
Q7    1   0.8223 -0.0205  0.3500  11.00000  0.05    0.25
Q8    1   0.9155  0.0494  0.3426  11.00000  0.05    0.25
Q9    1   1.4226  0.2022  0.3069  11.00000  0.05    0.24
Q10   1   0.8046  0.4188  0.4896  11.00000  0.05    0.24
Q11   1   1.0215  0.5008  0.1843  11.00000  0.05    0.24
Q12   1   1.0343  0.5773  0.4967  11.00000  0.05    0.23
Q13   1   0.7648 -0.0655  0.3197  11.00000  0.05    0.23
Q14   1   1.0396  0.2263  0.3658  11.00000  0.05    0.23
Q15   1   0.6641  0.2590  0.3567  11.00000  0.05    0.23
Q16   1   0.8617  0.3194  0.4555  11.00000  0.05    0.23
Q17   1   1.3827  0.3153  0.3262  11.00000  0.05    0.22
Q18   1   1.1214  0.3102  0.3518  11.00000  0.05    0.22
Q19   1   0.8100 -0.0585  0.4752  11.00000  0.05    0.22
Q20   1   0.5665  0.2026  0.3524  11.00000  0.05    0.22
Q21   1   0.8068  0.0353  0.3327  11.00000  0.05    0.22
Q22   1   1.2579  0.3659  0.2331  11.00000  0.05    0.22
Q23   1   0.8390  0.4042  0.4802  11.00000  0.05    0.22
Q24   1   1.0455  0.6817  0.3584  11.00000  0.05    0.22
Q25   1   1.0818  0.3632  0.2876  11.00000  0.05    0.22
Q26   1   0.6485  0.5557  0.3843  11.00000  0.05    0.21
Q27   1   0.5784  0.6009  0.4724  11.00000  0.05    0.21
Q28   1   0.7006  0.4399  0.3404  11.00000  0.05    0.21
Q29   1   0.5712  0.0574  0.2435  11.00000  0.05    0.21
Q30   1   0.8943 -0.2570  0.3172  11.00000  0.05    0.21
Q31   1   0.4636  0.4036  0.4929  11.00000  0.05    0.21
Q32   1   0.9719  0.0494  0.3654  11.00000  0.05    0.21
Q33   1   0.4584  0.2248  0.3413  11.00000  0.05    0.21
Q34   1   0.5432  0.4952  0.4633  11.00000  0.05    0.21
Q35   1   0.7521  0.4800  0.3654  11.00000  0.05    0.21
Q36   1   0.7348 -0.1294  0.3413  11.00000  0.05    0.20
Q37   1   1.2624 -0.2230  0.4195  11.00000  0.05    0.20
Q38   1   0.4822  0.3163  0.5094  11.00000  0.05    0.20
Q39   1   0.7345  0.0165  0.3421  11.00000  0.05    0.20
Q40   1   0.5966 -0.3259  0.4663  11.00000  0.05    0.20
Q41   1   0.8996  0.3448  0.4943  11.00000  0.05    0.20
Q42   1   0.5531 -0.0966  0.4126  11.00000  0.05    0.20
Q43   1   0.7376 -0.0370  0.4952  11.00000  0.05    0.20
Q44   1   0.8375 -0.2188  0.3490  11.00000  0.05    0.20
Q45   1   1.1406 -0.5965  0.3268  11.00000  0.05    0.20
Q46   1   1.1398 -0.4897  0.3190  11.00000  0.05    0.20
Q47   1   1.0739  0.5029  0.3370  11.00000  0.05    0.20
Q48   1   0.6623  0.4020  0.3440  11.00000  0.05    0.20
Q49   1   0.8830  0.5378  0.2911  11.00000  0.05    0.20
Q50   1   1.0617  0.4513  0.3190  11.00000  0.05    0.20
;
_shelx_res_checksum              38061
####################################################################### 
#
[truncated: 547,475 more chars]
